# Supplementary material for: Sodium β-Diketonate Glyme Adducts as Precursors for Fluoride Phases: Synthesis, Characterization and Functional Validation
Source: Molecules. 2022 Sep 23;27(19):6282. doi: 10.3390/molecules27196282 (PMC9571527; doi:10.3390/molecules27196282)
Supplement: Supplementary file 1 [file molecules-27-06282-s001.zip]

Archive with 5 entries (5 files):
- Supporting/1.cif
- Supporting/2.cif
- Supporting/checkcif_1.pdf
- Supporting/checkcif_2.pdf
- Supporting/Supporting information.pdf
