# Supplementary material for: Sodium β-Diketonate Glyme Adducts as Precursors for Fluoride Phases: Synthesis, Characterization and Functional Validation
Source: Molecules. 2022 Sep 23;27(19):6282. doi: 10.3390/molecules27196282 (PMC9571527; doi:10.3390/molecules27196282)
Supplement: Supplementary file 1 [file molecules-27-06282-s001.zip › Supporting/1.cif]

 
data_1

# start Validation Reply Form
_vrf_PLAT340_1
;
PROBLEM: Low Bond Precision on C-C Bonds ............... 0.01444 Ang.
RESPONSE: Several crystals of 1 have been tested. Unfortunately their quality 
is not excellent. The data in the present cif have been obtained
analysing the best crystal we were able to find.
;
# end Validation Reply Form

_publ_requested_journal          'Molecules'
_publ_contact_author_name        "Malandrino, Graziella"
_publ_contact_author_address
;
Dipartimento di Scienze Chimiche
Università di Catania and INSTM UdR Catania
V.le Andrea Doria 6
95125 Catania, Italy
;
_publ_contact_author_email
'gmalandrino@unict.it'
loop_
_publ_author_name
_publ_author_address
'Peddagopu, Nishant'
;
Dipartimento di Scienze Chimiche
Università di Catania and INSTM UdR Catania
V.le Andrea Doria 6
95125 Catania, Italy
;
'Pellegrino, Anna L.'
;
Dipartimento di Scienze Chimiche
Università di Catania and INSTM UdR Catania
V.le Andrea Doria 6
95125 Catania, Italy
;
'Bonaccorso, Carmela'
;
Dipartimento di Scienze Chimiche
Università di Catania and INSTM UdR Catania
V.le Andrea Doria 6
95125 Catania, Italy
;
'Rossi, Patrizia'
;
Dipartimento di Ingegneria industriale
Universita' di Firenze
Via S. Marta 3
I-50139 Firenze, ITALY
;
'Paoli, Paola'
;
Dipartimento di Ingegneria industriale
Universita' di Firenze
Via S. Marta 3
I-50139 Firenze, ITALY
;
'Malandrino, Graziella'
;
Dipartimento di Scienze Chimiche
Universita' di Catania
Viale Andrea Doria 6
I-95125 Catania, ITALY
;

_publ_section_title
;
Sodium beta-diketonate glyme adducts as precursors
for fluoride phases: synthesis, characterization and
funcional validation
;

 
_audit_creation_method            'SHELXL-2018/3'
_shelx_SHELXL_version_number      '2018/3'
_chemical_name_systematic         ?
_chemical_name_common             ?
_chemical_melting_point           ?
_chemical_formula_moiety          ?
_chemical_formula_sum
 'C20 H4 F24 Na4 O8' 
_chemical_formula_weight          920.19

loop_
 _atom_type_symbol
 _atom_type_description
 _atom_type_scat_dispersion_real
 _atom_type_scat_dispersion_imag
 _atom_type_scat_source
 'C'  'C'   0.0181   0.0091
 'International Tables Vol C Tables 4.2.6.8 and 6.1.1.4'
 'H'  'H'   0.0000   0.0000
 'International Tables Vol C Tables 4.2.6.8 and 6.1.1.4'
 'F'  'F'   0.0727   0.0534
 'International Tables Vol C Tables 4.2.6.8 and 6.1.1.4'
 'Na'  'Na'   0.1353   0.1239
 'International Tables Vol C Tables 4.2.6.8 and 6.1.1.4'
 'O'  'O'   0.0492   0.0322
 'International Tables Vol C Tables 4.2.6.8 and 6.1.1.4'
 
_space_group_crystal_system       tetragonal
_space_group_IT_number            82
_space_group_name_H-M_alt         'I -4'
_space_group_name_Hall            'I -4'
 
_shelx_space_group_comment
;
The symmetry employed for this shelxl refinement is uniquely defined
by the following loop, which should always be used as a source of
symmetry information in preference to the above space-group names.
They are only intended as comments.
;
 
loop_
 _space_group_symop_operation_xyz
 'x, y, z'
 '-x, -y, z'
 'y, -x, -z'
 '-y, x, -z'
 'x+1/2, y+1/2, z+1/2'
 '-x+1/2, -y+1/2, z+1/2'
 'y+1/2, -x+1/2, -z+1/2'
 '-y+1/2, x+1/2, -z+1/2'
 
_cell_length_a                    24.4916(7)
_cell_length_b                    24.4916(7)
_cell_length_c                    9.8714(3)
_cell_angle_alpha                 90
_cell_angle_beta                  90
_cell_angle_gamma                 90
_cell_volume                      5921.2(4)
_cell_formula_units_Z             8
_cell_measurement_temperature     100(2)
_cell_measurement_reflns_used      8670
_cell_measurement_theta_min        3.61
_cell_measurement_theta_max       68.32
 
_exptl_crystal_description        'prism'
_exptl_crystal_colour             'colourless'
_exptl_crystal_density_meas       ?
_exptl_crystal_density_method     ?
_exptl_crystal_density_diffrn     2.064          
_exptl_crystal_F_000              3584
_exptl_transmission_factor_min    ?
_exptl_transmission_factor_max    ?
_exptl_crystal_size_max           0.28
_exptl_crystal_size_mid           0.22
_exptl_crystal_size_min           0.18
_exptl_absorpt_coefficient_mu     2.803
_shelx_estimated_absorpt_T_min    ?
_shelx_estimated_absorpt_T_max    ?
_exptl_absorpt_correction_type   multi-scan
_exptl_absorpt_correction_T_min  0.2243
_exptl_absorpt_correction_T_max  0.7531
_exptl_absorpt_process_details
;
 SADABS 2016/2: Krause, L., Herbst-Irmer, R., Sheldrick G.M. & Stalke D.,
 J. Appl. Cryst. 48 (2015) 3-10
;
_exptl_absorpt_special_details    ?
_diffrn_ambient_temperature       100(2)
_diffrn_radiation_wavelength      1.54178
_diffrn_radiation_type            CuK\a
_diffrn_source                    ?
_diffrn_measurement_device_type  'Bruker APEX-II CCD'
_diffrn_measurement_method       '\f and \w scans'
_diffrn_detector_area_resol_mean  ?
_diffrn_reflns_number             18362
_diffrn_reflns_av_unetI/netI      0.0976
_diffrn_reflns_av_R_equivalents   0.1148
_diffrn_reflns_limit_h_min        -26
_diffrn_reflns_limit_h_max        29
_diffrn_reflns_limit_k_min        -29
_diffrn_reflns_limit_k_max        28
_diffrn_reflns_limit_l_min        -11
_diffrn_reflns_limit_l_max        11
_diffrn_reflns_theta_min          2.551
_diffrn_reflns_theta_max          68.403
_diffrn_reflns_theta_full         67.679
_diffrn_measured_fraction_theta_max   0.996
_diffrn_measured_fraction_theta_full  0.997
_diffrn_reflns_Laue_measured_fraction_max    0.996
_diffrn_reflns_Laue_measured_fraction_full   0.997
_diffrn_reflns_point_group_measured_fraction_max   0.963
_diffrn_reflns_point_group_measured_fraction_full  0.965
_reflns_number_total              5247
_reflns_number_gt                 4096
_reflns_threshold_expression      'I > 2\s(I)'
_reflns_Friedel_coverage          0.818
_reflns_Friedel_fraction_max      0.926
_reflns_Friedel_fraction_full     0.929
 
_reflns_special_details
;
 Reflections were merged by SHELXL according to the crystal
 class for the calculation of statistics and refinement.
 
 _reflns_Friedel_fraction is defined as the number of unique
 Friedel pairs measured divided by the number that would be
 possible theoretically, ignoring centric projections and
 systematic absences.
;
 
_computing_data_collection       'Bruker APEX2'
_computing_cell_refinement       'Bruker SAINT'
_computing_data_reduction        'Bruker SAINT'
_computing_structure_solution     'SHELXT 2014/5 (Sheldrick, 2014)'
_computing_structure_refinement 'SHELXL-2018/3 (Sheldrick, 2018)'
_computing_molecular_graphics     ?
_computing_publication_material   ?
_refine_special_details           ?
_refine_ls_structure_factor_coef  Fsqd
_refine_ls_matrix_type            full
_refine_ls_weighting_scheme       calc
_refine_ls_weighting_details
'w=1/[\s^2^(Fo^2^)+(0.2000P)^2^] where P=(Fo^2^+2Fc^2^)/3'
_atom_sites_solution_primary      ?
_atom_sites_solution_secondary    ?
_atom_sites_solution_hydrogens    geom
_refine_ls_hydrogen_treatment     constr
_refine_ls_extinction_method      none
_refine_ls_extinction_coef        .
_refine_ls_abs_structure_details
;
 Flack x determined using 1382 quotients [(I+)-(I-)]/[(I+)+(I-)]
 (Parsons, Flack and Wagner, Acta Cryst. B69 (2013) 249-259).
;
_refine_ls_abs_structure_Flack    0.43(12)
_chemical_absolute_configuration  ?
_refine_ls_number_reflns          5247
_refine_ls_number_parameters      505
_refine_ls_number_restraints      0
_refine_ls_R_factor_all           0.1087
_refine_ls_R_factor_gt            0.0821
_refine_ls_wR_factor_ref          0.2541
_refine_ls_wR_factor_gt           0.2238
_refine_ls_goodness_of_fit_ref    0.993
_refine_ls_restrained_S_all       0.993
_refine_ls_shift/su_max           0.003
_refine_ls_shift/su_mean          0.000
 
loop_
 _atom_site_label
 _atom_site_type_symbol
 _atom_site_fract_x
 _atom_site_fract_y
 _atom_site_fract_z
 _atom_site_U_iso_or_equiv
 _atom_site_adp_type
 _atom_site_occupancy
 _atom_site_site_symmetry_order  
 _atom_site_calc_flag
 _atom_site_refinement_flags_posn
 _atom_site_refinement_flags_adp
 _atom_site_refinement_flags_occupancy
 _atom_site_disorder_assembly
 _atom_site_disorder_group
Na1 Na 0.22241(17) 0.55545(16) 0.8762(4) 0.0360(9) Uani 1 1 d . . . . .
Na2 Na 0.24192(17) 0.50435(16) 0.5572(4) 0.0334(9) Uani 1 1 d . . . . .
Na3 Na 0.23607(17) 0.48581(16) 0.2107(4) 0.0347(9) Uani 1 1 d . . . . .
Na4 Na 0.25727(15) 0.43707(16) -0.1078(4) 0.0317(8) Uani 1 1 d . . . . .
O1 O 0.2926(3) 0.5201(3) 1.0320(7) 0.0370(16) Uani 1 1 d . . . . .
O2 O 0.2960(3) 0.5099(3) 0.7528(7) 0.0315(15) Uani 1 1 d . . . . .
C1 C 0.3431(4) 0.5231(4) 1.0176(11) 0.036(2) Uani 1 1 d . . . . .
C2 C 0.3725(4) 0.5216(5) 0.8959(11) 0.039(2) Uani 1 1 d . . . . .
H2 H 0.411215 0.523908 0.899093 0.047 Uiso 1 1 calc R U . . .
C3 C 0.3475(4) 0.5171(4) 0.7728(10) 0.033(2) Uani 1 1 d . . . . .
C4 C 0.3744(4) 0.5262(4) 1.1504(11) 0.038(2) Uani 1 1 d . . . . .
F4A F 0.3714(5) 0.5731(4) 1.2067(11) 0.108(5) Uani 1 1 d . . . . .
F4B F 0.3584(4) 0.4895(4) 1.2382(9) 0.082(3) Uani 1 1 d . . . . .
F4C F 0.4298(3) 0.5146(5) 1.1350(9) 0.075(3) Uani 1 1 d . . . . .
C5 C 0.3822(5) 0.5184(5) 0.6417(11) 0.040(2) Uani 1 1 d . . . . .
F5A F 0.3510(4) 0.5318(6) 0.5356(8) 0.091(4) Uani 1 1 d . . . . .
F5B F 0.4200(5) 0.5536(5) 0.6451(10) 0.110(5) Uani 1 1 d . . . . .
F5C F 0.3995(6) 0.4709(4) 0.6135(13) 0.120(6) Uani 1 1 d . . . . .
O3 O 0.1820(3) 0.4817(3) 1.0091(7) 0.0354(15) Uani 1 1 d . . . . .
O4 O 0.1866(3) 0.4697(3) 0.7292(7) 0.0353(16) Uani 1 1 d . . . . .
C6 C 0.1355(4) 0.4609(4) 0.9927(10) 0.034(2) Uani 1 1 d . . . . .
C7 C 0.1123(4) 0.4441(4) 0.8719(11) 0.037(2) Uani 1 1 d . . . . .
H7 H 0.077569 0.426926 0.873116 0.044 Uiso 1 1 calc R U . . .
C8 C 0.1387(4) 0.4518(4) 0.7491(11) 0.032(2) Uani 1 1 d . . . . .
C9 C 0.0998(4) 0.4573(5) 1.1208(11) 0.039(2) Uani 1 1 d . . . . .
F9A F 0.1313(3) 0.4551(4) 1.2324(7) 0.056(2) Uani 1 1 d . . . . .
F9B F 0.0681(3) 0.4134(3) 1.1230(8) 0.0548(18) Uani 1 1 d . . . . .
F9C F 0.0679(3) 0.5006(3) 1.1326(8) 0.0532(18) Uani 1 1 d . . . . .
C10 C 0.1069(5) 0.4374(5) 0.6204(12) 0.042(2) Uani 1 1 d . . . . .
F10A F 0.0726(4) 0.4766(3) 0.5897(10) 0.079(3) Uani 1 1 d . . . . .
F10B F 0.0765(3) 0.3917(3) 0.6318(7) 0.0439(15) Uani 1 1 d . . . . .
F10C F 0.1397(4) 0.4276(4) 0.5163(8) 0.070(3) Uani 1 1 d . . . . .
O5 O 0.2138(3) 0.5874(3) 0.6542(7) 0.0358(15) Uani 1 1 d . . . . .
O6 O 0.2204(3) 0.5558(3) 0.3667(7) 0.0326(15) Uani 1 1 d . . . . .
C11 C 0.2014(4) 0.6306(4) 0.5980(10) 0.030(2) Uani 1 1 d . . . . .
C12 C 0.1968(4) 0.6431(4) 0.4597(10) 0.032(2) Uani 1 1 d . . . . .
H12 H 0.186456 0.679057 0.434686 0.039 Uiso 1 1 calc R U . . .
C13 C 0.2069(4) 0.6050(4) 0.3568(9) 0.0300(19) Uani 1 1 d . . . . .
C14 C 0.1913(4) 0.6797(4) 0.6941(10) 0.031(2) Uani 1 1 d . . . . .
F14A F 0.1815(3) 0.6626(3) 0.8209(6) 0.0428(15) Uani 1 1 d . . . . .
F14B F 0.1476(2) 0.7099(2) 0.6568(6) 0.0390(13) Uani 1 1 d . . . . .
F14C F 0.2333(2) 0.7132(2) 0.6986(6) 0.0346(12) Uani 1 1 d . . . . .
C15 C 0.2026(5) 0.6282(4) 0.2116(10) 0.038(2) Uani 1 1 d . . . . .
F15A F 0.1900(4) 0.5894(3) 0.1231(7) 0.0555(19) Uani 1 1 d . . . . .
F15B F 0.2513(4) 0.6471(4) 0.1747(8) 0.071(2) Uani 1 1 d . . . . .
F15C F 0.1672(4) 0.6672(3) 0.1973(8) 0.069(3) Uani 1 1 d . . . . .
O7 O 0.2634(3) 0.4360(3) 0.4020(7) 0.0303(14) Uani 1 1 d . . . . .
O8 O 0.2692(3) 0.4059(3) 0.1125(7) 0.0348(15) Uani 1 1 d . . . . .
C16 C 0.2905(4) 0.3928(4) 0.4070(10) 0.031(2) Uani 1 1 d . . . . .
C17 C 0.3105(4) 0.3608(4) 0.3010(10) 0.032(2) Uani 1 1 d . . . . .
H17 H 0.334019 0.331227 0.322797 0.039 Uiso 1 1 calc R U . . .
C18 C 0.2980(4) 0.3697(4) 0.1644(10) 0.034(2) Uani 1 1 d . . . . .
C19 C 0.3004(5) 0.3680(5) 0.5506(11) 0.039(2) Uani 1 1 d . . . . .
F19A F 0.2884(3) 0.4034(3) 0.6477(6) 0.0503(18) Uani 1 1 d . . . . .
F19B F 0.2712(3) 0.3236(3) 0.5691(7) 0.0459(15) Uani 1 1 d . . . . .
F19C F 0.3530(3) 0.3535(3) 0.5665(7) 0.0520(18) Uani 1 1 d . . . . .
C20 C 0.3200(4) 0.3276(4) 0.0633(10) 0.032(2) Uani 1 1 d . . . . .
F20A F 0.3329(3) 0.3521(3) -0.0545(6) 0.0450(15) Uani 1 1 d . . . . .
F20B F 0.3651(2) 0.3009(3) 0.1052(7) 0.0409(14) Uani 1 1 d . . . . .
F20C F 0.2825(2) 0.2904(2) 0.0352(6) 0.0360(13) Uani 1 1 d . . . . .
 
loop_
 _atom_site_aniso_label
 _atom_site_aniso_U_11
 _atom_site_aniso_U_22
 _atom_site_aniso_U_33
 _atom_site_aniso_U_23
 _atom_site_aniso_U_13
 _atom_site_aniso_U_12
Na1 0.051(2) 0.039(2) 0.0179(19) 0.0030(15) 0.0009(16) 0.0050(18)
Na2 0.049(2) 0.0374(19) 0.0142(18) -0.0001(14) 0.0022(15) 0.0048(17)
Na3 0.049(2) 0.041(2) 0.0143(18) -0.0006(15) 0.0012(16) 0.0038(18)
Na4 0.0399(19) 0.0375(19) 0.0178(17) 0.0024(14) -0.0007(15) -0.0017(17)
O1 0.043(4) 0.046(4) 0.022(4) 0.004(3) 0.001(3) -0.005(3)
O2 0.035(4) 0.036(3) 0.023(3) -0.001(3) -0.002(3) 0.004(3)
C1 0.041(5) 0.042(5) 0.023(5) -0.001(4) 0.001(4) -0.005(5)
C2 0.034(5) 0.058(6) 0.024(5) -0.001(5) 0.006(4) -0.001(5)
C3 0.041(5) 0.035(5) 0.022(5) -0.001(4) -0.001(4) 0.005(5)
C4 0.044(5) 0.047(6) 0.022(5) 0.000(4) -0.003(4) -0.003(5)
F4A 0.164(11) 0.082(6) 0.079(7) -0.039(5) -0.083(8) 0.050(7)
F4B 0.096(6) 0.106(7) 0.044(5) 0.033(5) -0.033(5) -0.042(6)
F4C 0.058(5) 0.126(8) 0.042(5) -0.003(5) -0.012(4) -0.003(5)
C5 0.047(6) 0.050(6) 0.023(5) -0.004(4) 0.004(4) 0.005(5)
F5A 0.077(6) 0.170(11) 0.026(4) 0.018(5) 0.007(4) -0.002(6)
F5B 0.121(8) 0.154(10) 0.056(6) -0.030(6) 0.034(6) -0.098(8)
F5C 0.193(14) 0.082(6) 0.086(8) 0.017(6) 0.093(9) 0.065(7)
O3 0.045(4) 0.045(4) 0.016(3) -0.001(3) -0.001(3) 0.002(3)
O4 0.039(4) 0.042(4) 0.024(4) 0.002(3) 0.005(3) -0.004(3)
C6 0.047(6) 0.035(5) 0.019(5) 0.000(4) 0.005(4) 0.001(4)
C7 0.033(4) 0.047(5) 0.031(6) 0.002(4) -0.007(4) 0.001(4)
C8 0.038(5) 0.035(5) 0.025(5) 0.003(4) -0.003(4) -0.005(4)
C9 0.040(5) 0.051(6) 0.025(5) 0.004(5) 0.005(4) 0.005(5)
F9A 0.054(4) 0.091(5) 0.023(3) 0.009(3) -0.001(3) 0.005(4)
F9B 0.065(4) 0.060(4) 0.039(4) 0.003(3) 0.021(3) -0.015(3)
F9C 0.056(4) 0.063(4) 0.041(4) -0.002(3) 0.012(3) 0.019(3)
C10 0.043(5) 0.054(6) 0.028(6) 0.004(5) -0.001(5) -0.008(5)
F10A 0.113(7) 0.052(4) 0.072(6) -0.009(4) -0.061(6) 0.023(5)
F10B 0.047(3) 0.044(3) 0.040(4) -0.008(3) -0.011(3) -0.006(3)
F10C 0.081(5) 0.105(7) 0.024(4) -0.016(4) 0.004(3) -0.040(5)
O5 0.052(4) 0.037(4) 0.019(3) -0.002(3) 0.001(3) 0.003(3)
O6 0.043(4) 0.036(3) 0.019(3) -0.001(3) 0.000(3) 0.008(3)
C11 0.037(5) 0.032(5) 0.022(5) -0.001(4) 0.005(4) 0.000(4)
C12 0.040(5) 0.039(5) 0.018(5) -0.001(4) 0.004(4) 0.003(4)
C13 0.037(5) 0.038(5) 0.015(5) 0.003(4) 0.004(3) 0.000(4)
C14 0.041(5) 0.034(5) 0.018(5) 0.002(4) 0.003(4) 0.005(4)
F14A 0.066(4) 0.046(3) 0.017(3) -0.002(2) 0.009(3) -0.004(3)
F14B 0.043(3) 0.044(3) 0.030(3) -0.010(2) 0.000(3) 0.009(3)
F14C 0.041(3) 0.040(3) 0.023(3) -0.003(2) 0.000(2) -0.001(3)
C15 0.059(6) 0.046(5) 0.010(5) 0.000(4) 0.016(4) 0.001(5)
F15A 0.091(5) 0.053(4) 0.023(3) -0.004(3) -0.017(3) 0.010(4)
F15B 0.080(5) 0.099(6) 0.035(4) 0.018(4) 0.014(4) -0.034(5)
F15C 0.107(7) 0.068(5) 0.032(4) 0.002(3) -0.009(4) 0.050(5)
O7 0.041(3) 0.035(3) 0.015(3) -0.002(3) -0.002(3) 0.006(3)
O8 0.052(4) 0.036(3) 0.016(3) 0.001(3) -0.006(3) 0.006(3)
C16 0.035(5) 0.032(5) 0.025(5) -0.001(4) 0.000(4) -0.002(4)
C17 0.051(6) 0.033(5) 0.012(4) 0.000(4) 0.002(4) -0.002(4)
C18 0.046(5) 0.038(5) 0.019(5) -0.005(4) 0.001(4) -0.010(5)
C19 0.047(6) 0.047(6) 0.025(5) 0.004(4) 0.003(4) 0.007(5)
F19A 0.089(5) 0.045(3) 0.017(3) 0.003(2) 0.009(3) 0.012(3)
F19B 0.061(4) 0.046(3) 0.030(3) 0.009(3) 0.003(3) -0.015(3)
F19C 0.048(4) 0.083(5) 0.025(3) 0.011(3) -0.006(3) 0.015(4)
C20 0.042(5) 0.037(5) 0.018(5) -0.002(4) 0.002(4) -0.004(4)
F20A 0.062(4) 0.053(4) 0.019(3) 0.004(3) 0.014(3) 0.002(3)
F20B 0.039(3) 0.050(3) 0.034(3) -0.009(3) 0.000(3) 0.005(3)
F20C 0.042(3) 0.038(3) 0.028(3) -0.010(2) 0.001(2) 0.003(3)
 
_geom_special_details
;
 All esds (except the esd in the dihedral angle between two l.s. planes)
 are estimated using the full covariance matrix.  The cell esds are taken
 into account individually in the estimation of esds in distances, angles
 and torsion angles; correlations between esds in cell parameters are only
 used when they are defined by crystal symmetry.  An approximate (isotropic)
 treatment of cell esds is used for estimating esds involving l.s. planes.
;
 
loop_
 _geom_bond_atom_site_label_1
 _geom_bond_atom_site_label_2
 _geom_bond_distance
 _geom_bond_site_symmetry_2
 _geom_bond_publ_flag
Na1 O5 2.337(8) . ?
Na1 O3 2.441(8) . ?
Na1 O2 2.446(8) . ?
Na1 O1 2.463(8) . ?
Na1 F15A 2.695(8) 1_556 ?
Na1 O4 2.699(8) . ?
Na1 F20B 2.742(7) 3_566 ?
Na1 F10B 2.843(7) 8_556 ?
Na1 F14A 2.861(8) . ?
Na1 Na4 3.026(5) 1_556 ?
Na1 Na2 3.422(5) . ?
Na1 Na3 3.731(5) 1_556 ?
Na2 O6 2.324(8) . ?
Na2 O4 2.332(8) . ?
Na2 O7 2.330(7) . ?
Na2 O2 2.345(8) . ?
Na2 O5 2.351(8) . ?
Na2 F5A 2.764(11) . ?
Na2 F19A 2.864(8) . ?
Na2 Na3 3.454(5) . ?
Na2 Na4 3.713(5) 1_556 ?
Na3 O8 2.330(8) . ?
Na3 O6 2.335(8) . ?
Na3 O7 2.346(7) . ?
Na3 O3 2.392(8) 1_554 ?
Na3 O1 2.394(8) 1_554 ?
Na3 F9A 2.682(9) 1_554 ?
Na3 F15A 2.908(8) . ?
Na3 Na4 3.403(5) . ?
Na4 O8 2.323(8) . ?
Na4 O3 2.434(8) 1_554 ?
Na4 F14B 2.425(7) 7_455 ?
Na4 O2 2.444(8) 1_554 ?
Na4 O4 2.495(8) 1_554 ?
Na4 O1 2.605(8) 1_554 ?
Na4 F19A 2.661(7) 1_554 ?
Na4 F20A 2.835(8) . ?
O1 C1 1.249(13) . ?
O2 C3 1.288(13) . ?
C1 C2 1.401(14) . ?
C1 C4 1.520(14) . ?
C2 C3 1.365(15) . ?
C3 C5 1.548(14) . ?
C4 F4A 1.279(14) . ?
C4 F4B 1.307(14) . ?
C4 F4C 1.395(14) . ?
C5 F5C 1.271(14) . ?
C5 F5B 1.264(14) . ?
C5 F5A 1.336(14) . ?
O3 C6 1.259(13) . ?
O4 C8 1.267(12) . ?
C6 C7 1.383(15) . ?
C6 C9 1.540(14) . ?
C7 C8 1.386(15) . ?
C8 C10 1.531(15) . ?
C9 F9C 1.322(13) . ?
C9 F9A 1.346(13) . ?
C9 F9B 1.328(13) . ?
C10 F10A 1.311(14) . ?
C10 F10C 1.325(14) . ?
C10 F10B 1.348(13) . ?
O5 C11 1.233(12) . ?
O6 C13 1.256(12) . ?
C11 C12 1.404(14) . ?
C11 C14 1.551(13) . ?
C12 C13 1.400(14) . ?
C13 C15 1.544(13) . ?
C14 F14A 1.342(12) . ?
C14 F14C 1.316(12) . ?
C14 F14B 1.353(12) . ?
C15 F15C 1.299(14) . ?
C15 F15B 1.331(14) . ?
C15 F15A 1.328(13) . ?
O7 C16 1.251(12) . ?
O8 C18 1.243(13) . ?
C16 C17 1.396(14) . ?
C16 C19 1.561(14) . ?
C17 C18 1.400(14) . ?
C18 C20 1.533(14) . ?
C19 F19B 1.315(14) . ?
C19 F19C 1.344(13) . ?
C19 F19A 1.326(13) . ?
C20 F20C 1.325(12) . ?
C20 F20A 1.346(11) . ?
C20 F20B 1.349(12) . ?
 
loop_
 _geom_angle_atom_site_label_1
 _geom_angle_atom_site_label_2
 _geom_angle_atom_site_label_3
 _geom_angle
 _geom_angle_site_symmetry_1
 _geom_angle_site_symmetry_3
 _geom_angle_publ_flag
O5 Na1 O3 135.7(3) . . ?
O5 Na1 O2 75.6(3) . . ?
O3 Na1 O2 103.2(3) . . ?
O5 Na1 O1 140.0(3) . . ?
O3 Na1 O1 71.8(3) . . ?
O2 Na1 O1 68.7(2) . . ?
O5 Na1 F15A 135.9(3) . 1_556 ?
O3 Na1 F15A 67.8(2) . 1_556 ?
O2 Na1 F15A 144.0(3) . 1_556 ?
O1 Na1 F15A 75.5(3) . 1_556 ?
O5 Na1 O4 74.2(3) . . ?
O3 Na1 O4 65.3(2) . . ?
O2 Na1 O4 67.5(2) . . ?
O1 Na1 O4 106.8(3) . . ?
F15A Na1 O4 129.1(3) 1_556 . ?
O5 Na1 F20B 83.6(3) . 3_566 ?
O3 Na1 F20B 140.6(3) . 3_566 ?
O2 Na1 F20B 80.8(2) . 3_566 ?
O1 Na1 F20B 73.6(2) . 3_566 ?
F15A Na1 F20B 85.8(2) 1_556 3_566 ?
O4 Na1 F20B 144.7(3) . 3_566 ?
O5 Na1 F10B 79.9(3) . 8_556 ?
O3 Na1 F10B 75.6(2) . 8_556 ?
O2 Na1 F10B 142.5(3) . 8_556 ?
O1 Na1 F10B 140.1(3) . 8_556 ?
F15A Na1 F10B 71.3(2) 1_556 8_556 ?
O4 Na1 F10B 78.8(2) . 8_556 ?
F20B Na1 F10B 124.2(2) 3_566 8_556 ?
O5 Na1 F14A 58.8(2) . . ?
O3 Na1 F14A 129.7(3) . . ?
O2 Na1 F14A 125.6(2) . . ?
O1 Na1 F14A 133.3(3) . . ?
F15A Na1 F14A 77.7(2) 1_556 . ?
O4 Na1 F14A 119.8(3) . . ?
F20B Na1 F14A 66.9(2) 3_566 . ?
F10B Na1 F14A 59.0(2) 8_556 . ?
O5 Na1 Na4 113.3(2) . 1_556 ?
O3 Na1 Na4 51.51(19) . 1_556 ?
O2 Na1 Na4 51.74(19) . 1_556 ?
O1 Na1 Na4 55.5(2) . 1_556 ?
F15A Na1 Na4 109.4(2) 1_556 1_556 ?
O4 Na1 Na4 51.28(19) . 1_556 ?
F20B Na1 Na4 118.6(2) 3_566 1_556 ?
F10B Na1 Na4 116.9(2) 8_556 1_556 ?
F14A Na1 Na4 170.9(2) . 1_556 ?
O5 Na1 Na2 43.28(19) . . ?
O3 Na1 Na2 106.3(2) . . ?
O2 Na1 Na2 43.26(18) . . ?
O1 Na1 Na2 110.4(2) . . ?
F15A Na1 Na2 170.5(2) 1_556 . ?
O4 Na1 Na2 42.80(17) . . ?
F20B Na1 Na2 102.9(2) 3_566 . ?
F10B Na1 Na2 100.26(19) 8_556 . ?
F14A Na1 Na2 102.06(17) . . ?
Na4 Na1 Na2 70.01(13) 1_556 . ?
O5 Na1 Na3 172.4(2) . 1_556 ?
O3 Na1 Na3 38.98(18) . 1_556 ?
O2 Na1 Na3 99.6(2) . 1_556 ?
O1 Na1 Na3 39.13(18) . 1_556 ?
F15A Na1 Na3 50.74(17) 1_556 1_556 ?
O4 Na1 Na3 98.6(2) . 1_556 ?
F20B Na1 Na3 101.67(19) 3_566 1_556 ?
F10B Na1 Na3 101.28(18) 8_556 1_556 ?
F14A Na1 Na3 128.26(18) . 1_556 ?
Na4 Na1 Na3 59.39(11) 1_556 1_556 ?
Na2 Na1 Na3 129.39(14) . 1_556 ?
O6 Na2 O4 130.9(3) . . ?
O6 Na2 O7 84.7(3) . . ?
O4 Na2 O7 110.4(3) . . ?
O6 Na2 O2 139.7(3) . . ?
O4 Na2 O2 75.5(3) . . ?
O7 Na2 O2 117.1(3) . . ?
O6 Na2 O5 78.1(3) . . ?
O4 Na2 O5 81.3(3) . . ?
O7 Na2 O5 162.9(3) . . ?
O2 Na2 O5 77.3(3) . . ?
O6 Na2 F5A 91.4(3) . . ?
O4 Na2 F5A 135.0(3) . . ?
O7 Na2 F5A 84.6(3) . . ?
O2 Na2 F5A 60.2(3) . . ?
O5 Na2 F5A 96.0(4) . . ?
O6 Na2 F19A 144.1(3) . . ?
O4 Na2 F19A 72.0(3) . . ?
O7 Na2 F19A 59.7(2) . . ?
O2 Na2 F19A 64.4(2) . . ?
O5 Na2 F19A 137.4(3) . . ?
F5A Na2 F19A 81.3(3) . . ?
O6 Na2 Na1 121.0(2) . . ?
O4 Na2 Na1 51.8(2) . . ?
O7 Na2 Na1 154.1(2) . . ?
O2 Na2 Na1 45.61(19) . . ?
O5 Na2 Na1 42.95(19) . . ?
F5A Na2 Na1 96.7(2) . . ?
F19A Na2 Na1 94.82(18) . . ?
O6 Na2 Na3 42.28(19) . . ?
O4 Na2 Na3 130.5(2) . . ?
O7 Na2 Na3 42.57(18) . . ?
O2 Na2 Na3 147.8(2) . . ?
O5 Na2 Na3 120.3(2) . . ?
F5A Na2 Na3 89.8(2) . . ?
F19A Na2 Na3 102.24(18) . . ?
Na1 Na2 Na3 162.49(16) . . ?
O6 Na2 Na4 169.8(2) . 1_556 ?
O4 Na2 Na4 41.3(2) . 1_556 ?
O7 Na2 Na4 104.1(2) . 1_556 ?
O2 Na2 Na4 40.14(19) . 1_556 ?
O5 Na2 Na4 92.9(2) . 1_556 ?
F5A Na2 Na4 94.5(2) . 1_556 ?
F19A Na2 Na4 45.50(15) . 1_556 ?
Na1 Na2 Na4 49.99(10) . 1_556 ?
Na3 Na2 Na4 145.87(14) . 1_556 ?
O8 Na3 O6 161.4(3) . . ?
O8 Na3 O7 78.4(3) . . ?
O6 Na3 O7 84.1(3) . . ?
O8 Na3 O3 79.1(3) . 1_554 ?
O6 Na3 O3 119.3(3) . 1_554 ?
O7 Na3 O3 143.7(3) . 1_554 ?
O8 Na3 O1 77.7(3) . 1_554 ?
O6 Na3 O1 108.9(3) . 1_554 ?
O7 Na3 O1 127.7(3) . 1_554 ?
O3 Na3 O1 73.8(3) 1_554 1_554 ?
O8 Na3 F9A 97.5(3) . 1_554 ?
O6 Na3 F9A 89.8(3) . 1_554 ?
O7 Na3 F9A 93.6(3) . 1_554 ?
O3 Na3 F9A 61.7(2) 1_554 1_554 ?
O1 Na3 F9A 135.2(3) 1_554 1_554 ?
O8 Na3 F15A 138.1(3) . . ?
O6 Na3 F15A 59.5(2) . . ?
O7 Na3 F15A 143.5(3) . . ?
O3 Na3 F15A 64.8(2) 1_554 . ?
O1 Na3 F15A 72.5(3) 1_554 . ?
F9A Na3 F15A 84.1(3) 1_554 . ?
O8 Na3 Na4 42.93(19) . . ?
O6 Na3 Na4 153.1(2) . . ?
O7 Na3 Na4 121.2(2) . . ?
O3 Na3 Na4 45.65(19) 1_554 . ?
O1 Na3 Na4 49.8(2) 1_554 . ?
F9A Na3 Na4 97.0(2) 1_554 . ?
F15A Na3 Na4 95.19(18) . . ?
O8 Na3 Na2 120.5(2) . . ?
O6 Na3 Na2 42.02(18) . . ?
O7 Na3 Na2 42.20(18) . . ?
O3 Na3 Na2 148.5(2) 1_554 . ?
O1 Na3 Na2 131.3(2) 1_554 . ?
F9A Na3 Na2 89.8(2) 1_554 . ?
F15A Na3 Na2 101.30(18) . . ?
Na4 Na3 Na2 162.73(16) . . ?
O8 Na3 Na1 92.7(2) . 1_554 ?
O6 Na3 Na1 103.5(2) . 1_554 ?
O7 Na3 Na1 167.4(2) . 1_554 ?
O3 Na3 Na1 39.95(19) 1_554 1_554 ?
O1 Na3 Na1 40.5(2) 1_554 1_554 ?
F9A Na3 Na1 96.5(2) 1_554 1_554 ?
F15A Na3 Na1 45.84(16) . 1_554 ?
Na4 Na3 Na1 49.94(10) . 1_554 ?
Na2 Na3 Na1 145.09(15) . 1_554 ?
O8 Na4 O3 78.4(3) . 1_554 ?
O8 Na4 F14B 88.0(3) . 7_455 ?
O3 Na4 F14B 96.7(3) 1_554 7_455 ?
O8 Na4 O2 135.9(3) . 1_554 ?
O3 Na4 O2 103.5(3) 1_554 1_554 ?
F14B Na4 O2 134.2(3) 7_455 1_554 ?
O8 Na4 O4 142.8(3) . 1_554 ?
O3 Na4 O4 68.7(3) 1_554 1_554 ?
F14B Na4 O4 79.3(3) 7_455 1_554 ?
O2 Na4 O4 70.9(2) 1_554 1_554 ?
O8 Na4 O1 73.7(3) . 1_554 ?
O3 Na4 O1 69.5(3) 1_554 1_554 ?
F14B Na4 O1 158.7(3) 7_455 1_554 ?
O2 Na4 O1 66.4(2) 1_554 1_554 ?
O4 Na4 O1 108.8(3) 1_554 1_554 ?
O8 Na4 F19A 135.3(3) . 1_554 ?
O3 Na4 F19A 141.8(3) 1_554 1_554 ?
F14B Na4 F19A 72.0(2) 7_455 1_554 ?
O2 Na4 F19A 66.7(2) 1_554 1_554 ?
O4 Na4 F19A 73.4(3) 1_554 1_554 ?
O1 Na4 F19A 128.8(3) 1_554 1_554 ?
O8 Na4 F20A 60.2(2) . . ?
O3 Na4 F20A 137.4(3) 1_554 . ?
F14B Na4 F20A 73.8(2) 7_455 . ?
O2 Na4 F20A 112.7(2) 1_554 . ?
O4 Na4 F20A 143.9(3) 1_554 . ?
O1 Na4 F20A 104.9(2) 1_554 . ?
F19A Na4 F20A 75.8(2) 1_554 . ?
O8 Na4 Na1 113.5(2) . 1_554 ?
O3 Na4 Na1 51.7(2) 1_554 1_554 ?
F14B Na4 Na1 132.4(2) 7_455 1_554 ?
O2 Na4 Na1 51.79(19) 1_554 1_554 ?
O4 Na4 Na1 57.6(2) 1_554 1_554 ?
O1 Na4 Na1 51.21(19) 1_554 1_554 ?
F19A Na4 Na1 109.3(2) 1_554 1_554 ?
F20A Na4 Na1 153.8(2) . 1_554 ?
O8 Na4 Na3 43.08(19) . . ?
O3 Na4 Na3 44.66(18) 1_554 . ?
F14B Na4 Na3 114.3(2) 7_455 . ?
O2 Na4 Na3 108.9(2) 1_554 . ?
O4 Na4 Na3 112.2(2) 1_554 . ?
O1 Na4 Na3 44.55(18) 1_554 . ?
F19A Na4 Na3 171.9(2) 1_554 . ?
F20A Na4 Na3 100.69(18) . . ?
Na1 Na4 Na3 70.68(13) 1_554 . ?
O8 Na4 Na2 172.8(2) . 1_554 ?
O3 Na4 Na2 98.4(2) 1_554 1_554 ?
F14B Na4 Na2 98.8(2) 7_455 1_554 ?
O2 Na4 Na2 38.22(18) 1_554 1_554 ?
O4 Na4 Na2 38.14(18) 1_554 1_554 ?
O1 Na4 Na2 99.2(2) 1_554 1_554 ?
F19A Na4 Na2 50.14(16) 1_554 1_554 ?
F20A Na4 Na2 123.87(18) . 1_554 ?
Na1 Na4 Na2 60.00(11) 1_554 1_554 ?
Na3 Na4 Na2 130.66(14) . 1_554 ?
C1 O1 Na3 132.7(7) . 1_556 ?
C1 O1 Na1 126.9(7) . . ?
Na3 O1 Na1 100.4(3) 1_556 . ?
C1 O1 Na4 108.4(7) . 1_556 ?
Na3 O1 Na4 85.7(3) 1_556 1_556 ?
Na1 O1 Na4 73.3(2) . 1_556 ?
C3 O2 Na2 133.4(6) . . ?
C3 O2 Na4 113.2(6) . 1_556 ?
Na2 O2 Na4 101.6(3) . 1_556 ?
C3 O2 Na1 125.6(6) . . ?
Na2 O2 Na1 91.1(3) . . ?
Na4 O2 Na1 76.5(2) 1_556 . ?
O1 C1 C2 127.2(10) . . ?
O1 C1 C4 113.9(9) . . ?
C2 C1 C4 118.8(9) . . ?
C1 C2 C3 122.3(9) . . ?
O2 C3 C2 125.9(9) . . ?
O2 C3 C5 114.3(9) . . ?
C2 C3 C5 119.7(9) . . ?
F4A C4 F4B 108.1(11) . . ?
F4A C4 F4C 106.6(11) . . ?
F4B C4 F4C 103.0(10) . . ?
F4A C4 C1 113.0(9) . . ?
F4B C4 C1 112.8(9) . . ?
F4C C4 C1 112.7(9) . . ?
F5C C5 F5B 112.6(12) . . ?
F5C C5 F5A 104.1(12) . . ?
F5B C5 F5A 105.8(12) . . ?
F5C C5 C3 110.3(10) . . ?
F5B C5 C3 113.2(9) . . ?
F5A C5 C3 110.3(9) . . ?
C5 F5A Na2 115.6(7) . . ?
C6 O3 Na3 128.7(7) . 1_556 ?
C6 O3 Na4 116.3(6) . 1_556 ?
Na3 O3 Na4 89.7(3) 1_556 1_556 ?
C6 O3 Na1 126.6(7) . . ?
Na3 O3 Na1 101.1(3) 1_556 . ?
Na4 O3 Na1 76.8(2) 1_556 . ?
C8 O4 Na2 140.9(7) . . ?
C8 O4 Na4 115.5(7) . 1_556 ?
Na2 O4 Na4 100.5(3) . 1_556 ?
C8 O4 Na1 119.2(7) . . ?
Na2 O4 Na1 85.4(2) . . ?
Na4 O4 Na1 71.2(2) 1_556 . ?
O3 C6 C7 127.1(10) . . ?
O3 C6 C9 115.6(9) . . ?
C7 C6 C9 117.2(10) . . ?
C8 C7 C6 121.5(9) . . ?
O4 C8 C7 127.8(10) . . ?
O4 C8 C10 114.9(9) . . ?
C7 C8 C10 117.2(9) . . ?
F9C C9 F9A 107.4(9) . . ?
F9C C9 F9B 107.6(9) . . ?
F9A C9 F9B 106.8(9) . . ?
F9C C9 C6 111.3(9) . . ?
F9A C9 C6 110.4(8) . . ?
F9B C9 C6 113.1(9) . . ?
C9 F9A Na3 118.1(6) . 1_556 ?
F10A C10 F10C 109.9(11) . . ?
F10A C10 F10B 105.8(9) . . ?
F10C C10 F10B 104.5(9) . . ?
F10A C10 C8 110.4(10) . . ?
F10C C10 C8 112.2(9) . . ?
F10B C10 C8 113.7(9) . . ?
C10 F10B Na1 155.9(7) . 7_456 ?
C11 O5 Na1 137.0(7) . . ?
C11 O5 Na2 129.2(6) . . ?
Na1 O5 Na2 93.8(3) . . ?
C13 O6 Na2 130.1(6) . . ?
C13 O6 Na3 134.2(6) . . ?
Na2 O6 Na3 95.7(3) . . ?
O5 C11 C12 130.1(9) . . ?
O5 C11 C14 115.4(9) . . ?
C12 C11 C14 114.4(8) . . ?
C11 C12 C13 123.2(9) . . ?
O6 C13 C12 129.0(9) . . ?
O6 C13 C15 116.3(8) . . ?
C12 C13 C15 114.7(8) . . ?
F14A C14 F14C 107.6(8) . . ?
F14A C14 F14B 106.4(8) . . ?
F14C C14 F14B 106.6(7) . . ?
F14A C14 C11 110.9(8) . . ?
F14C C14 C11 112.3(8) . . ?
F14B C14 C11 112.5(8) . . ?
C14 F14A Na1 113.7(5) . . ?
C14 F14B Na4 173.2(6) . 8 ?
F15C C15 F15B 108.1(10) . . ?
F15C C15 F15A 107.4(10) . . ?
F15B C15 F15A 106.1(9) . . ?
F15C C15 C13 114.6(8) . . ?
F15B C15 C13 108.8(10) . . ?
F15A C15 C13 111.4(8) . . ?
C15 F15A Na1 138.4(7) . 1_554 ?
C15 F15A Na3 109.7(6) . . ?
Na1 F15A Na3 83.4(2) 1_554 . ?
C16 O7 Na2 134.6(6) . . ?
C16 O7 Na3 128.5(6) . . ?
Na2 O7 Na3 95.2(3) . . ?
C18 O8 Na4 133.7(7) . . ?
C18 O8 Na3 128.7(6) . . ?
Na4 O8 Na3 94.0(3) . . ?
O7 C16 C17 129.2(9) . . ?
O7 C16 C19 116.5(9) . . ?
C17 C16 C19 114.1(8) . . ?
C18 C17 C16 123.9(9) . . ?
O8 C18 C17 129.2(10) . . ?
O8 C18 C20 114.3(9) . . ?
C17 C18 C20 116.4(9) . . ?
F19B C19 F19C 106.7(9) . . ?
F19B C19 F19A 108.7(9) . . ?
F19C C19 F19A 107.4(9) . . ?
F19B C19 C16 111.3(9) . . ?
F19C C19 C16 110.9(8) . . ?
F19A C19 C16 111.6(8) . . ?
C19 F19A Na4 157.2(6) . 1_556 ?
C19 F19A Na2 115.3(6) . . ?
Na4 F19A Na2 84.4(2) 1_556 . ?
F20C C20 F20A 106.8(8) . . ?
F20C C20 F20B 107.4(8) . . ?
F20A C20 F20B 106.8(8) . . ?
F20C C20 C18 110.8(8) . . ?
F20A C20 C18 110.2(8) . . ?
F20B C20 C18 114.5(8) . . ?
C20 F20A Na4 109.5(6) . . ?
C20 F20B Na1 160.4(6) . 4_656 ?
 
_refine_diff_density_max    0.665
_refine_diff_density_min   -0.823
_refine_diff_density_rms    0.142

_shelx_res_file
;
TITL Namonoglyme_0m_a.res in I-4
    shelx.res
    created by SHELXL-2018/3 at 11:58:29 on 10-Dec-2020
CELL  1.54178  24.4916  24.4916   9.8714   90.000   90.000   90.000
ZERR     8.00   0.0007   0.0007   0.0003    0.000    0.000    0.000
LATT  -2
SYMM  - X, - Y,   Z
SYMM    Y, - X, - Z
SYMM  - Y,   X, - Z
SFAC  C    H    F    NA   O
UNIT  160  32  192  32  64
MERG   2
ACTA
L.S.  10
TEMP  -173.15
WGHT    0.200000
FVAR       0.20880
NA1   4    0.222406    0.555447    0.876176    11.00000    0.05098    0.03916 =
         0.01788    0.00298    0.00091    0.00496
NA2   4    0.241925    0.504353    0.557221    11.00000    0.04872    0.03736 =
         0.01423   -0.00013    0.00223    0.00478
NA3   4    0.236068    0.485814    0.210669    11.00000    0.04921    0.04072 =
         0.01426   -0.00063    0.00119    0.00383
NA4   4    0.257272    0.437075   -0.107842    11.00000    0.03994    0.03752 =
         0.01776    0.00245   -0.00067   -0.00167
O1    5    0.292570    0.520079    1.031973    11.00000    0.04338    0.04609 =
         0.02163    0.00365    0.00133   -0.00521
O2    5    0.296034    0.509869    0.752785    11.00000    0.03540    0.03643 =
         0.02270   -0.00130   -0.00167    0.00355
C1    1    0.343134    0.523101    1.017625    11.00000    0.04127    0.04193 =
         0.02334   -0.00075    0.00093   -0.00510
C2    1    0.372514    0.521641    0.895881    11.00000    0.03396    0.05828 =
         0.02450   -0.00072    0.00640   -0.00072
AFIX  43
H2    2    0.411215    0.523908    0.899093    11.00000   -1.20000
AFIX   0
C3    1    0.347497    0.517077    0.772803    11.00000    0.04072    0.03482 =
         0.02205   -0.00090   -0.00101    0.00504
C4    1    0.374381    0.526154    1.150411    11.00000    0.04425    0.04670 =
         0.02157    0.00003   -0.00260   -0.00310
F4A   3    0.371396    0.573082    1.206735    11.00000    0.16362    0.08177 =
         0.07941   -0.03919   -0.08325    0.04955
F4B   3    0.358392    0.489525    1.238212    11.00000    0.09628    0.10553 =
         0.04448    0.03262   -0.03334   -0.04224
F4C   3    0.429787    0.514606    1.134973    11.00000    0.05805    0.12557 =
         0.04247   -0.00340   -0.01165   -0.00342
C5    1    0.382157    0.518436    0.641694    11.00000    0.04651    0.05005 =
         0.02275   -0.00440    0.00399    0.00468
F5A   3    0.351028    0.531821    0.535628    11.00000    0.07654    0.16984 =
         0.02623    0.01839    0.00709   -0.00242
F5B   3    0.419969    0.553563    0.645079    11.00000    0.12058    0.15431 =
         0.05580   -0.03017    0.03434   -0.09824
F5C   3    0.399503    0.470856    0.613535    11.00000    0.19340    0.08161 =
         0.08634    0.01689    0.09255    0.06452
O3    5    0.182038    0.481705    1.009078    11.00000    0.04452    0.04530 =
         0.01636   -0.00113   -0.00056    0.00173
O4    5    0.186575    0.469711    0.729211    11.00000    0.03925    0.04233 =
         0.02417    0.00155    0.00458   -0.00430
C6    1    0.135511    0.460918    0.992660    11.00000    0.04689    0.03534 =
         0.01906   -0.00002    0.00467    0.00086
C7    1    0.112341    0.444108    0.871891    11.00000    0.03286    0.04681 =
         0.03064    0.00199   -0.00661    0.00061
AFIX  43
H7    2    0.077569    0.426926    0.873116    11.00000   -1.20000
AFIX   0
C8    1    0.138713    0.451766    0.749085    11.00000    0.03778    0.03469 =
         0.02495    0.00332   -0.00348   -0.00515
C9    1    0.099802    0.457326    1.120769    11.00000    0.03971    0.05107 =
         0.02518    0.00354    0.00471    0.00490
F9A   3    0.131299    0.455142    1.232416    11.00000    0.05406    0.09079 =
         0.02274    0.00904   -0.00082    0.00451
F9B   3    0.068085    0.413356    1.122950    11.00000    0.06518    0.05975 =
         0.03945    0.00270    0.02134   -0.01535
F9C   3    0.067867    0.500587    1.132580    11.00000    0.05618    0.06261 =
         0.04096   -0.00197    0.01192    0.01910
C10   1    0.106932    0.437374    0.620396    11.00000    0.04307    0.05421 =
         0.02835    0.00372   -0.00071   -0.00838
F10A  3    0.072616    0.476571    0.589684    11.00000    0.11323    0.05245 =
         0.07249   -0.00870   -0.06147    0.02286
F10B  3    0.076509    0.391719    0.631812    11.00000    0.04730    0.04446 =
         0.04009   -0.00758   -0.01079   -0.00595
F10C  3    0.139664    0.427622    0.516300    11.00000    0.08097    0.10457 =
         0.02429   -0.01623    0.00406   -0.04029
O5    5    0.213822    0.587406    0.654169    11.00000    0.05178    0.03667 =
         0.01904   -0.00227    0.00066    0.00314
O6    5    0.220436    0.555759    0.366696    11.00000    0.04279    0.03582 =
         0.01914   -0.00120   -0.00025    0.00789
C11   1    0.201356    0.630589    0.598009    11.00000    0.03740    0.03213 =
         0.02195   -0.00149    0.00545    0.00034
C12   1    0.196833    0.643065    0.459681    11.00000    0.04026    0.03931 =
         0.01787   -0.00060    0.00392    0.00334
AFIX  43
H12   2    0.186456    0.679057    0.434686    11.00000   -1.20000
AFIX   0
C13   1    0.206870    0.605044    0.356776    11.00000    0.03651    0.03837 =
         0.01515    0.00324    0.00374    0.00012
C14   1    0.191333    0.679685    0.694127    11.00000    0.04061    0.03357 =
         0.01787    0.00150    0.00259    0.00508
F14A  3    0.181525    0.662584    0.820933    11.00000    0.06592    0.04559 =
         0.01699   -0.00237    0.00949   -0.00422
F14B  3    0.147620    0.709927    0.656834    11.00000    0.04336    0.04374 =
         0.02991   -0.01046   -0.00046    0.00900
F14C  3    0.233309    0.713151    0.698604    11.00000    0.04063    0.03998 =
         0.02308   -0.00303   -0.00048   -0.00119
C15   1    0.202608    0.628184    0.211647    11.00000    0.05922    0.04567 =
         0.01033    0.00035    0.01598    0.00129
F15A  3    0.189960    0.589395    0.123061    11.00000    0.09095    0.05282 =
         0.02271   -0.00445   -0.01702    0.01004
F15B  3    0.251326    0.647149    0.174652    11.00000    0.08024    0.09897 =
         0.03507    0.01791    0.01358   -0.03437
F15C  3    0.167214    0.667239    0.197281    11.00000    0.10729    0.06829 =
         0.03164    0.00236   -0.00935    0.04980
O7    5    0.263352    0.435968    0.402030    11.00000    0.04086    0.03489 =
         0.01523   -0.00213   -0.00168    0.00643
O8    5    0.269202    0.405902    0.112475    11.00000    0.05195    0.03594 =
         0.01641    0.00131   -0.00634    0.00633
C16   1    0.290527    0.392768    0.406984    11.00000    0.03498    0.03234 =
         0.02475   -0.00072   -0.00041   -0.00165
C17   1    0.310514    0.360803    0.300975    11.00000    0.05095    0.03308 =
         0.01237    0.00021    0.00228   -0.00237
AFIX  43
H17   2    0.334019    0.331227    0.322797    11.00000   -1.20000
AFIX   0
C18   1    0.297983    0.369731    0.164357    11.00000    0.04642    0.03802 =
         0.01854   -0.00537    0.00113   -0.01033
C19   1    0.300421    0.368016    0.550572    11.00000    0.04685    0.04676 =
         0.02451    0.00445    0.00287    0.00678
F19A  3    0.288432    0.403447    0.647733    11.00000    0.08930    0.04497 =
         0.01669    0.00344    0.00917    0.01225
F19B  3    0.271183    0.323599    0.569128    11.00000    0.06150    0.04621 =
         0.02994    0.00862    0.00284   -0.01518
F19C  3    0.352963    0.353548    0.566515    11.00000    0.04761    0.08314 =
         0.02526    0.01053   -0.00563    0.01522
C20   1    0.320023    0.327631    0.063303    11.00000    0.04231    0.03745 =
         0.01763   -0.00167    0.00186   -0.00401
F20A  3    0.332901    0.352117   -0.054480    11.00000    0.06223    0.05337 =
         0.01946    0.00438    0.01371    0.00171
F20B  3    0.365112    0.300930    0.105231    11.00000    0.03867    0.05015 =
         0.03381   -0.00901   -0.00045    0.00519
F20C  3    0.282501    0.290363    0.035180    11.00000    0.04231    0.03757 =
         0.02811   -0.00970    0.00117    0.00264
HKLF    4


REM  Namonoglyme_0m_a.res in I-4
REM wR2 = 0.2541, GooF = S = 0.993, Restrained GooF = 0.993 for all data
REM R1 = 0.0821 for 4096 Fo > 4sig(Fo) and 0.1087 for all 5247 data
REM 505 parameters refined using 0 restraints

END

WGHT      0.1692      0.0000

REM Highest difference peak  0.665,  deepest hole -0.823,  1-sigma level  0.142
Q1    1   0.3748  0.5636  0.5752  11.00000  0.05    0.66
Q2    1   0.1780  0.4468  0.8766  11.00000  0.05    0.52
Q3    1   0.2236  0.4761 -0.1301  11.00000  0.05    0.51
Q4    1   0.3812  0.4712  1.1732  11.00000  0.05    0.51
Q5    1   0.2409  0.4317  0.5479  11.00000  0.05    0.50
Q6    1   0.2168  0.5861  0.6931  11.00000  0.05    0.50
Q7    1   0.2419  0.5826  0.5495  11.00000  0.05    0.49
Q8    1   0.4172  0.5568  1.1462  11.00000  0.05    0.48
Q9    1   0.4394  0.5030  0.6673  11.00000  0.05    0.45
Q10   1   0.1748  0.7082  0.7443  11.00000  0.05    0.45
Q11   1   0.3263  0.3832  0.2299  11.00000  0.05    0.45
Q12   1   0.2060  0.5773  0.0220  11.00000  0.05    0.45
Q13   1   0.0136  0.4011  0.6021  11.00000  0.05    0.44
Q14   1   0.3007  0.4822  1.2240  11.00000  0.05    0.44
Q15   1   0.1386  0.7651  0.6099  11.00000  0.05    0.44
Q16   1   0.0610  0.4516  0.7329  11.00000  0.05    0.44
Q17   1   0.2862  0.4392  0.7260  11.00000  0.05    0.44
Q18   1   0.3641  0.3146 -0.0156  11.00000  0.05    0.43
Q19   1   0.2370  0.4193  0.2066  11.00000  0.05    0.43
Q20   1   0.2368  0.5505  0.2089  11.00000  0.05    0.43
;
_shelx_res_checksum   29856

_shelx_hkl_file
;
  -1   1   0   98.89    8.60
  -1   1   0   93.69    8.60
   2   0   0  255.47   23.20
   0   2   0  269.17   23.10
  -2   0   0  282.57   23.30
   2   0   0  242.78   23.30
   2  -2   0 1538.65  128.29
  -2   2   0 1387.06  128.29
  -2   2   0 1403.26  128.39
   2  -2   0 1549.74  128.39
  -1   3   0   18.80    2.60
  -1   3   0   21.10    2.80
   1  -3   0   25.10    2.70
  -3   1   0   28.20    3.30
  -3   1   0   29.00    3.40
   3  -1   0   29.00    3.20
   3  -1   0   30.80    3.40
  -3   3   0   95.29    9.90
   3  -3   0  114.79    9.70
   3  -3   0  115.89    9.90
  -3   3   0   91.79    9.70
  -2   4   0    2.20    1.50
   2  -4   0    2.60    1.50
  -2   4   0    2.40    1.70
   4   0   0   24.60    3.80
   0   4   0   29.40    3.30
   4   0   0   20.80    3.90
   4  -2   0  125.09   11.60
  -4   2   0  125.09   11.80
  -4   2   0  126.09   11.70
   4  -2   0  127.89   11.80
  -4   4   0 2736.03  261.87
   4  -4   0 3324.47  261.97
   4  -4   0 3257.27  261.77
  -4   4   0 2678.93  261.77
  -3   5   0  580.74   51.69
  -3   5   0  588.74   51.89
   5   1   0  406.86   39.40
  -1   5   0  448.86   39.00
  -1   5   0  461.65   39.20
  -5   1   0   99.69   10.00
   5  -1   0  100.59    9.90
   5  -1   0  101.89   10.10
   5  -3   0  452.45   37.90
   5  -3   0  451.95   37.70
  -5   3   0  371.46   37.70
  -5   3   0  423.46   37.90
  -5   5   0  762.22   72.69
  -5   5   0  752.12   72.49
   5  -5   0  955.10   72.59
  -4   6   0 2358.46  240.18
  -6  -4   0 3174.48  248.38
   6   0   0  504.45   47.40
   0   6   0  581.94   47.00
   6   0   0  499.75   47.70
  -6   2   0 4876.11  416.26
   6  -2   0 4667.03  416.36
   6  -2   0 4680.43  416.16
  -6   2   0 4855.71  416.16
  -6   4   0  544.55   50.59
  -6   4   0  566.34   50.79
   6  -4   0  599.44   50.59
   6  -6   0 3449.95  256.57
  -6   6   0 2688.73  256.57
  -6   6   0 2663.53  256.37
  -5   7   0   67.79    7.60
  -7  -5   0   87.99   20.30
  -5   7   0   69.89    7.90
  -3   7   0    4.90    2.30
  -3   7   0    7.70    2.80
  -7  -3   0   -2.00   11.90
   3  -7   0    4.50    2.30
  -1   7   0 4379.66  357.96
   7   1   0 3746.63  358.06
  -1   7   0 4167.38  357.76
   7  -1   0 1764.12  172.88
   1   7   0 2177.78  172.58
  -7   3   0 1317.07  115.09
  -7   3   0 1333.37  115.29
   7  -3   0 1281.97  115.09
  -5  -7   0   17.50   13.40
  -7   5   0   27.50    4.70
   7  -5   0   34.00    4.00
  -7   5   0   25.10    4.30
  -7  -7   0 1631.54  134.09
  -7   7   0 1196.28  122.69
   7  -7   0 1613.04  122.89
  -7   7   0 1187.28  122.59
  -6   8   0   87.39    8.80
  -6   8   0   73.89    9.00
  -4   8   0 8014.50  760.72
  -8  -4   0 9999.00  769.72
  -4   8   0 8194.08  760.92
  -2   8   0  246.88   23.00
  -8  -2   0  271.47   33.90
  -2   8   0  234.58   22.70
   8   0   0   20.80    4.10
  -8   0   0   16.30   11.40
   0   8   0   20.30    3.50
  -8   2   0  349.67   33.60
   8  -2   0  345.47   33.60
   2   8   0  414.46   33.30
  -4  -8   0   82.39   17.80
  -8   4   0   48.30    6.10
   8  -4   0   51.69    5.90
  -8   4   0   47.00    6.30
  -8   6   0  103.29   11.20
   8  -6   0  119.79   11.10
  -8   6   0  108.49   11.40
  -8   8   0 3179.58  313.67
  -8  -8   0 4026.70  325.17
  -7   9   0   72.29    8.50
  -7   9   0   65.89    8.00
  -5   9   0  190.28   18.70
  -9  -5   0  245.08   40.60
  -5   9   0  190.68   19.00
  -9  -3   0 2081.19  175.28
  -3   9   0 1830.32  166.28
  -3   9   0 1787.72  166.08
  -1   9   0    0.70    2.20
   9   1   0   -1.70    2.00
  -1   9   0    2.70    2.50
  -9  -1   0   10.20   11.30
  -9   1   0  422.66   48.00
   9  -1   0  476.55   42.50
   1   9   0  489.45   41.80
  -9   3   0  833.22   76.59
   3   9   0  956.30   76.29
  -3  -9   0  896.91   85.59
   9  -3   0  773.52   76.49
   9  -5   0 1235.28  104.29
  -9   5   0 1159.78  104.39
  -9   5   0 1148.79  104.19
   9  -7   0   17.70    3.40
  -9   7   0   16.20    3.60
  -9   7   0   14.70    3.40
  -7  -9   0    8.20   13.70
  -9   9   0  526.55   49.20
  -9  -9   0  618.64   64.59
  -9   9   0  522.95   49.50
  -8  10   0  576.84   52.89
  -8  10   0  570.14   52.59
 -10  -8   0  612.04   66.49
 -10  -6   0 3843.12  317.97
  -6  10   0 3273.07  304.57
  -6  10   0 3358.56  304.87
  -4  10   0    1.50    2.60
 -10  -4   0    6.80   13.60
  -4  10   0    0.10    2.20
 -10  -2   0 2128.99  184.58
  -2  10   0 1984.50  175.98
  -2  10   0 1907.61  175.78
 -10   0   0    9.40   11.10
   0  10   0    0.50    2.30
   0  10   0    1.00    2.40
  10   0   0    1.20    2.60
  10  -2   0 1062.29   94.79
 -10   2   0  898.71   98.89
   2  10   0 1110.29   94.09
  -2 -10   0 1211.48  104.09
  -4 -10   0  166.38   31.60
   4  10   0  190.18   16.80
 -10   4   0  179.88   17.30
  10  -4   0  163.68   17.00
 -10   6   0   12.70    3.40
 -10   6   0   12.90    3.10
  10  -6   0   18.90    3.40
  -8 -10   0 1014.10   93.29
 -10   8   0  859.11   79.09
 -10   8   0  832.02   79.29
  10 -10   0    2.40    2.20
 -10  10   0    2.70    2.50
 -10 -10   0   18.30   16.30
 -10  10   0   -0.10    2.30
  -9  11   0   48.50    7.10
   9 -11   0   53.99    6.70
  -9  11   0   52.79    7.50
 -11  -9   0   59.69   21.40
  -7  11   0   14.60    4.10
  -7  11   0   12.40    3.80
 -11  -7   0   13.60   16.00
   7 -11   0   20.30    4.10
 -11  -5   0   11.80   16.60
  -5  11   0   13.50    3.80
  -5  11   0   11.50    3.80
  -3  11   0  676.93   63.29
 -11  -3   0  761.42   75.69
  -3  11   0  699.33   63.49
  11   1   0   75.39    9.00
  -1  11   0   77.19    8.70
 -11  -1   0   71.29   19.40
  -1  11   0   77.19    8.90
 -11   1   0  280.77   34.90
  11  -1   0  286.77   27.30
   1  11   0  286.07   26.30
  11  -3   0  284.77   26.90
   3  11   0  297.57   26.20
  -3 -11   0  276.17   39.20
 -11   3   0  270.17   32.00
  11  -5   0  141.89   14.80
   5  11   0  158.78   14.40
 -11   5   0  141.79   14.90
 -11   7   0    5.60    2.60
 -11   7   0    9.70    3.20
  -7 -11   0    3.80   15.30
  -9 -11   0 1625.24  159.58
 -11   9   0 1676.63  146.69
  11  -9   0 1653.33  146.49
 -11   9   0 1686.93  146.99
 -11  11   0  857.41   73.79
  11 -11   0  778.72   73.49
 -11  11   0  868.41   73.59
 -11 -11   0  741.23   88.19
  10 -12   0   76.69    9.50
 -10  12   0   82.59    9.90
 -10  12   0   85.59   10.50
  10 -12   0   90.49    9.60
 -12 -10   0   77.39   25.50
  -8  12   0  514.85   47.60
   8 -12   0  561.74   47.00
  -8  12   0  499.65   47.30
 -12  -8   0  462.85   62.59
  -6  12   0  121.09   13.90
 -12  -6   0  122.39   29.50
  -6  12   0  131.59   13.70
   6 -12   0  131.59   13.10
   4 -12   0  874.61   80.69
 -12  -4   0  962.30   94.19
  -4  12   0  907.11   81.09
  -4  12   0  904.21   81.39
  -2  12   0  616.14   56.19
 -12  -2   0  628.44   67.39
  -2  12   0  629.34   56.49
   0  12   0   10.60    3.00
 -12   0   0   -4.60   11.10
   0 -12   0  -12.90   11.90
  -2 -12   0   51.19   18.40
 -12   2   0   39.30   13.80
  12  -2   0   67.59    8.20
   2  12   0   62.09    7.20
   4  12   0   73.09    8.20
 -12   6   0  170.08   17.70
  -6 -12   0  153.38   33.80
   6  12   0  195.38   17.30
  -8 -12   0   80.29   23.70
 -12   8   0   61.99    7.90
  12  -8   0   59.19    7.60
 -12   8   0   61.29    8.20
   8  12   0   79.89    7.90
 -12  10   0  155.68   15.90
  12 -10   0  160.08   15.50
  12 -10   0  147.59   16.50
 -12  10   0  165.88   16.20
 -10 -12   0  110.09   29.50
 -12  12   0  887.41   76.69
 -12  12   0  876.71   76.29
  12 -12   0  776.32   75.99
 -11  13   0   89.59   10.90
 -11  13   0   90.39   10.60
 -13 -11   0   73.69   26.30
  11 -13   0   97.39    9.90
  11 -13   0   75.69    9.70
  -9  13   0 1138.39   95.29
  -9  13   0 1085.19   94.79
 -13  -9   0  914.51  109.49
  -7  13   0   67.59    9.10
   7 -13   0   70.19    7.90
  -7  13   0   57.99    8.40
 -13  -7   0   45.70   21.90
  -5  13   0    3.50    2.70
 -13  -5   0    7.00   14.70
  -5  13   0    1.80    2.80
   5 -13   0   -1.50    1.90
  -3  13   0  828.52   75.19
 -13  -3   0  860.31   88.29
  -3  13   0  832.32   75.39
  -1  13   0   80.19    9.10
 -13  -1   0   59.09   18.70
  -1  13   0   83.99    9.60
   1  13   0   -0.20    2.40
  -1 -13   0   -3.40   12.70
   1  13   0    0.40    2.20
 -13   1   0    0.80   10.80
 -13   3   0   25.40   11.00
   3  13   0   46.20    5.80
  -5 -13   0  287.97   43.70
   5  13   0  300.37   27.50
  -7 -13   0  269.27   47.00
   7  13   0  392.36   32.80
  13  -7   0  354.86   34.60
 -13   7   0  357.06   33.20
  13  -9   0   16.10    5.20
 -13   9   0    7.50    3.10
  -9 -13   0   -1.90   14.70
 -13   9   0    9.60    3.00
   9  13   0   18.60    3.70
  13  -9   0    2.50    2.30
  11  13   0   60.79    7.30
 -13  11   0   50.39    7.40
 -11 -13   0   10.40   17.80
  13 -11   0   44.00    7.80
 -13  11   0   43.30    7.00
 -13  13   0   24.60    5.50
  13 -13   0   23.30    5.20
 -13  13   0   13.90    4.90
  13  13   0   35.90    7.40
 -13 -13   0   22.30   20.30
  13  13   0   27.20    5.60
  12 -14   0  141.29   15.20
 -14 -12   0  119.09   33.00
 -12  14   0  166.08   16.60
 -12  14   0  145.39   16.20
  14  10   0   12.20    4.20
 -14 -10   0    5.70   16.90
  10 -14   0    4.10    2.20
  14  10   0   -0.50    3.90
  10 -14   0    0.40    2.20
 -10  14   0    1.40    3.30
   8 -14   0  364.66   38.60
   8 -14   0  498.45   39.60
  -8  14   0  454.55   40.60
  -8  14   0  428.36   40.00
 -14  -8   0  354.96   57.29
  -6  14   0 3393.26  287.17
 -14  -6   0 3048.90  300.37
  -6  14   0 3329.27  286.87
  -4  14   0  136.39   15.00
  -4  14   0  145.49   14.90
  14   4   0  147.89   16.10
 -14  -4   0   88.39   26.10
 -14  -2   0  340.37   43.90
  -2  14   0  309.47   29.40
  -2  14   0  291.97   29.10
 -14   0   0 2187.98  209.08
   0  14   0 2345.47  200.48
   0  14   0 2291.37  200.28
 -14   2   0   37.20   13.30
   4  14   0  512.15   47.10
  14  -4   0  520.05   48.70
  -4 -14   0  539.35   62.89
   6  14   0  369.36   33.90
  -6 -14   0  350.56   50.29
  14  -6   0  376.36   36.00
  -8 -14   0   93.39   28.40
 -14   8   0  133.29   14.10
  14  -8   0  137.09   15.90
   8  14   0  139.09   13.70
  14 -10   0   -3.40    2.10
 -10 -14   0    1.10   14.80
 -14  10   0   -3.30    3.00
  14 -10   0    4.70    3.60
  10  14   0    5.60    2.60
  14 -12   0  452.25   42.90
 -14  12   0  478.45   42.70
 -14  12   0  429.86   42.30
  14 -14   0    2.40    2.70
 -14 -14   0    2.80   17.50
 -14  14   0   -4.60    4.50
  14  14   0    4.00    4.40
 -15 -13   0   83.29   82.39
  13 -15   0   80.29    9.50
 -15 -13   0   57.29   26.40
 -11  15   0    9.10    4.60
 -11  15   0    7.10    4.10
  11 -15   0   10.10    2.80
  15  11   0   13.10    5.40
  15  11   0    9.10    5.10
 -15 -11   0  -10.10   16.90
  15   9   0   11.90    4.80
 -15  -9   0   16.40   19.40
  15   9   0   -2.90    3.40
  -9  15   0   -0.80    2.70
  -9  15   0    1.60    3.00
   9 -15   0    0.00    1.90
  -7  15   0 1295.87  107.69
  -7  15   0 1228.48  107.19
   7 -15   0 1074.29  105.39
  15   5   0 3318.87  283.27
  -5  15   0 2979.50  282.07
  15   5   0 3319.87  282.27
  -3  15   0   85.09   11.60
  15   3   0  110.29   12.50
  -3  15   0   98.79   12.20
 -15  -3   0  114.49   28.30
  15   3   0  125.29   14.20
 -15  -1   0   67.59   21.70
  15   1   0   76.79   12.10
  -1  15   0   61.09    8.70
  -1  15   0   62.99    8.30
  15   1   0   71.29    9.30
   1  15   0  241.48   23.00
  15  -1   0  241.68   27.30
   1  15   0  252.27   23.30
 -15   1   0  216.08   32.50
  15  -1   0  232.98   23.90
   3  15   0    6.90    2.90
 -15   3   0    3.90    9.80
   3  15   0    5.90    3.00
  -3 -15   0  -10.80   12.60
  15  -3   0   14.70    4.40
  -5 -15   0   33.60   20.60
   5  15   0   32.40    5.00
  15  -5   0   21.00    5.90
  -7 -15   0   80.79   25.10
  15  -7   0  104.59   13.50
   7  15   0  113.29   11.60
   9  15   0   14.80    3.50
  -9 -15   0   -6.50   17.60
  15  -9   0    1.30    2.30
  15  -9   0   13.10    5.10
 -15  11   0  293.47   28.50
  11  15   0  312.27   28.50
  15 -11   0  277.37   29.60
 -13 -15   0   14.10   19.00
  13  15   0   38.10    8.10
  15 -13   0   29.20    6.20
 -15  13   0   23.10    5.90
 -15 -15   0  158.68  102.19
  15 -15   0  127.79   13.60
 -15 -15   0   89.09   34.50
  14 -16   0    3.10    2.40
 -16 -14   0   33.20   22.90
  16  14   0    4.50    3.90
 -16 -14   0   -5.40   67.29
  16  12   0    9.90    4.90
  16  12   0   20.60    5.90
 -12  16   0    1.30    4.80
 -12  16   0   18.70    7.10
 -16 -12   0   44.30   69.79
 -16 -12   0   11.40   19.50
  12 -16   0   12.30    3.20
 -16 -10   0  266.87   95.09
 -10  16   0  130.59   14.30
 -16 -10   0   68.09   27.90
  10 -16   0  116.09   11.60
  16  10   0   88.99   13.60
 -10  16   0  131.89   14.20
   8 -16   0  658.13   63.59
  -8  16   0  686.73   65.59
 -16  -8   0  746.83  143.69
  16   8   0  804.92   65.89
  -8  16   0  711.53   65.99
 -16  -6   0   -2.30   16.80
  -6  16   0   -0.80    3.00
  16   6   0    0.60    3.60
  -6  16   0    4.00    3.20
  16   6   0    3.60    3.40
   6 -16   0    0.50    2.00
 -16  -4   0 1042.60  124.19
   4 -16   0 1290.57  109.09
  -4  16   0 1289.67  111.09
  16   4   0 1297.47  110.89
  -4  16   0 1208.78  110.69
  16   4   0 1250.07  112.09
  16   2   0  174.78   17.80
  16   2   0  170.48   19.60
   2 -16   0  188.28   16.70
  -2  16   0  151.38   17.50
  -2  16   0  154.48   17.20
 -16  -2   0  140.19   33.70
   0  16   0   21.80    5.00
  16   0   0   42.70    9.00
   0  16   0   32.10    5.60
  16   0   0   35.00    6.60
 -16   0   0   19.90   13.90
  -2 -16   0   33.30   14.80
 -16   2   0    0.70   10.40
   2  16   0   21.30    4.30
  16  -2   0   29.00    5.90
   2  16   0   17.40    4.50
  16  -2   0   30.20    8.70
 -16   4   0    4.80    8.60
   4  16   0   -3.60    1.90
  16  -4   0   -7.30    7.00
   4  16   0    0.00    2.10
  16  -4   0    4.50    3.30
  16  -4   0    7.60    3.00
  -4 -16   0  -14.20   11.70
   6  16   0   11.40    3.70
  16  -6   0   19.50    5.50
   6  16   0   15.90    3.80
  16  -6   0    0.30    9.40
  -6 -16   0   29.50   18.60
  -8 -16   0   18.10   18.40
  16  -8   0    2.00    2.40
  16  -8   0   10.20    4.40
   8  16   0    6.10    2.80
 -10 -16   0   45.70   25.40
  16 -10   0   96.59   12.70
  10  16   0   91.89   10.70
  16 -12   0  105.49   13.10
 -12 -16   0   50.09   27.20
  14  16   0   25.10    6.40
 -14 -16   0   45.10   70.19
  16 -14   0   15.10    4.70
 -14 -16   0   15.90   23.90
 -16 -16   0   29.10   65.09
  16 -16   0   63.99    8.60
  16  16   0   94.69   13.20
 -17 -15   0  -29.10   43.60
 -17 -15   0    4.00   20.50
  15 -17   0    4.90    2.10
  17  15   0    1.30    4.30
 -17 -13   0   -0.70   21.60
 -17 -13   0   60.39   70.59
  17  13   0   23.50    6.40
 -17 -11   0   20.00   23.10
  17  11   0   77.39   11.00
 -17 -11   0   12.70   61.59
 -11  17   0   59.59   10.20
  17  11   0   51.79    9.50
  -9  17   0  169.18   20.10
  17   9   0  208.58   21.20
 -17  -9   0   92.99   79.09
 -17  -9   0  186.58   47.30
  17   9   0  195.08   19.50
  -9  17   0  165.18   19.70
  17   7   0  269.17   25.40
 -17  -7   0  185.78   46.50
  -7  17   0  241.58   25.60
  -7  17   0  238.88   25.80
  17   7   0  273.97   26.80
  17   5   0  531.55   47.60
  17   5   0  519.35   48.90
  -5  17   0  516.75   47.70
  -5  17   0  534.35   48.20
 -17  -5   0  396.36   64.09
  17   3   0  493.35   45.50
   3 -17   0  668.13  131.99
  17   3   0  492.45   47.10
 -17  -3   0  415.76   60.59
  -3  17   0  477.95   45.40
  -3  17   0  501.05   45.70
  -1  17   0  252.27   24.50
 -17  -1   0  220.68   39.10
  17   1   0  242.08   24.90
  -1  17   0  264.77   25.00
  17   1   0  256.17   27.30
   1  17   0  352.76   31.50
   1  17   0  388.66   32.00
  17  -1   0  291.47   34.50
  17  -1   0  288.87   31.60
 -17   3   0   57.59   15.60
   5  17   0   10.50    3.40
  -5 -17   0   14.50   12.50
  17  -5   0   -2.30    7.10
   5  17   0   13.60    3.90
  17  -5   0   10.90    4.50
   7  17   0  221.08   22.70
  -7 -17   0  189.68   41.80
   7  17   0  249.08   23.20
  17  -7   0  243.58   24.70
  -9 -17   0  213.58   43.30
 -11 -17   0   71.49   28.60
  17 -11   0  129.99   15.40
  17 -13   0  265.37   27.00
 -13 -17   0  242.38  116.19
 -15 -17   0  -11.70   16.60
  17 -15   0    5.60    3.10
 -15 -17   0   27.10   67.89
  15  17   0    1.10    4.50
  17  17   0    1.10    4.70
 -17 -17   0    7.50   59.69
 -17 -17   0   -0.20   18.30
  17 -17   0    0.00    1.60
  18  16   0   12.10    5.30
 -18 -16   0   -6.30   18.90
 -18 -16   0   18.00   47.40
 -18 -14   0   16.70   24.20
  18  14   0   30.40    7.90
 -18 -14   0   30.70   54.79
  18  14   0   42.30    8.80
  18  12   0  444.96   47.70
 -12  18   0  557.94   55.69
  18  12   0  555.04   49.60
  18  10   0    4.00    3.70
  10 -18   0   -0.20    1.60
  18  10   0    3.10    4.30
 -18 -10   0  -33.30   44.60
 -10  18   0   -1.80    4.50
 -18 -10   0   16.30   23.60
  18   8   0    3.90    4.20
  18   8   0    0.10    3.30
 -18  -8   0   -8.00   19.00
   8 -18   0    1.00    1.60
  -8  18   0    7.40    6.50
  -8  18   0   -1.70    3.90
  -6  18   0  758.32   68.39
  18   6   0  738.83   67.49
  18   6   0  733.13   68.79
  -6  18   0  721.83   67.99
  -4  18   0  984.90   84.69
  18   4   0  949.90   83.99
  -4  18   0  932.31   84.19
  18   4   0  919.21   85.39
 -18  -4   0  819.52  100.19
  -2  18   0  270.37   26.30
 -18  -2   0  227.28   42.70
  18   2   0  264.47   26.20
  18   2   0  260.67   28.20
  -2  18   0  281.77   26.50
   2 -18   0  228.78   87.69
   0  18   0  121.09   13.10
   0  18   0  116.19   12.80
  18   0   0  104.69   13.30
   0 -18   0  109.29   80.69
  18   0   0  107.39   16.50
  18  -2   0   37.50    7.20
   2  18   0   41.20    6.80
 -18   2   0   28.50   13.20
  18  -2   0   43.20    9.90
   2  18   0   36.30    6.20
   4  18   0    3.20    2.90
   4  18   0   11.80    3.50
   6  18   0  145.39   15.20
   6  18   0  132.79   14.90
  18  -6   0  134.79   16.10
  18  -8   0    1.40    3.60
  -8 -18   0   11.40   19.60
   8  18   0    6.70    3.40
 -10 -18   0  225.28  110.79
  10  18   0  250.67   25.00
  18 -10   0  245.28   26.30
 -12 -18   0   95.59   81.39
 -12 -18   0   -1.00   16.60
 -14 -18   0   29.00   19.90
 -14 -18   0  -50.29   48.80
 -16 -18   0  108.69   78.69
 -16 -18   0   98.59   34.20
  18 -16   0  163.08   15.40
 -18 -18   0   53.29   27.60
 -18 -18   0   57.39   49.20
  18  18   0   95.59   13.70
 -19 -17   0   37.50   51.69
 -19 -17   0   20.80   19.20
  19  17   0   28.20    6.60
 -19 -15   0    6.30   44.70
 -19 -15   0   40.50   24.80
  19  13   0   -2.40    3.80
 -19 -13   0  -27.20   39.70
 -19 -13   0    0.00   22.50
  19  13   0    3.90    4.40
 -19 -11   0    8.00   21.70
 -11  19   0    0.60    6.70
 -19 -11   0  -25.30   44.50
  19  11   0   15.00    6.00
  19  11   0    6.40    3.60
  19   9   0   95.79   13.60
 -19  -9   0   62.99   34.10
  -9  19   0   99.19   13.50
  19   9   0   91.39   11.80
  19   7   0   67.69   10.80
  -7  19   0   61.99   10.30
 -19  -7   0   59.59   30.00
  19   7   0   47.80    8.60
  19   5   0 1113.79   94.69
  19   5   0 1077.39   96.19
 -19  -5   0  910.11  112.49
  -3  19   0  113.69   13.60
   3 -19   0   23.50   52.69
  -3  19   0  100.49   12.70
  19   3   0  108.09   12.80
  19   3   0  115.19   14.80
 -19  -3   0   91.69   29.50
 -19  -1   0   27.60   16.60
  19   1   0   45.10    7.60
  19   1   0   38.90    9.20
  -1  19   0   38.90    7.30
   1 -19   0   84.29   60.09
   1  19   0   96.89   11.40
   1  19   0   96.59   11.30
  19  -1   0   86.29   11.50
  -1 -19   0   63.79   73.19
  19  -1   0   93.39   15.20
   3  19   0  347.77   32.90
  19  -3   0  327.17   33.10
  -3 -19   0  353.86  112.59
  19  -3   0  352.56   36.60
  19  -5   0    2.50    7.00
  -5 -19   0   17.60   17.10
   5  19   0    2.10    3.10
  -7 -19   0   97.89   91.19
  19  -7   0   85.89   12.00
   7  19   0   84.09   10.80
  -9 -19   0  -12.90   15.70
  -9 -19   0   26.90   77.79
  19  -9   0   -3.70    3.10
   9  19   0    1.40    3.00
  11  19   0  422.26   40.00
  19 -11   0  415.16   40.80
 -11 -19   0  369.76  136.29
  19 -13   0   20.30    5.60
  13  19   0   41.70    8.80
 -13 -19   0   -1.30   71.29
 -13 -19   0    5.80   20.00
 -15 -19   0   56.39   74.59
 -15 -19   0   33.50   24.00
  19 -15   0   51.59    7.70
 -17 -19   0   42.90   67.09
 -17 -19   0   25.40   21.60
  19  19   0    3.00    5.00
 -19 -19   0   -5.00   39.30
 -19 -19   0  -14.90   14.50
 -20 -18   0   -9.70   30.10
  20  18   0   14.40    5.40
 -20 -18   0   16.70   16.00
 -20 -16   0    5.50   17.30
  20  16   0    2.70    4.20
 -20 -16   0  -33.20   32.40
  20  14   0  380.46   39.90
  20  14   0  480.25   42.10
 -20 -14   0  311.07  101.39
 -20 -12   0  128.59   37.90
  20  12   0  160.78   18.90
  20  12   0  159.38   16.90
 -20 -12   0   54.79   57.69
  20  10   0   47.20    9.50
  20  10   0   38.90    7.30
 -20 -10   0   12.20   27.40
  -8  20   0  315.07   29.60
 -20  -8   0  254.47   56.99
  20   8   0  275.37   27.70
  20   8   0  266.47   29.20
  -6  20   0    6.30    4.40
  20   6   0    6.30    4.40
  20   6   0    4.60    3.40
 -20  -6   0   -5.90   18.80
   4 -20   0  -20.70   45.30
 -20  -4   0   13.00   20.40
  20   4   0   18.40    4.80
  20   4   0   36.10    7.70
  -4  20   0   17.30    5.00
  20   2   0   21.90    5.40
  20   2   0   18.60    6.60
   2 -20   0    0.00   55.29
 -20  -2   0    9.30   16.00
  -2  20   0   24.40    5.60
 -20   0   0  -10.30   12.80
   0 -20   0   94.29   75.19
   2  20   0    8.90    3.50
  20  -2   0   10.10    4.00
 -20   2   0    8.70   11.20
  -2 -20   0   32.60   59.99
  20  -2   0   12.80    6.90
  20  -4   0   28.30    6.40
   4  20   0   33.20    6.30
  -4 -20   0   21.40   80.49
  20  -6   0   11.20    4.40
  -6 -20   0   17.60   72.49
  -6 -20   0  -12.60   20.90
   6  20   0   18.40    5.00
  20  -8   0  109.69   14.00
   8  20   0  110.59   13.10
  -8 -20   0   83.49   74.99
 -10 -20   0   52.49   78.59
  20 -10   0   24.70    6.00
 -10 -20   0   -6.00   20.70
 -12 -20   0   73.59   81.09
 -12 -20   0   43.70   26.00
  20 -12   0  100.79   12.40
 -14 -20   0   -4.80   58.29
  14  20   0   17.00    6.50
  20 -14   0   13.20    4.20
 -14 -20   0   19.80   18.10
 -16 -20   0  -18.40   49.50
  20 -16   0   -1.30    1.60
 -16 -20   0   -2.70   17.20
  16  20   0    6.50    5.50
 -18 -20   0   67.99   58.99
  18  20   0  162.08   19.20
 -20 -20   0   -8.00   21.00
  20  20   0    0.40    4.20
 -21 -19   0   -4.70   26.80
  21  19   0    5.10    4.40
 -21 -17   0   17.60   15.90
 -21 -17   0  -13.00   36.60
 -21 -15   0   24.70   33.90
  21  15   0   -0.10    3.80
 -21 -15   0   -7.20   16.10
 -21 -13   0  132.99   40.20
  21  13   0  179.58   19.20
  21  13   0  203.78   21.50
  21  11   0  171.98   19.50
  21  11   0  156.48   17.60
  21   9   0   56.99   10.40
  21   9   0   65.79    8.70
 -21  -9   0   36.20   25.90
 -21  -7   0   36.30   23.20
  -7  21   0    6.80    6.00
  21   7   0    0.60    3.70
  21   7   0    1.50    2.60
 -21  -5   0   51.19   23.30
   5 -21   0   -8.70   56.99
  21   3   0   33.20    8.30
  -3  21   0   37.40    7.20
  21   3   0   30.30    6.40
   3 -21   0   84.59   54.29
  21   1   0   -2.80    4.30
  21   1   0   -1.90    3.40
 -21  -1   0   16.60   15.80
  21   1   0    4.60    2.90
  -1  21   0    0.80    4.00
   1 -21   0  -25.30   54.09
  21  -1   0   72.59   12.60
   1  21   0   86.89   10.30
  -1 -21   0   49.10   70.49
  21  -1   0   61.09    9.60
  21  -3   0    0.10    2.70
   3  21   0    4.20    3.40
  21  -3   0   -2.80    4.80
  -3 -21   0   18.70   60.19
  -5 -21   0   16.10   66.49
  21  -5   0   41.90    7.80
   5  21   0   36.00    6.60
  -7 -21   0  173.28   99.59
  -9 -21   0  459.35  136.39
  21  -9   0  485.25   46.00
 -11 -21   0   -9.50   70.59
  21 -11   0   20.30    5.40
 -11 -21   0   21.70   18.10
  21 -13   0   69.29    9.80
 -13 -21   0   -5.70   67.19
 -15 -21   0   11.80   59.79
 -17 -21   0   -5.20   39.40
  17  21   0   -1.10    4.70
 -19 -21   0  -23.20   21.20
  19  21   0   -4.30    3.60
  22  18   0    9.10    4.70
  22  16   0    3.80    3.90
 -22 -16   0   -1.40   14.40
 -22 -14   0   29.90   21.80
  22  14   0    4.20    3.60
 -22 -12   0   49.30   27.70
  22  12   0   66.79   10.90
  22  12   0   61.29    8.90
  22  10   0    5.90    4.10
 -22 -10   0  -14.10   16.50
  22  10   0   12.40    4.20
  22   8   0  201.38   20.70
  22   8   0  202.38   22.40
 -22  -8   0  185.08   43.90
  22   6   0    1.10    2.70
 -22  -6   0   -2.10   18.00
  22   6   0    4.20    4.10
  22   6   0    0.80    2.10
 -22  -4   0   61.59   27.70
   4 -22   0   29.80   47.00
  22   2   0  138.29   14.60
  -2  22   0  125.19   15.50
  22   2   0  132.29   16.70
   2 -22   0   36.70   49.20
 -22   0   0   -7.50   14.10
  22   0   0   14.70    4.30
   0  22   0    5.90    5.40
  22   0   0    9.60    5.30
   0 -22   0   25.70   65.39
  22  -2   0    3.20    2.90
  22  -2   0   -7.80    4.50
  -2 -22   0  -24.90   48.30
   2  22   0    3.90    3.80
  22  -4   0   20.20    8.00
  -4 -22   0   18.40   64.29
  -6 -22   0   25.20   65.89
  -8 -22   0  296.57  122.39
  22  -8   0  346.77   33.50
 -10 -22   0   14.80   62.99
  10  22   0   17.50    8.10
  22 -12   0   10.90    4.10
 -12 -22   0  -10.30   61.09
 -14 -22   0   -5.80   49.70
  14  22   0   16.00    6.40
 -16 -22   0  -35.40   35.30
  16  22   0    3.00    4.60
  18  22   0    1.90    4.30
 -18 -22   0    1.40   29.70
  23  17   0   47.30    9.00
  23  15   0   47.20    9.10
 -23 -15   0   60.09   22.90
  23  13   0    7.20    4.10
  23  13   0    6.70    4.20
 -23 -13   0   -5.70   19.20
  23  11   0    0.90    2.20
  23  11   0    4.30    2.60
 -23 -11   0   -8.70   18.90
  23  11   0    0.90    3.70
 -23  -9   0   25.00   24.20
  23   9   0   14.00    5.20
  23   9   0   15.10    3.70
 -23  -7   0   86.59   30.80
  23   7   0  134.99   14.10
  23   7   0  118.89   15.60
  23   5   0   -3.70    3.30
  23   5   0   -2.60    2.10
 -23  -5   0  -15.50   18.90
   3 -23   0  -15.50   36.00
  23   3   0    2.70    2.70
  23   3   0    1.40    4.10
 -23  -3   0    7.40   19.30
 -23  -1   0   -7.30   15.30
   1 -23   0   14.00   43.10
  23   1   0   36.80    6.40
  23   1   0   23.90    6.40
  -1 -23   0   32.60   51.49
  23  -1   0   34.80    7.30
  23  -1   0   37.20    6.80
  23  -3   0    3.80    5.00
  -3 -23   0  -17.60   64.09
  -5 -23   0  191.88   84.59
  23  -5   0  140.39   15.60
  -7 -23   0   25.20   66.09
   7  23   0   26.70    8.30
  -9 -23   0   11.00   67.69
  23  -9   0   98.49   11.70
  23 -11   0  437.46   39.60
 -11 -23   0  278.47  108.49
 -13 -23   0  -14.30   54.29
  13  23   0    6.50    5.40
  23 -13   0    2.60    2.50
 -15 -23   0  -13.20   42.20
  17  23   0    3.80    4.50
 -17 -23   0   -6.20   27.70
  24  16   0    2.50    3.30
  24  14   0   13.80    4.50
  24  14   0   10.70    3.30
  24  12   0   55.49    9.50
  24  12   0   54.39    7.70
  24  10   0    7.40    4.60
  24  10   0    6.60    3.20
 -24 -10   0   -0.70   18.70
  24   8   0   -1.00    3.50
 -24  -8   0    4.70   20.60
  24   8   0    4.40    2.70
  24   6   0   39.10    7.90
  24   6   0   31.20    6.20
 -24  -6   0   42.10   25.30
   4 -24   0    3.40   62.99
  24   4   0   99.49   13.30
 -24  -4   0   95.89   33.20
  24   4   0  108.09   12.10
 -24  -2   0    3.70   20.30
   2 -24   0   12.70   33.80
  24   0   0   65.49    8.70
   0 -24   0    8.20   50.89
  24   0   0   69.19   10.20
  -2 -24   0  -13.80   45.00
  24  -2   0    1.60    4.30
  24  -2   0    1.30    2.60
  -4 -24   0   10.60   46.40
  24  -4   0    9.40    3.70
  -6 -24   0    8.60   58.69
   6  24   0    9.40    6.60
  24  -8   0   35.10    6.10
  -8 -24   0   -2.90   55.69
 -10 -24   0   -1.50   47.80
  24 -10   0    1.20    2.60
  10  24   0    9.40    6.80
 -12 -24   0   -3.60   55.19
  24 -12   0   24.40    4.70
 -14 -24   0  -15.40   41.50
  16  24   0    3.70    4.10
 -16 -24   0    2.20   29.10
  25  13   0    2.00    2.50
  25  13   0    3.50    3.10
 -25 -11   0  -12.20   17.90
  25  11   0    3.30    2.60
  25  11   0    2.50    3.00
  25   9   0    6.20    2.70
 -25  -9   0   15.50   18.00
  25   9   0    6.50    3.50
 -25  -7   0   31.70   19.30
  25   7   0   45.60    8.60
  25   7   0   45.20    6.80
  25   5   0    9.30    2.90
 -25  -5   0    3.60   19.80
  25   5   0   19.10    5.20
  25   1   0    2.90    2.50
  25   1   0    2.40    3.40
  -1 -25   0   14.40   51.39
  -3 -25   0   38.00   58.29
   5  25   0   11.80    5.90
  -5 -25   0   -9.50   57.39
  25  -5   0    1.20    2.00
  -7 -25   0   40.80   61.09
  -9 -25   0   66.79   70.19
  25  -9   0  101.49   11.30
 -11 -25   0   20.40   46.30
  11  25   0   20.80    6.70
  25 -13   0   24.60    3.00
 -13 -25   0    1.60   38.50
 -15 -25   0    9.60   30.50
  15  25   0    2.10    3.70
  26  14   0    0.50    2.70
  26  12   0   30.20    6.30
  26  12   0   27.40    4.70
  26  10   0   14.50    4.60
  26  10   0   15.50    3.50
  26   8   0   26.20    4.50
  26   8   0   21.30    5.40
  26   6   0   25.10    4.60
  26   4   0   67.19    9.60
  26   4   0   64.09    8.20
  26   2   0   94.19   11.70
  26   2   0   99.59   11.00
  26   0   0  118.89   12.80
   0 -26   0  110.69   62.69
  -2 -26   0   39.10   52.49
  -4 -26   0   15.40   50.09
  -6 -26   0   -0.30   34.40
  26  -6   0    0.20    1.60
  26  -8   0    1.80    1.80
   8  26   0   18.90    6.70
  -8 -26   0    1.30   39.60
 -10 -26   0   24.60   45.20
 -12 -26   0   -4.10   27.90
  12  26   0    3.40    4.10
  26 -12   0   -0.50    1.00
  27  11   0    4.50    3.00
  27  11   0    5.00    2.30
  27   9   0   31.80    4.80
  27   9   0   35.10    6.50
  27   7   0   53.99    6.90
  27   7   0   52.39    7.90
  27   5   0    3.70    2.20
  27   5   0    4.20    2.90
  27   3   0   10.50    3.00
  27   3   0    5.90    3.20
   1 -27   0  -35.80   28.90
  27  -1   0    6.30    2.50
  -1 -27   0   16.40   40.30
  -3 -27   0   -3.10   42.40
  -5 -27   0   12.90   40.90
  27  -5   0   22.00    3.80
  -7 -27   0   11.90   49.20
  27  -9   0    0.00    1.40
  -9 -27   0  -18.80   28.70
 -11 -27   0    4.40   32.10
  28   8   0    1.50    1.30
  28   8   0    4.80    2.20
  28   6   0   74.69    8.50
  28   6   0   73.29    8.10
  28   4   0   32.50    4.70
  28   2   0    0.60    1.50
  28   0   0   -0.10    1.30
   0 -28   0  -14.80   30.20
  -2 -28   0   -9.00   28.60
  -4 -28   0   -6.20   29.10
  28  -6   0   17.50    3.10
  -6 -28   0    7.30   32.60
  -8 -28   0   -3.00   26.30
  29   5   0   -1.80    1.10
  29   3   0    0.40    1.20
  29  -1   0    0.20    1.10
  -3 -29   0   17.40   28.70
  29  -3   0   25.80    3.80
  29  -5   0   17.30    2.80
  -5 -29   0   26.30   27.20
   0  -1  -1  132.39   11.50
  -1   0  -1  127.79   11.20
   1   0  -1  137.79   11.80
   0  -1  -1  124.09   11.40
  -1   0  -1  131.19   11.30
   1   0  -1  138.09   11.70
   0   1   1  122.79   11.50
   1   0   1  109.69   11.20
   0   1   1  120.69   11.40
  -1   0   1  133.99   11.70
  -1   0   1  134.79   11.60
   1   0   1  114.19   11.30
   2   1  -1  341.87   27.20
   1  -2  -1  254.47   26.50
   1  -2  -1  258.47   26.40
   2   1   1  339.17   26.20
   2  -1  -1  146.59   13.30
   2  -1  -1  149.39   13.50
  -2   1   1  142.69   13.40
  -2   1   1  140.69   13.30
   3   2  -1   17.30    3.50
   2  -3  -1   14.80    2.60
   2  -3  -1   15.20    2.80
  -2   3  -1   19.60    2.20
  -2   3   1   10.70    2.80
   0  -3  -1  120.69   10.10
   3   0  -1  105.49   10.60
   0  -3  -1  122.69   10.20
   3   0  -1  106.09   10.90
  -3   0   1   97.49   10.50
   0   3   1  101.89   10.10
  -3   0   1  103.09   10.30
   0   3   1   99.99   10.10
  -3   2  -1  178.58   16.10
   3  -2  -1  189.38   16.70
  -3   2  -1  173.68   16.00
   3  -2  -1  186.98   16.90
  -3   2   1  184.08   16.90
  -3   4  -1  629.54   52.49
   3  -4  -1  599.74   52.99
  -3   4  -1  653.93   52.59
  -3   4   1  549.74   52.99
  -3   4   1  552.64   53.09
   4   1  -1  991.40   78.59
   1  -4  -1  909.71   77.89
   1  -4  -1  959.40   78.09
   4   1  -1  947.11   78.79
  -1   4   1  749.82   77.89
  -1   4   1  768.62   77.79
   4  -1  -1  180.68   15.60
   4  -1  -1  184.18   15.30
   4  -1   1  141.59   14.10
  -4   1   1  157.48   15.10
   4  -1   1  148.59   14.10
  -4   1   1  163.78   15.00
  -4   3  -1  246.58   22.30
  -4   3  -1  239.28   22.20
   4  -3  -1  259.67   22.90
  -4   3   1  256.77   22.90
  -4   3   1  254.37   23.10
   4  -5  -1  428.16   36.90
  -4   5  -1  394.36   36.30
  -5  -4  -1  472.05   44.60
  -4   5  -1  400.96   36.40
  -5  -4   1  428.26   49.30
  -4   5   1  390.66   36.90
  -4   5   1  389.86   37.10
   2  -5  -1 1068.79   80.89
  -2   5   1  838.72   80.79
  -2   5   1  843.42   80.69
   5   0  -1 1808.42  155.38
   0   5   1 1809.42  154.88
   5   0   1 1843.12  154.48
   0   5   1 1735.53  154.68
   5   0   1 1759.72  154.58
  -5   0   1 1647.44  154.98
  -5   2  -1  397.26   30.20
   5  -2  -1  341.07   30.80
   5  -2   1  334.27   29.90
  -5   2   1  323.47   30.70
   5  -2   1  327.57   29.90
  -5   2   1  311.07   30.80
  -5   4  -1  525.05   48.30
  -5   4  -1  518.95   48.20
   5  -4  -1  597.04   48.90
  -5   4   1  562.74   49.10
  -5   4   1  538.65   48.90
   5  -6  -1  212.58   17.60
  -5   6  -1  179.98   17.10
  -5   6  -1  166.88   16.90
  -6  -5  -1  176.58   27.00
  -5   6   1  178.98   17.60
  -6  -5   1  200.68   32.70
  -5   6   1  190.18   18.00
  -3   6  -1  348.17   29.10
  -6  -3  -1  350.06   38.10
   3  -6  -1  360.06   29.60
  -3   6  -1  352.36   29.20
  -3   6   1  286.17   29.60
  -3   6   1  280.77   29.40
  -6  -3   1  280.97   41.00
   6   1  -1 1825.22  155.68
  -1   6  -1 2019.20  154.58
  -1   6   1 1583.84  154.78
  -1   6   1 1640.54  154.98
   6  -1  -1  761.22   58.69
  -6   1   1  686.23   58.09
   6  -1   1  604.44   57.39
  -6   1   1  636.14   58.19
   6  -1   1  589.44   57.29
   6  -3  -1   56.69    6.80
  -6   3  -1   60.49    6.20
  -6   3  -1   57.19    6.00
  -3  -6   1   88.29   21.00
   6  -3   1   64.79    5.80
  -6   3   1   54.39    7.40
  -6   3   1   53.69    6.90
   6  -3   1   62.79    5.90
  -6   5  -1 1066.09  103.39
  -5  -6  -1 1331.57  110.89
   6  -5  -1 1214.48  103.99
  -6   5   1 1139.89  103.99
  -6   5   1 1166.88  104.19
   6  -7  -1 1318.87   99.09
  -6   7  -1 1033.40   98.19
  -6   7  -1 1096.09   98.39
  -6   7   1 1064.19   98.89
  -6   7   1 1085.79   99.09
  -7  -4  -1  118.59   22.50
  -4   7  -1  101.79   10.00
  -4   7  -1  102.79   10.20
   4  -7  -1  112.79   10.60
  -4   7   1  101.09   11.10
  -7  -4   1   99.89   24.00
  -4   7   1   94.99   10.60
   7   2  -1  240.78   23.10
  -2   7  -1  280.57   22.20
  -7  -2  -1  256.07   31.30
  -2   7   1  225.68   22.70
  -2   7   1  217.08   22.50
   7   0  -1  126.69   12.80
   7   0   1  114.89   11.50
   7   0   1  113.59   11.70
   0   7   1  121.49   12.10
   0   7   1  120.79   11.90
   7  -2  -1  965.30   74.59
   7  -2   1  762.02   73.19
  -7   2   1  851.61   74.19
  -7   2   1  844.42   73.99
  -2  -7   1  836.82   87.29
   7  -2   1  761.12   73.09
  -4  -7  -1  505.35   51.49
   7  -4  -1  497.75   44.30
  -7   4  -1  453.75   43.60
  -7   4  -1  447.96   43.40
  -7   4   1  439.86   44.10
   7  -4   1  533.95   43.60
  -7   4   1  451.05   44.30
  -4  -7   1  564.34   58.09
   7  -4   1  561.04   43.40
   7  -6  -1   76.49    7.70
  -7   6  -1   61.49    6.80
  -7   6  -1   55.89    7.00
  -7   6   1   74.69    8.50
  -6  -7   1   91.09   23.30
  -7   6   1   68.29    8.00
  -7   8  -1  209.38   20.20
  -7   8  -1  209.38   20.00
  -7   8   1  220.48   20.80
  -7   8   1  228.28   21.20
  -5   8  -1  723.53   60.79
  -5   8  -1  696.43   60.59
  -8  -5   1  525.85   82.19
  -5   8   1  717.53   61.29
  -5   8   1  676.73   61.39
  -3   8  -1  415.56   33.50
  -3   8  -1  424.36   33.70
  -8  -3  -1  351.96   41.90
   8   3  -1  345.37   34.10
  -3   8   1  352.26   33.80
  -8  -3   1  303.27   44.80
  -3   8   1  363.46   34.10
   8   1  -1 1232.08  102.49
  -8  -1  -1 1201.18  107.89
   8   1   1 1087.19  101.49
  -1   8   1 1052.69  101.59
  -1   8   1 1179.18  101.59
   8   1   1 1163.28  101.29
   8  -1  -1  266.97   23.40
  -8   1  -1  245.38   29.20
   8  -1   1  212.68   21.80
   1   8   1  267.57   22.30
   1   8   1  227.18   22.30
   8  -1   1  225.18   21.60
  -8   1   1  238.08   22.60
  -3  -8  -1  123.09   21.80
   8  -3  -1  113.39   11.20
   8  -3   1   91.89    9.50
  -8   3   1   99.59   10.60
   8  -3   1  102.49    9.70
  -3  -8   1   91.79   23.10
  -8   3   1  105.29   11.00
  -8   5  -1   78.99    8.10
  -5  -8  -1  102.09   20.90
  -8   5  -1   81.09    8.30
   8  -5  -1   82.99    9.00
  -8   5   1   73.59    9.00
  -8   5   1   80.69    9.40
  -5  -8   1  103.79   24.40
  -8   7  -1 1273.57  113.69
  -8   7  -1 1205.98  113.49
  -8   7   1 1338.67  114.59
  -8   7   1 1353.46  114.29
  -9  -8  -1   84.99   23.00
   8  -9  -1   69.89    7.70
  -8   9  -1   66.69    7.50
  -8   9  -1   58.79    7.50
  -8   9   1   76.09    9.10
  -8   9   1   62.99    8.30
  -9  -8   1   76.89   23.20
  -6   9  -1 1041.90   95.19
  -6   9  -1 1068.29   95.39
  -6   9   1 1084.99   95.89
  -6   9   1 1124.99   96.19
  -4   9  -1  297.87   25.70
  -4   9  -1  290.47   25.80
  -9  -4  -1  347.77   38.70
  -4   9   1  254.37   26.30
  -4   9   1  255.27   26.00
  -9  -4   1  240.18   40.60
  -2   9  -1  236.38   20.00
   9   2  -1  181.08   20.60
  -2   9  -1  240.58   20.20
  -9  -2  -1  236.58   31.10
  -2   9   1  212.18   20.70
  -2   9   1  207.88   20.40
  -9  -2   1  160.98   30.90
   9   0  -1   25.90    5.20
  -9   0  -1   21.10   11.00
   0   9   1   26.20    4.60
   0   9   1   20.50    4.00
  -9   0   1    2.90   11.00
   9   0   1   19.70    3.70
   9  -2  -1  776.12   65.89
  -2  -9  -1  838.92   72.49
  -9   2  -1  681.83   69.69
  -9   2   1  677.63   65.09
   2   9   1  835.02   65.09
   9  -2   1  617.64   64.09
  -2  -9   1  751.02   75.39
   2   9   1  789.12   64.79
   9  -2   1  625.64   64.29
   9  -4  -1  249.58   23.50
  -9   4  -1  248.78   22.50
  -9   4   1  224.48   23.20
   9  -4   1  236.58   22.60
   4   9   1  287.27   22.80
  -4  -9   1  244.58   38.30
   9  -4   1  235.58   22.10
  -9   4   1  230.28   23.10
  -9   6  -1  266.07   24.00
  -9   6  -1  252.57   23.80
  -9   6   1  253.77   24.70
  -9   6   1  271.27   25.00
  -8  -9  -1  130.29   28.20
  -9   8  -1  101.49   10.70
  -9   8  -1  105.59   10.90
  -9   8   1  110.29   11.80
  -8  -9   1  105.19   26.80
  -9   8   1  110.79   12.20
 -10  -9  -1 1220.08  111.59
  -9  10  -1 1065.69   97.19
   9 -10  -1 1088.49   97.59
  -9  10  -1 1095.29   97.49
 -10  -9   1  991.00  111.59
  -9  10   1 1127.79   98.39
  -9  10   1 1110.89   98.09
 -10  -7  -1  134.69   27.60
   7 -10  -1   85.49    9.50
  -7  10  -1   89.79    9.60
  -7  10  -1   86.89    9.30
  -7  10   1   83.99   10.30
 -10  -7   1   68.89   23.30
  -7  10   1   80.39   10.00
  -5  10  -1  541.85   50.99
 -10  -5  -1  682.03   64.59
  -5  10  -1  573.34   51.29
 -10  -5   1  550.54   64.59
  -5  10   1  557.74   51.59
  -5  10   1  547.55   51.89
  -3  10  -1   98.89   10.40
  -3  10  -1  112.79   10.80
 -10  -3  -1  110.39   26.10
  -3  10   1  102.89   11.60
 -10  -3   1   76.59   21.90
  -3  10   1   91.99   10.90
  -1  10  -1 1101.29   92.79
 -10  -1  -1 1140.79  101.59
  -1  10   1 1029.70   93.49
  -1  10   1 1013.90   93.19
  10   1   1  986.00   92.99
  10  -1  -1  167.08   17.30
   1  10  -1  161.28   14.20
 -10   1  -1  146.69   24.10
  -1 -10  -1  139.79   24.70
   1  10   1  154.78   15.10
   1  10   1  151.08   14.70
 -10   1   1  118.49   22.70
  10  -1   1  142.39   14.20
  -1 -10   1  119.59   25.70
  -3 -10  -1 1014.10   89.29
 -10   3  -1  945.81   85.79
  10  -3   1  804.12   79.69
  -3 -10   1  833.82   91.29
   3  10   1  955.00   80.39
 -10   3   1  896.21   80.89
 -10   5  -1  778.02   68.79
  10  -5   1  819.22   68.49
 -10   5   1  697.63   69.29
 -10   5   1  697.53   69.49
   5  10   1  881.31   69.09
  -7 -10  -1 1233.68  104.49
 -10   7  -1  981.20   91.59
 -10   7  -1  987.40   91.79
 -10   7   1 1033.00   92.49
 -10   7   1 1003.70   92.69
  -7 -10   1 1041.90  106.29
  -9 -10  -1  510.75   56.39
  10  -9  -1  424.26   41.30
 -10   9  -1  450.75   41.10
 -10   9  -1  425.16   40.80
 -10   9   1  463.55   42.10
 -10   9   1  454.85   41.70
  -9 -10   1  488.05   58.69
 -10  11  -1  126.59   13.70
 -11 -10  -1  163.48   33.20
  10 -11  -1  158.68   14.20
  10 -11  -1  109.59   14.00
 -11 -10  -1  104.79   22.30
 -10  11  -1  128.19   13.50
 -10  11   1  143.19   14.60
 -10  11   1  138.39   14.80
 -11 -10   1  126.29   33.70
   8 -11  -1  388.36   34.10
 -11  -8  -1  382.16   48.70
  -8  11  -1  348.97   33.70
  -8  11  -1  353.56   34.00
  -8  11   1  375.26   34.60
 -11  -8   1  345.37   50.59
  -8  11   1  376.56   35.00
   6 -11  -1  783.72   71.19
  -6  11  -1  760.12   70.99
  -6  11  -1  765.62   71.19
 -11  -6  -1  911.81   85.39
  -6  11   1  784.02   71.69
 -11  -6   1  821.92   86.49
  -6  11   1  798.42   71.99
 -11  -4  -1  464.45   48.40
   4 -11  -1  356.96   34.00
  -4  11  -1  370.26   34.10
  -4  11  -1  369.06   33.90
  -4  11   1  357.26   34.40
 -11  -4   1  340.47   48.40
  -4  11   1  365.56   34.80
 -11  -2  -1  378.86   43.50
   2 -11  -1  319.07   29.80
  -2  11  -1  329.17   29.80
  -2  11  -1  324.67   29.60
  -2  11   1  317.97   30.50
 -11  -2   1  270.47   40.90
  -2  11   1  320.17   30.10
 -11   0  -1  318.17   37.10
   0 -11  -1  205.18   37.90
   0  11  -1  281.87   25.10
   0  11   1  275.37   25.70
 -11   0   1  219.78   34.40
   0  11   1  282.17   25.90
  11   0   1  287.57   25.60
  -2 -11  -1  586.54   59.69
 -11   2  -1  594.24   57.59
   2  11  -1  581.24   49.80
   2  11   1  562.14   50.39
  11  -2   1  491.75   49.70
   2  11   1  546.85   50.09
 -11   4  -1 2523.15  228.08
  -4 -11  -1 2714.83  233.68
  11  -4   1 2409.46  223.28
 -11   4   1 2438.56  224.38
   4  11   1 2692.23  223.88
  -6 -11  -1  351.76   45.40
 -11   6  -1  360.46   32.10
 -11   6   1  329.87   32.70
   6  11   1  397.76   32.40
  -6 -11   1  325.87   49.50
 -11   6   1  323.87   32.90
  -8 -11  -1  518.85   57.79
  11  -8  -1  409.56   43.50
 -11   8  -1  484.85   43.20
 -11   8  -1  484.55   43.00
  -8 -11   1  453.85   59.19
 -11   8   1  517.05   44.10
 -11   8   1  489.15   44.30
  11 -10  -1   82.49   11.50
 -11  10  -1   90.79   10.20
 -10 -11  -1  107.39   28.90
  11 -10  -1  102.79   10.90
 -11  10  -1  101.99   10.60
 -10 -11   1   60.89   25.30
 -11  10   1  108.99   11.50
 -11  10   1   97.09   11.60
 -12 -11  -1   62.09   11.50
 -11  12  -1   44.30    6.40
 -12 -11  -1   69.39   24.70
 -11  12  -1   35.90    6.10
  11 -12  -1   38.00    7.00
  11 -12  -1   50.09    6.90
 -11  12   1   50.89    7.80
 -12 -11   1    2.90   17.50
 -11  12   1   41.90    7.00
 -12 -11   1   70.59   71.99
  11 -12   1   28.80    5.80
 -12  -9  -1  719.73   79.49
  -9  12  -1  726.43   64.19
   9 -12  -1  629.84   63.99
  -9  12  -1  717.33   63.89
 -12  -9  -1  740.93   67.79
  -9  12   1  742.83   65.19
 -12  -9   1  636.94   80.19
  -9  12   1  761.12   64.89
  -7  12  -1  251.27   24.90
 -12  -7  -1  264.87   41.90
   7 -12  -1  276.87   24.80
  -7  12  -1  248.28   24.60
  -7  12   1  269.07   25.50
 -12  -7   1  198.98   40.60
  -7  12   1  276.27   25.90
   5 -12  -1  653.83   56.89
  -5  12  -1  639.24   57.09
  -5  12  -1  661.13   56.89
 -12  -5  -1  664.93   71.69
  -5  12   1  608.24   57.39
  -5  12   1  617.84   57.69
 -12  -5   1  547.35   70.79
   3 -12  -1  154.78   15.10
  -3  12  -1  150.88   15.20
 -12  -3  -1  168.38   32.00
  -3  12  -1  149.59   14.90
  -3  12   1  153.48   15.70
 -12  -3   1  158.08   31.90
  12   3   1  125.59   15.20
  -3  12   1  152.48   16.10
  -1  12  -1  239.18   22.30
 -12  -1  -1  275.57   36.80
   1 -12  -1  239.38   22.40
  -1  12  -1  241.28   22.10
  -1  12   1  238.48   23.00
  12   1   1  224.28   22.40
  -1  12   1  234.68   22.60
 -12  -1   1  175.88   33.40
 -12   1  -1  663.73   64.29
   1  12  -1  591.44   54.29
   1  12   1  633.14   55.19
  12  -1   1  602.54   54.69
   1  12   1  568.54   54.79
 -12   3  -1   85.89   19.80
   3  12  -1  125.89   11.20
   3  12   1   97.89   11.30
   3  12   1  109.89   11.80
  -5 -12  -1  665.03   69.69
   5  12   1  654.33   57.39
 -12   5   1  641.24   58.09
  -5 -12   1  581.24   71.59
 -12   7  -1  293.37   26.00
  -7 -12  -1  280.17   41.50
  12  -7  -1  236.58   26.30
  -7 -12   1  273.77   45.70
 -12   7   1  301.97   26.80
 -12   7   1  287.57   27.00
  -9 -12  -1  552.74   66.39
  12  -9  -1  548.25   52.89
 -12   9  -1  579.94   50.99
 -12   9  -1  596.04   51.19
  12  -9  -1  551.74   51.69
  -9 -12   1  477.75   67.39
  12  -9   1  582.34   52.39
 -12   9   1  579.74   51.99
 -12   9   1  587.54   52.29
 -12  11  -1   22.00    4.50
  12 -11  -1   28.80    6.10
 -11 -12  -1   21.90   16.90
 -11 -12  -1   18.70    8.30
  12 -11  -1   29.20    5.60
 -12  11  -1   29.00    4.80
  11  12  -1   45.10    8.30
 -12  11   1   24.80    5.70
  11  12   1   39.30    5.80
 -12  11   1   34.00    6.10
 -11 -12   1   35.00   22.60
  12 -11   1   18.30    4.60
 -11 -12   1   29.30   73.69
  12 -13  -1  140.09   16.50
 -12  13  -1  139.99   15.70
 -13 -12  -1  115.89   31.90
 -12  13  -1  165.58   16.20
 -13 -12   1  158.68   94.29
 -13 -12   1  113.99   36.60
 -12  13   1  157.58   17.10
  13  12   1  180.48   17.60
 -12  13   1  153.58   16.70
 -13 -10  -1  283.17   46.90
  10 -13  -1  284.97   29.00
 -10  13  -1  327.47   29.30
 -10  13  -1  310.97   28.90
 -13 -10  -1  259.37   32.60
 -10  13   1  321.47   29.90
 -10  13   1  329.77   30.30
 -13  -8  -1   93.69   27.50
  -8  13  -1  123.39   13.20
   8 -13  -1  139.09   13.40
 -13  -8  -1  104.69   18.00
  -8  13  -1  128.59   13.60
 -13  -8   1   86.79   30.60
  -8  13   1  124.29   14.10
  -8  13   1  134.09   14.70
 -13  -6  -1  205.18   36.30
  -6  13  -1  210.98   20.40
  -6  13  -1  205.58   20.10
 -13  -6  -1  160.08   24.00
   6 -13  -1  221.88   20.20
  -6  13   1  210.98   20.90
  -6  13   1  212.48   21.40
 -13  -6   1  176.08   39.00
   4 -13  -1  164.78   15.90
  -4  13  -1  156.78   15.80
  -4  13  -1  152.38   16.00
 -13  -4  -1  174.98   34.60
  -4  13   1  151.08   16.50
  -4  13   1  154.48   17.00
 -13  -4   1  150.68   33.50
   2 -13  -1   94.49   10.40
  -2  13  -1   86.99   10.00
  -2  13  -1   97.89   10.50
 -13  -2  -1  124.99   29.10
  -2  13   1   98.39   11.50
  -2  13   1   88.09   10.80
 -13  -2   1   66.69   21.00
 -13   0  -1  202.78   31.60
   0  13  -1  156.78   16.60
   0  13  -1  175.28   17.00
   0  13   1  166.08   17.30
   0  13   1  181.08   17.80
   2  13  -1  343.17   30.40
  -2 -13  -1  291.47   42.20
 -13   2  -1  343.67   40.40
   2  13   1  320.57   30.80
  -2 -13   1  311.57   50.29
   2  13   1  349.57   31.20
   4  13  -1  170.58   15.30
 -13   4  -1  167.08   22.90
  -4 -13  -1  153.08   30.80
   4  13   1  156.88   15.80
   4  13   1  150.38   15.60
  -4 -13   1  103.69   27.60
  13  -6  -1  329.27   34.20
  -6 -13  -1  322.77   46.60
   6  13   1  354.76   32.20
 -13   6   1  354.96   33.00
  13  -6   1  368.86   36.80
  13  -8  -1  334.57   32.20
  -8 -13  -1  258.87   45.10
  13  -8  -1  298.47   30.40
 -13   8   1  314.87   30.70
   8  13   1  354.86   30.20
  -8 -13   1  264.47   47.50
 -13   8   1  328.17   30.60
  13  -8   1  348.57   31.60
  13 -10  -1  810.42   68.69
  13 -10  -1  749.42   69.69
 -10 -13  -1  613.64   81.79
 -13  10  -1  779.82   67.99
  13 -10   1  748.03   68.79
 -13  10   1  747.53   68.99
 -13  10   1  755.02   68.79
 -10 -13   1 1084.79  170.48
  13 -12  -1  280.27   28.00
 -13  12  -1  267.27   26.30
 -13  12  -1  290.47   26.70
 -12 -13  -1  225.68   44.60
  13 -12  -1  331.67   27.60
  13 -12   1  246.78   26.40
 -12 -13   1  212.18   44.90
 -13  12   1  283.57   27.70
 -13  12   1  291.77   28.00
 -12 -13   1  451.55  131.39
  13 -14  -1  148.09   14.50
  13 -14  -1  115.89   14.40
 -14 -13  -1   91.19   32.50
 -14 -13   1   77.89   31.80
 -14 -13   1  113.99   77.59
 -13  14   1  111.09   15.20
  14  13   1  154.78   15.30
  14  13   1  125.89   15.50
 -13  14   1  133.09   15.00
 -14 -11  -1  316.77   56.99
 -11  14  -1  431.16   38.50
  11 -14  -1  365.96   38.30
 -11  14  -1  431.46   38.80
 -14 -11   1  597.94  122.09
 -11  14   1  434.66   39.90
 -11  14   1  428.36   39.50
  -9  14  -1  199.98   20.60
   9 -14  -1  230.88   20.50
 -14  -9  -1  171.18   25.00
 -14  -9  -1  168.38   39.80
   9 -14  -1  175.78   19.90
  -9  14  -1  194.38   20.20
  -9  14   1  218.48   21.80
 -14  -9   1  297.77  105.39
  -9  14   1  218.38   21.50
 -14  -9   1  140.09   37.20
  14   9   1  251.17   21.40
  -7  14  -1   54.29    7.70
  -7  14  -1   50.49    7.20
 -14  -7  -1   39.30   11.70
  14   7  -1   48.80    9.70
 -14  -7  -1   60.59   25.00
   7 -14  -1   51.89    7.10
  14   7   1   61.89    8.80
  14   7   1   51.29    7.80
 -14  -7   1   32.20   23.20
  -7  14   1   54.79    8.70
  -7  14   1   45.00    7.90
  -5  14  -1  814.22   76.69
  -5  14  -1  797.12   76.39
  14   5  -1  911.61   78.99
   5 -14  -1  868.91   76.39
 -14  -5  -1  828.12   90.49
  -5  14   1  826.32   77.19
  14   5   1  956.30   77.49
  -5  14   1  810.42   77.39
   3 -14  -1  825.42   69.89
  14   3  -1  790.42   72.49
  -3  14  -1  762.12   69.89
 -14  -3  -1  906.91   84.59
  -3  14  -1  766.22   69.69
 -14  -3  -1  648.74   73.09
  -3  14   1  781.42   70.39
  14   3   1  843.82   71.59
  -3  14   1  781.82   70.69
 -14  -3   1  655.03   82.29
  -1  14  -1  284.87   26.40
 -14  -1  -1  317.97   41.10
  -1  14  -1  287.57   26.20
 -14  -1   1  220.78   37.60
  -1  14   1  282.27   26.90
  -1  14   1  270.07   27.10
   1  14  -1   43.70    5.80
   1  14  -1   45.00    6.00
  14  -1  -1   30.60    5.90
 -14   1  -1   32.90   14.50
 -14   1   1   29.90   12.60
   1  14   1   45.70    6.40
   1  14   1   41.60    6.80
  14  -3  -1  354.96   36.20
   3  14  -1  393.26   34.10
  -3 -14  -1  402.96   47.30
 -14   3  -1  333.87   41.80
  14  -3   1  400.16   35.10
   3  14   1  355.66   34.30
   3  14   1  356.26   34.50
  -5 -14  -1  192.48   38.00
  14  -5  -1  234.18   24.70
  14  -5  -1  190.58   23.10
   5  14  -1  271.37   22.50
  -5 -14   1  207.18   39.90
   5  14   1  258.17   23.10
  14  -5   1  258.97   24.00
   5  14   1  232.08   22.60
   7  14  -1  211.18   18.70
  14  -7  -1  160.58   19.10
  -7 -14  -1  143.49   34.70
  14  -7  -1  175.28   20.90
   7  14   1  214.28   19.30
   7  14   1  194.58   18.90
 -14   7   1  200.48   19.70
  -7 -14   1  163.28   38.70
  14  -7   1  206.08   20.50
  -9 -14  -1  509.15   71.19
  14  -9  -1  644.64   58.29
  14  -9  -1  641.74   59.79
  -9 -14   1  707.83  172.18
  14  -9   1  682.83   59.19
 -14   9   1  630.24   58.59
   9  14   1  661.83   57.89
 -14  11  -1   18.30    4.20
  14 -11  -1   19.40    5.60
 -11 -14  -1   10.60   17.30
  11  14  -1   36.90    7.40
  14 -11  -1   19.80    4.80
  11  14   1   20.80    4.80
 -14  11   1   19.80    5.70
 -11 -14   1  -28.00   66.19
 -14  11   1   22.00    5.10
  14 -11   1   16.20    4.90
 -11 -14   1    3.50   17.80
  14 -13  -1   33.70    7.40
 -13 -14  -1    8.10   16.90
  14 -13  -1   29.90    6.00
  13  14  -1   56.09   10.30
 -14  13   1   24.70    6.10
 -13 -14   1   82.79   80.39
  13  14   1   40.50    7.20
 -13 -14   1    7.10   18.50
  14 -13   1   31.20    5.70
  13  14   1   55.19   10.10
 -14  13   1   44.70    7.60
  15  14  -1   29.50    8.00
 -15 -14  -1    0.40   17.90
  14 -15  -1   26.00    6.30
 -15 -14   1   17.70   21.50
 -14  15   1   26.80    6.80
  15  14   1   31.00    6.50
  15  14   1   34.50    7.60
 -15 -14   1  -24.60   63.09
 -12  15  -1    2.90    4.10
  12 -15  -1    7.20    3.30
  15  12  -1    9.70    4.90
  12 -15  -1    8.40    3.80
 -15 -12  -1    5.90   18.00
 -15 -12   1  -52.59   57.39
  15  12   1    7.90    4.50
 -12  15   1    1.30    4.30
 -12  15   1   10.20    5.10
  15  12   1   10.00    4.80
  15  12   1    8.80    4.70
 -15 -12   1   10.40   17.20
 -10  15  -1   35.40    6.20
  15  10  -1   40.10    7.90
 -15 -10  -1   27.80   21.50
  10 -15  -1   32.30    6.00
  10 -15  -1   32.80    6.10
 -15 -10   1   -3.80   60.79
  15  10   1   39.50    7.00
 -10  15   1   31.90    7.20
  15  10   1   43.50    7.50
  15  10   1   37.10    7.70
 -15 -10   1   19.50   21.30
   8 -15  -1   66.79    8.50
 -15  -8  -1   40.90   23.10
   8 -15  -1   52.99    8.00
  -8  15  -1   71.39    8.80
 -15  -8  -1   55.99   13.70
  15   8  -1   86.99   11.40
  -8  15  -1   56.99    8.90
  -8  15   1   68.19   10.10
  15   8   1   81.99    9.40
  -8  15   1   66.89    9.50
 -15  -8   1  -17.00   56.59
  15   8   1   91.09   11.10
 -15  -8   1   25.20   21.70
   6 -15  -1   39.30    6.50
  -6  15  -1   44.30    7.00
  15   6  -1   52.59    8.70
   6 -15  -1   34.50    6.10
 -15  -6  -1   46.80   23.90
  -6  15  -1   38.20    7.10
  15   6  -1   44.30    9.20
 -15  -6  -1   51.39   11.90
  -6  15   1   44.20    7.80
  15   6   1   49.70    8.20
  -6  15   1   28.50    6.90
  15   6   1   48.20    7.20
 -15  -6   1   25.10   22.30
  -4  15  -1  136.49   13.90
  15   4  -1  118.59   15.60
 -15  -4  -1   94.99   18.60
 -15  -4  -1  159.78   35.10
  15   4  -1  115.69   14.80
  -4  15  -1  131.19   13.50
   4 -15  -1  114.49   12.60
 -15  -4   1  108.09   31.20
  -4  15   1  121.99   14.50
  15   4   1  137.79   13.70
  15   4   1  130.79   14.80
  -4  15   1  114.89   14.00
   2 -15  -1    8.40    3.00
  -2  15  -1    8.80    3.30
 -15  -2  -1   19.90    8.20
  15   2  -1    6.80    4.10
  -2  15  -1    9.40    3.20
 -15  -2  -1   16.70   16.30
  15   2  -1    3.80    4.70
  -2  15   1    8.40    3.90
 -15  -2   1    6.50   14.80
  15   2   1    7.20    3.60
  15   2   1   11.20    4.80
   0  15  -1    7.50    2.80
   0  15  -1    2.70    2.60
  15   0  -1   -3.10    5.00
  15   0  -1   10.50    4.30
 -15   0  -1    0.10   13.10
 -15   0  -1    4.60    6.70
 -15   0   1   15.90   12.60
  15   0   1    9.00    5.50
   0  15   1    9.40    3.40
   0 -15   1   80.89   77.69
  15   0   1    8.40    3.50
   0  15   1   13.50    4.00
  15  -2  -1   70.39    9.50
   2  15  -1   50.89    7.00
  -2 -15  -1   61.49    7.10
   2  15  -1   52.69    6.90
  15  -2  -1   61.59   12.70
  15  -2  -1   40.50    8.30
  15  -2   1   64.59    7.90
 -15   2   1   30.60   11.90
  -2 -15   1    7.70   83.39
   2  15   1   48.70    7.30
   2  15   1   56.79    7.70
   4  15  -1   46.60    6.50
  15  -4  -1   49.30    9.20
  15  -4  -1   49.99   12.70
  15  -4  -1   48.60    7.30
  -4 -15   1   27.90   19.60
   4  15   1   44.00    6.60
  15  -4   1   57.79    7.90
   4  15   1   46.50    7.00
   6  15  -1  185.88   17.00
  15  -6  -1  157.38   23.50
  15  -6  -1  138.09   17.60
  15  -6  -1  193.28   19.90
  -6 -15  -1  146.39   33.80
   6  15   1  180.38   17.70
   6  15   1  165.28   17.20
  15  -6   1  184.48   18.50
  -8 -15  -1  210.98   41.30
   8  15  -1  299.17   26.90
  15  -8  -1  269.07   27.40
  15  -8  -1  280.37   29.30
  15  -8   1  285.57   28.40
  -8 -15   1  412.06  132.59
 -15   8   1  301.57   27.90
   8  15   1  266.97   26.90
   8  15   1  298.07   27.30
  10  15  -1   79.19    8.90
  15 -10  -1   56.29   10.40
 -10 -15  -1   66.19   27.00
 -10 -15   1   45.90   26.80
 -10 -15   1  143.69   97.29
 -15  10   1   65.19    9.50
  10  15   1   67.39    8.90
  15 -10   1   65.89   10.20
  10  15   1   69.19    9.30
  15 -12  -1  226.78   22.60
 -15  12   1  196.78   21.30
  15 -12   1  182.28   20.60
  12  15   1  213.78   24.20
 -12 -15   1  262.67  118.19
 -14 -15  -1  169.08   43.50
  15 -14  -1  236.68   22.00
 -14 -15   1  135.59   40.40
 -15  14   1  217.98   22.30
  15 -14   1  187.68   19.60
 -14 -15   1  231.98  105.89
  16  15  -1    4.70    4.90
  15 -16  -1    7.10    3.40
 -16 -15  -1    9.80   20.90
 -16 -15   1    8.90   19.00
 -16 -15   1    3.50   55.09
  16  15   1    1.00    6.40
  16  15   1   12.60    5.80
  16  15   1    8.40    5.20
  13 -16  -1  129.49   14.30
  16  13  -1  138.59   17.20
 -16 -13  -1   68.09   33.80
  13 -16  -1  110.89   14.00
 -16 -13   1   93.09   70.39
 -16 -13   1   69.89   30.70
  16  13   1  139.49   15.40
 -13  16   1  132.09   15.90
  16  13   1  167.78   17.30
 -11  16  -1   35.40    7.60
  11 -16  -1   54.89    7.70
 -16 -11  -1   30.20   23.70
  11 -16  -1   49.40    7.10
  16  11  -1   51.19   10.60
  16  11   1   62.79   10.30
  16  11   1   38.70    7.90
 -16 -11   1   59.09   56.29
 -11  16   1   50.49    8.90
 -11  16   1   37.90    8.20
 -16 -11   1   22.20   22.00
  16   9  -1   97.49   14.40
   9 -16  -1  117.29   12.40
   9 -16  -1   95.49   11.50
  -9  16  -1   85.59   12.40
  -9  16  -1   99.89   12.50
  16   9  -1  117.39   15.10
 -16  -9   1   92.09   33.90
  -9  16   1  111.49   14.10
 -16  -9   1   78.29   59.19
  16   9   1  112.19   13.00
  16   9   1  136.59   14.40
  -9  16   1  108.49   14.00
  -7  16  -1   82.79   10.40
   7 -16  -1   81.29    9.10
  16   7  -1   64.89   11.40
 -16  -7  -1   73.49   29.70
  -7  16  -1   69.49    9.70
   7 -16  -1   79.89    9.50
  16   7  -1   71.29   12.60
 -16  -7   1   50.29   25.10
  -7  16   1   64.19   10.20
  16   7   1   86.49   10.20
  16   7   1   86.59   11.30
  -7  16   1   73.49   11.00
 -16  -7   1   52.09   62.99
  -5  16  -1   43.00    6.90
  16   5  -1   40.00    8.60
  -5  16  -1   45.90    7.40
   5 -16  -1   43.50    6.00
  16   5  -1   46.00    8.30
 -16  -5  -1   34.40   12.40
 -16  -5  -1   22.20   23.30
  16   5   1   49.99    7.00
 -16  -5   1   47.40   23.70
  16   5   1   52.99    8.80
  -5  16   1   34.30    7.30
  -5  16   1   48.70    8.10
   3 -16  -1   76.39    8.30
  -3  16  -1   70.19    9.20
  16   3  -1   62.39   11.80
 -16  -3  -1   50.09   14.40
  16   3  -1   69.09   10.20
  -3  16  -1   77.39    9.00
 -16  -3  -1   65.89   23.20
  -3  16   1   65.59    9.40
 -16  -3   1   30.60   18.80
  -3  16   1   62.69    9.60
   3 -16   1   94.09   59.49
  16   3   1   75.29    9.30
  16   3   1   81.89   11.00
  16   1  -1  466.55   47.70
  16   1  -1  478.75   45.70
  -1  16  -1  494.15   44.50
 -16  -1  -1  541.65   59.79
  -1  16  -1  464.25   44.20
  -1  16   1  474.85   44.80
 -16  -1   1  384.06   54.69
  16   1   1  500.05   46.70
  16   1   1  511.65   44.70
   1 -16   1  663.13  134.89
  -1  16   1  476.05   45.10
  16  -1  -1  383.86   42.40
   1  16  -1  431.16   38.40
   1  16  -1  417.06   38.10
 -16   1  -1  398.86   50.29
  16  -1  -1  408.56   39.80
  16  -1   1  430.36   38.70
   1  16   1  405.46   38.60
  16  -1   1  432.46   41.90
   1  16   1  402.36   38.80
  16  -3  -1   20.00    5.30
  -3 -16  -1   11.80   14.30
  16  -3  -1   17.60    8.30
   3  16  -1   30.00    4.60
 -16   3  -1    9.50   11.20
   3  16  -1   23.90    4.60
  16  -3  -1   23.30    6.10
  16  -3   1   16.30    4.30
 -16   3   1    0.30    9.70
  -3 -16   1  106.99   93.09
  16  -3   1   19.90    7.90
  16  -5  -1   32.70    6.80
  -5 -16  -1   19.80   16.10
  16  -5  -1   44.00    8.30
  16  -5  -1   32.60    9.50
   5  16  -1   53.39    6.50
  16  -5   1   49.30    8.10
   5  16   1   42.60    6.80
   5  16   1   41.30    6.10
  -5 -16   1   80.19   83.09
  -7 -16  -1   83.59   27.30
  16  -7  -1  123.89   15.40
   7  16  -1  120.49   12.60
  16  -7   1  127.09   14.50
   7  16   1  116.79   13.20
   7  16   1  111.89   12.60
  -7 -16   1  145.79  102.69
   9  16  -1  310.57   29.10
  16  -9  -1  295.37   31.50
  16  -9   1  315.57   30.90
   9  16   1  315.87   29.70
   9  16   1  289.27   29.30
  -9 -16   1  308.57  120.59
  16 -11  -1  221.08   24.30
  11  16   1  223.48   22.80
 -16  11   1  232.48   23.10
 -11 -16   1  257.57  120.19
  16 -11   1  206.08   22.80
  16 -13  -1   14.90    5.30
 -13 -16  -1   19.40   21.10
  13  16  -1   12.00    6.00
 -13 -16   1   -6.30   70.39
  13  16   1   24.80    7.80
 -16  13   1   26.60    6.50
  13  16   1   24.10    6.10
  16 -13   1   18.20    4.60
 -13 -16   1    8.40   19.10
  16 -15  -1   75.39   10.70
 -15 -16  -1   48.70   24.80
 -15 -16   1   56.39   77.79
 -15 -16   1   34.60   25.10
  15  16   1  102.19   13.20
 -17 -16  -1   10.00   62.19
  17  16  -1    9.40    6.30
  16 -17  -1   12.90    3.90
 -17 -16  -1   -0.20   20.30
  17  16   1    8.30    4.80
 -17 -16   1   85.49   76.79
 -17 -14  -1    3.40   69.19
  17  14  -1   -0.70    4.20
  14 -17  -1    5.60    3.00
 -17 -14  -1   12.70   22.30
  17  14   1   -1.40    3.80
 -17 -14   1  -25.50   16.10
  17  14   1    4.00    4.60
  17  14   1   -5.60    7.80
 -17 -14   1    6.70   51.59
 -14  17   1   29.20    8.60
  17  12  -1   22.60    6.90
 -17 -12  -1   26.00   23.00
  12 -17  -1   22.70    4.50
 -17 -12   1    0.00   53.89
 -17 -12   1   27.20   23.50
 -12  17   1   16.40    6.10
  17  12   1   22.60    6.30
  17  12   1   23.70    5.80
  17  10  -1   31.30    7.70
  17  10  -1   31.60    8.20
 -10  17  -1   50.69    7.90
 -17 -10  -1   39.90   26.80
  10 -17  -1   37.40    6.10
 -17 -10   1   28.50   41.60
 -17 -10   1   32.10   25.60
  17  10   1   36.00    7.80
 -10  17   1   25.60    6.40
  17  10   1   54.49    8.70
  17  10   1   42.70    7.50
  17   8  -1   10.00    4.20
  -8  17  -1    8.00    3.50
  17   8  -1    9.20    5.70
  -8  17  -1    9.10    4.60
   8 -17  -1    6.60    2.80
 -17  -8   1   26.50   22.10
  17   8   1   10.40    3.90
 -17  -8   1   62.99   50.59
  17   8   1    7.30    4.20
  -8  17   1    1.00    3.90
  -8  17   1    2.30    3.80
 -17  -6  -1  181.48   42.40
  -6  17  -1  172.48   18.90
  17   6  -1  171.38   19.80
   6 -17  -1  187.38   17.80
  17   6  -1  175.18   21.10
  -6  17  -1  181.28   19.40
  17   6   1  186.18   18.90
  17   6   1  201.58   20.50
  -6  17   1  200.88   20.40
  -6  17   1  156.88   19.50
  -4  17  -1  154.48   17.60
  17   4  -1  164.18   20.10
  -4  17  -1  164.88   18.00
   4 -17  -1  184.88   16.90
  17   4  -1  171.18   18.70
 -17  -4  -1  177.28   39.70
   4 -17   1   37.00   71.49
  -4  17   1  164.78   18.40
  -4  17   1  161.78   18.80
  17   4   1  191.98   18.00
  17   4   1  172.28   19.30
   2 -17  -1   74.79    7.50
  -2  17  -1   48.90    7.80
 -17  -2  -1   56.89   22.10
  -2  17  -1   58.09    8.30
  17   2  -1   59.09    9.30
  17   2  -1   69.19   12.00
 -17  -2   1   33.80   18.70
  17   2   1   54.39   10.50
  -2  17   1   60.79    8.70
   2 -17   1   70.89   77.59
  17   2   1   66.79    8.30
  -2  17   1   53.49    8.80
  17   0  -1  109.09   16.80
   0  17  -1  137.19   13.20
  17   0  -1  110.79   14.00
   0  17  -1  106.89   12.40
 -17   0  -1  100.39   24.70
   0  17   1  122.29   13.60
   0  17   1  118.09   13.20
  17   0   1  114.39   13.10
  17   0   1  119.39   16.40
 -17   0   1   85.29   23.10
   0 -17   1  184.98   78.09
  17  -2  -1   78.19   11.90
   2  17  -1   94.99   10.10
  17  -2  -1   87.99   16.00
   2  17  -1   88.99   10.40
 -17   2  -1   74.99   20.40
  17  -2   1   76.69   10.60
   2  17   1   81.59   10.50
  -2 -17   1  121.89   84.29
   2  17   1   93.79   11.00
  17  -2   1  105.29   15.20
   4  17  -1  276.47   26.70
  17  -4  -1  269.17   28.60
  17  -4  -1  320.87   33.00
   4  17  -1  306.47   27.10
   4  17   1  268.87   27.10
  -4 -17   1  454.35  131.99
   4  17   1  259.27   26.80
  17  -4   1  264.07   27.30
  17  -6  -1  348.37   39.20
   6  17  -1  357.66   34.20
  17  -6  -1  379.96   36.50
  -6 -17   1  379.26  136.19
  17  -6   1  372.66   35.40
   6  17   1  369.36   34.70
   6  17   1  359.96   34.50
  -8 -17  -1   63.59   29.00
   8  17  -1   82.79   10.10
  17  -8  -1   84.79   12.60
  -8 -17   1  132.09   93.39
  17  -8   1   88.49   11.70
  -8 -17   1   41.70   25.60
   8  17   1   77.39    9.90
   8  17   1   80.59   10.30
 -10 -17  -1   79.49   29.70
  17 -10  -1  134.39   17.20
 -10 -17   1  124.59   97.99
  10  17   1  138.39   15.50
  17 -10   1  154.98   16.60
  12  17  -1   38.60    9.40
 -12 -17  -1   10.60   20.40
  17 -12  -1   23.50    6.80
 -12 -17   1   10.10   19.10
 -12 -17   1   47.90   85.49
  12  17   1   24.80    5.80
  17 -12   1   21.30    5.60
 -14 -17  -1   42.80   24.70
  17 -14  -1   96.69   12.10
  17 -14   1   82.29    9.40
  14  17   1   67.09   11.70
 -14 -17   1   49.50   28.70
 -14 -17   1  140.09   94.99
  17 -16  -1   33.90    6.40
  16  17  -1   19.00    6.80
 -16 -17  -1  -22.90   61.09
 -16 -17  -1   13.40   21.00
  16  17   1   34.90    7.80
 -16 -17   1   -5.80   66.49
 -16 -17   1   29.80   21.20
 -18 -17  -1   57.99   25.20
 -18 -17  -1    8.30   43.80
  17 -18  -1   77.99    8.30
  18  17  -1   64.19   12.50
  18  17   1   88.79   12.70
 -18 -17   1   33.50   23.10
 -18 -17   1   54.99   59.69
  18  15  -1   49.70   10.20
  15 -18  -1   58.79    7.30
 -18 -15  -1   37.90   60.29
 -18 -15  -1   22.00   22.10
  18  15   1   79.79   11.40
  18  15   1   42.70    8.80
 -18 -15   1   16.00   22.60
 -18 -15   1    9.90   37.20
  18  13  -1   91.79   14.00
 -18 -13  -1   60.59   32.70
  13 -18  -1   97.99   10.40
 -18 -13  -1  111.69   75.79
 -18 -13   1   53.59   27.00
  18  13   1   79.79   11.90
 -18 -13   1   49.80   49.80
  18  13   1  114.29   13.90
  18  11  -1   -4.00    3.90
 -18 -11  -1   -5.30   18.20
 -18 -11  -1   56.59   62.39
  11 -18  -1   -0.80    2.10
 -18 -11   1   11.50   43.70
  18  11   1   -3.40    3.30
 -11  18   1    3.30    5.50
  18  11   1   -2.40    2.90
 -18 -11   1   -6.80   19.50
  -9  18  -1   17.80    5.70
  18   9  -1   15.30    6.30
  18   9  -1   11.10    5.10
 -18  -9  -1   15.40   22.70
 -18  -9  -1  -60.99   68.49
  -9  18   1   12.20    5.90
 -18  -9   1   36.50   22.70
 -18  -9   1  -45.10   49.60
  18   9   1   12.50    4.70
  18   9   1    6.10    3.60
  -7  18  -1   69.69   11.40
  18   7  -1   89.29   11.80
  18   7  -1   80.89   13.30
 -18  -7  -1   60.69   26.40
   7 -18  -1   83.09    9.40
  -7  18  -1   78.09   11.20
  18   7   1  102.19   10.90
  -7  18   1   89.29   12.60
 -18  -7   1   52.59   28.10
  18   7   1   91.99   12.70
  18   5  -1   32.70    7.30
  -5  18  -1   47.40    8.20
   5 -18  -1  -19.20   66.49
 -18  -5  -1   57.29   26.10
  18   5  -1   39.00    8.60
  -5  18  -1   37.00    7.30
   5 -18  -1   57.79    6.50
  18   5   1   52.69    7.50
   5 -18   1   56.79   71.99
 -18  -5   1    4.50   22.00
  18   5   1   55.59    9.60
  -5  18   1   63.39    8.80
  -5  18   1   50.19    9.30
  18   3  -1   80.29   11.50
  -3  18  -1  104.99   11.40
   3 -18  -1  111.39   10.20
 -18  -3  -1   77.79   24.90
  18   3  -1   89.49   13.90
  -3  18  -1   91.19   11.10
   3 -18   1   68.19   70.49
  -3  18   1   92.19   12.00
  18   3   1   90.99   10.70
  18   3   1   82.59   12.90
 -18  -3   1   46.80   20.80
  -3  18   1   78.19   11.60
  18   1  -1   61.89    9.80
  -1  18  -1   85.09    9.70
  18   1  -1   70.29   12.80
 -18  -1  -1   60.29   21.20
  -1  18  -1   70.49    8.90
  -1  18   1   68.49    9.80
  18   1   1   70.99    9.10
  18   1   1   68.59   11.80
  -1  18   1   66.39    9.40
   1 -18   1   45.60   70.49
  18  -1  -1  142.09   16.40
   1  18  -1  144.29   14.70
  18  -1  -1  155.78   20.40
   1  18  -1  150.48   15.30
 -18   1  -1  102.09   26.50
   1  18   1  149.59   15.90
  18  -1   1  144.79   15.30
   1  18   1  128.19   15.20
  18  -1   1  126.39   18.50
  -1 -18   1  132.79   68.99
   3  18  -1  106.09   11.20
   3  18  -1  102.49   11.50
  18  -3  -1  112.89   13.30
  18  -3  -1  115.99   17.90
  18  -3   1   91.79   11.60
   3  18   1   94.39   11.80
   3  18   1   84.79   11.50
  -3 -18   1   90.79   72.59
   5  18  -1   44.80    7.00
   5  18  -1   57.89    7.80
  18  -5  -1   46.30    8.90
  18  -5  -1   47.60   12.10
   5  18   1   40.70    7.20
  -5 -18   1   91.09   78.39
   5  18   1   46.70    7.50
  18  -5   1   53.79    8.20
  -7 -18  -1   -6.20   16.00
  18  -7  -1   10.00    4.70
  18  -7  -1    4.10    2.50
  18  -7  -1  -12.30    8.30
  18  -7   1    8.30    3.60
  -7 -18   1    2.30   69.19
   7  18   1    1.70    3.00
  -7 -18   1    8.40   19.30
  -9 -18  -1  -11.00   15.10
  18  -9  -1   28.40    7.40
   9  18   1   25.90    5.90
  -9 -18   1   47.40   64.09
  -9 -18   1   -2.70   18.20
  18  -9   1   16.80    5.30
 -11 -18  -1   14.10   20.20
  18 -11  -1   10.80    5.10
  11  18  -1    7.00    5.50
  18 -11   1    7.90    4.40
 -11 -18   1    5.90   20.70
 -11 -18   1   27.90   69.89
  11  18   1    8.90    4.50
  13  18  -1   30.90    8.10
 -13 -18  -1    7.90   22.00
  18 -13  -1   30.20    7.40
  13  18   1   29.20    8.30
  18 -13   1   18.50    5.10
 -13 -18   1   33.90   20.10
 -13 -18   1   -2.50   74.39
 -15 -18  -1   41.90   78.69
  18 -15  -1   42.10    7.90
 -15 -18  -1   -0.60   19.80
 -15 -18   1   48.20   66.89
 -17 -18  -1   -1.00   59.29
 -17 -18  -1    0.90   19.60
 -17 -18   1   14.60   23.20
 -17 -18   1  -15.00   52.69
 -19 -18  -1   38.90   23.90
 -19 -18  -1    3.40   42.30
 -19 -18   1   -2.80   37.30
 -19 -16  -1    4.10   20.10
 -19 -16  -1    1.60   48.80
  19  16  -1   11.60    5.40
 -19 -16   1   11.80   44.20
  19  16   1    8.50    4.30
 -19 -16   1   -7.20   19.90
  19  16   1    9.60    4.90
  19  12  -1    4.40    5.10
 -19 -12  -1   15.60   22.00
 -19 -12  -1  -71.99   52.69
  12 -19  -1   10.70    2.90
  19  12  -1   15.30    6.00
 -19 -12   1   -1.10   20.40
 -19 -12   1    7.70   49.60
  19  12   1   17.50    5.80
  19  10  -1    2.40    4.10
  19  10  -1   -3.10    3.70
 -19 -10  -1   33.80   22.20
 -19 -10  -1  -10.00   61.69
  10 -19  -1    1.90    2.00
  19  10   1    0.70    3.20
 -19 -10   1    5.30   47.10
 -19 -10   1   -2.30   21.20
  19  10   1   -1.10    3.50
 -10  19   1   -9.30    4.60
  -8  19  -1    4.70    4.40
  19   8  -1   -1.20    3.10
 -19  -8  -1    8.90   20.80
  19   8  -1    4.30    5.00
   8 -19  -1    9.20    2.80
 -19  -8   1   20.10   20.50
  19   8   1    7.70    4.50
  19   8   1    3.50    3.10
  -8  19   1   -0.80    4.80
  -6  19  -1   -4.30    3.70
 -19  -6  -1    6.50   22.00
   6 -19  -1    2.30    2.20
  19   6  -1    6.30    3.70
  19   6  -1   -0.90    4.00
 -19  -6   1   -0.10   19.50
  19   6   1   -1.90    3.70
  19   6   1    3.30    2.90
  -6  19   1    2.60    4.00
  19   4  -1   55.79   10.90
  -4  19  -1   42.70    8.50
  -4  19  -1   54.89    8.80
 -19  -4  -1   36.70   23.10
  19   4  -1   62.99    9.10
 -19  -4   1   36.20   20.60
  19   4   1   66.49   10.70
   4 -19   1    4.10   49.80
  19   4   1   59.59    8.30
  -4  19   1   60.79    9.60
  19   2  -1   44.40    9.80
  19   2  -1   51.39    8.80
  -2  19  -1   47.10    7.60
 -19  -2  -1   26.30   21.70
  -2  19  -1   48.30    7.90
 -19  -2   1   63.89   22.10
  19   2   1   52.99    7.90
   2 -19   1   30.10   55.99
  -2  19   1   58.19    8.70
  19   2   1   54.19   10.10
 -19   0  -1    7.20   13.60
  19   0  -1    3.70    5.10
  19   0  -1   -0.30    1.90
   0  19  -1    4.30    2.80
  19   0  -1    4.40    3.60
   0  19  -1    3.10    3.00
   0 -19   1   -5.20   55.99
  19   0   1    0.70    2.90
 -19   0   1    9.80   11.40
   0  19   1    6.70    3.60
  19   0   1    4.20    5.00
  19  -2  -1   11.10    7.30
  19  -2  -1   28.80    6.50
   2  19  -1   32.80    6.00
  19  -2   1   21.50    4.90
  -2 -19   1   88.99   70.19
   2  19   1   30.00    6.00
  19  -2   1   20.30    7.60
  -4 -19  -1   28.90   20.10
  19  -4   1   -2.70   14.90
  -4 -19   1  -36.70   66.29
   6  19  -1  121.69   14.10
  19  -6  -1  122.39   15.50
  19  -6   1  122.79   14.50
  -6 -19   1  133.49   92.39
   6  19   1  130.49   14.40
  -8 -19  -1   -9.40   16.70
   8  19  -1    7.30    4.00
   8  19  -1   19.20    8.40
  19  -8  -1   12.20    4.80
  -8 -19   1    0.20   19.30
  19  -8   1    5.50    3.80
   8  19   1   14.60    4.10
  -8 -19   1   77.79   73.89
  10  19  -1   54.19    8.30
  19 -10  -1   53.59   10.30
 -10 -19  -1   37.80   25.70
  19 -10   1   60.69    9.30
 -10 -19   1   26.80   21.70
 -10 -19   1   63.69   73.59
  10  19   1   41.70    7.80
  19 -12  -1   31.30    7.10
 -12 -19  -1   20.60   19.40
  19 -12   1   26.70    6.00
 -12 -19   1    7.40   19.80
 -12 -19   1  -33.20   72.59
 -14 -19  -1   55.69   84.79
  19 -14  -1   65.69    9.80
 -14 -19   1  -14.10   71.69
  19 -14   1   48.50    6.80
 -14 -19   1   16.50   20.20
 -16 -19  -1   25.10   66.69
  16  19  -1   62.39   12.00
 -16 -19  -1   35.80   21.90
  19 -16  -1   58.59    8.50
 -16 -19   1   31.30   57.59
 -18 -19  -1   23.40   62.09
 -18 -19   1   67.39   55.99
 -20 -19  -1    1.50   25.90
 -20 -19  -1   -6.70   14.00
 -20 -19   1   -5.20   34.40
  20  17  -1   18.80    6.60
 -20 -17  -1   34.70   40.30
 -20 -17   1   24.90   33.50
  20  17   1   22.60    6.40
 -20 -15  -1  108.39   32.70
  20  15  -1  137.09   17.60
 -20 -15  -1   60.99   64.59
 -20 -15   1   83.59   34.50
 -20 -15   1   82.99   60.19
  20  15   1  171.18   18.20
  20  15   1  147.89   16.20
 -20 -13  -1   63.99   32.60
 -20 -13  -1   52.19   58.69
  20  13  -1   82.69   12.80
 -20 -13   1   51.79   31.40
  20  13   1   83.29   12.30
  20  13   1   71.19   10.30
  11 -20  -1    3.00    1.50
  20  11  -1    4.80    4.50
 -20 -11  -1   32.10   50.49
 -20 -11  -1   -9.30   21.30
  20  11  -1   12.80    4.10
  20  11   1    2.90    4.10
 -20 -11   1  -17.90   44.80
  20  11   1   -1.10    3.20
 -20 -11   1   17.00   23.30
  20   9  -1   78.49   10.70
  20   9  -1   73.59   12.20
 -20  -9  -1   40.30   26.50
  20   9   1   76.99    9.80
  -9  20   1   65.79   12.10
 -20  -9   1   52.59   30.00
  20   9   1   82.29   12.00
 -20  -7  -1   74.79   28.40
  -7  20  -1   89.99   13.20
  20   7  -1   88.79   12.20
  20   7  -1   85.39   13.40
  20   7   1   93.59   13.10
 -20  -7   1   41.80   27.30
  -7  20   1  113.29   13.50
  20   7   1   94.99   11.10
  -5  20  -1    8.90    4.50
  20   5  -1    8.70    3.90
   5 -20  -1  -59.99   52.59
  20   5  -1   11.00    5.60
 -20  -5  -1    4.30   20.10
  -5  20   1   14.80    5.20
  20   5   1   16.60    4.60
   5 -20   1   44.60   50.39
  20   5   1   15.50    5.40
 -20  -5   1    5.50   19.30
  -3  20  -1   28.80    5.70
  20   3  -1   19.40    5.20
 -20  -3  -1   39.40   21.00
   3 -20  -1  -16.70   40.40
  20   3  -1   21.80    6.90
  20   3   1   17.50    4.70
   3 -20   1    2.80   50.59
  20   3   1   30.00    7.40
  -3  20   1   19.60    5.80
 -20  -3   1    3.60   17.50
  20   1  -1  138.09   15.90
  20   1  -1  131.39   18.20
 -20  -1  -1  106.79   31.50
  -1  20  -1  160.98   15.70
  -1  20   1  162.38   16.30
   1 -20   1  130.49   75.79
  20   1   1  124.49   14.80
 -20  -1   1   86.09   28.00
  20   1   1  133.69   17.60
  20  -1  -1  161.38   18.00
   1  20  -1  169.98   17.30
  20  -1  -1  155.28   20.80
   1  20   1  167.48   17.90
  -1 -20   1  184.88   84.99
  20  -1   1  166.38   20.30
  20  -1   1  145.79   16.80
  -3 -20   1  138.59   94.29
  20  -5  -1   43.20    8.20
  -5 -20  -1   -0.40   23.90
   5  20  -1   55.79    7.80
  -5 -20   1    2.30   66.89
  20  -5   1   42.50    7.50
   5  20   1   39.30    7.10
  -7 -20  -1  -13.20   16.70
  20  -7  -1   17.30    5.80
   7  20  -1   11.40    4.10
   7  20  -1   28.70    8.80
  20  -7   1   17.00    4.90
  -7 -20   1   51.99   78.59
   7  20   1   16.90    4.10
  20  -9  -1   12.80    5.10
   9  20  -1   11.00    4.20
   9  20  -1   23.40    8.40
   9  20   1    8.60    4.50
  20  -9   1    9.00    4.30
  -9 -20   1   26.40   72.59
  20 -11  -1    3.40    4.40
 -11 -20  -1  -22.00   16.40
  20 -11  -1    1.10    3.40
  11  20  -1    3.60    6.00
 -11 -20   1  -30.50   64.49
  11  20   1    4.70    5.50
  20 -11   1   -1.00    3.20
 -13 -20  -1  126.19   85.69
  20 -13  -1  134.49   16.00
  20 -13   1  127.79   14.30
 -13 -20   1   57.49   79.39
 -15 -20  -1    8.00   16.40
  20 -15  -1    4.10    3.40
 -15 -20  -1   49.10   64.69
 -15 -20   1  -52.79   43.70
  15  20   1    0.20    5.10
 -17 -20  -1    0.10   54.79
 -17 -20  -1    2.70   14.90
 -17 -20   1   18.10   54.09
 -19 -20  -1   39.80   19.50
 -19 -20  -1  -14.80   31.80
  19  20  -1   59.09   10.20
 -19 -20   1   25.30   35.60
 -21 -20  -1   18.20   21.00
  21  20  -1    6.30    4.10
  21  20   1    2.10    4.10
 -21 -20   1   10.90   24.10
 -21 -18  -1   21.50   30.70
  21  18  -1   21.30    5.90
 -21 -18   1   25.20   33.60
  21  18   1   37.50    7.80
  21  16  -1  106.39   14.20
 -21 -16  -1   20.90   44.20
  21  16   1   97.99   12.20
 -21 -16   1   25.80   43.70
  21  16   1  118.29   14.20
 -21 -14  -1   40.20   27.20
  21  14  -1   50.59   10.20
 -21 -14  -1   33.50   39.70
 -21 -14   1    7.80   46.00
 -21 -14   1    6.60   21.40
  21  14   1   52.79   10.30
  21  14   1   56.79    8.50
  21  12  -1   99.39   14.40
 -21 -12  -1   -2.10   66.49
 -21 -12  -1   52.69   26.90
  21  12  -1   90.79   12.80
  21  12   1  110.59   12.40
  21  12   1  123.49   14.50
 -21 -10  -1   26.50   26.80
  21  10  -1   27.90    7.60
  21  10  -1   26.70    5.90
  21  10   1   29.20    6.00
  21  10   1   25.30    7.10
  21   8  -1   26.10    7.10
 -21  -8  -1   19.00   21.40
  21   8  -1   24.60    5.60
 -21  -8   1  -10.60   20.20
  21   8   1   18.30    4.50
  21   8   1   21.30    5.60
  21   6  -1  131.49   15.40
  21   6  -1  120.09   17.00
 -21  -6  -1  136.19   41.50
  -6  21  -1  158.78   16.70
  -6  21   1  118.89   16.40
  21   6   1  142.99   16.50
  21   6   1  128.49   14.60
  -4  21  -1    5.40    4.80
  21   4  -1   11.30    5.50
   4 -21  -1  -63.79   45.70
  21   4  -1    6.20    3.80
 -21  -4  -1   28.70   23.20
  21   4   1   10.60    3.50
  -4  21   1   25.20    6.10
   4 -21   1    9.60   40.60
  21   4   1   13.00    5.50
 -21  -4   1   16.20   21.40
  -2  21  -1   91.99   12.20
  21   2  -1   98.89   11.80
 -21  -2  -1   77.39   28.10
   2 -21  -1   85.69   59.29
  21   2  -1   90.09   13.90
  -2  21   1   93.39   12.50
  21   2   1   82.29   13.00
   2 -21   1   56.79   65.59
  21   2   1   85.99   10.80
  21   0  -1    8.10    4.00
  21   0  -1   14.90    6.20
   0  21  -1   12.50    4.40
 -21   0  -1   -0.30   16.20
   0 -21  -1   55.49   61.29
   0 -21   1  -37.70   47.70
  21   0   1    9.90    5.50
   0  21   1   17.60    5.20
  21   0   1   13.70    4.20
  21  -2  -1   26.60    7.60
 -21   2  -1    8.40   14.20
  21  -2  -1    2.30    2.50
  -2 -21   1  -16.50   47.20
  21  -2   1   -1.90    5.10
  21  -4  -1   31.60    6.70
   4  21  -1   28.50    6.10
  21  -4  -1   30.20    8.30
  21  -4   1   28.00    5.90
  -4 -21   1   24.80   68.49
   4  21   1   35.50    7.10
  21  -6  -1   -4.70    7.30
  21  -6  -1    0.30    3.20
  -6 -21  -1    5.70   31.90
  -6 -21   1   -3.90   69.29
  -8 -21  -1  -22.50   18.30
  21  -8  -1    7.40    4.40
  21  -8   1    8.20    3.70
  -8 -21   1  -74.39   49.50
  10  21  -1  136.19   18.20
 -10 -21   1   18.50   73.59
 -12 -21  -1   36.80   73.19
  21 -12  -1    8.50    4.20
 -12 -21  -1   -9.70   16.90
  12  21  -1    7.60    6.20
  12  21   1   16.90    7.60
  21 -12   1    4.00    3.20
 -12 -21   1   10.50   60.99
 -14 -21  -1  -18.10   52.39
  14  21  -1    7.60    5.30
  21 -14  -1    2.70    3.30
 -14 -21  -1    6.30   16.70
  21 -14   1    1.20    1.80
 -14 -21   1  -30.40   49.10
  14  21   1    6.40    5.80
  16  21  -1   10.40    5.80
 -16 -21  -1    6.20   16.00
 -16 -21  -1   -4.40   42.30
  21 -16  -1    7.30    2.80
 -16 -21   1  -18.80   46.60
  16  21   1    4.30    5.10
 -18 -21  -1   -2.70   33.50
 -18 -21  -1    9.90   14.10
 -18 -21   1   10.40   40.40
  18  21   1   15.10    6.00
 -20 -21  -1   -9.90   20.90
 -20 -21   1    7.60   25.30
  22  19  -1    3.60    3.60
  22  19   1    2.80    3.70
 -22 -17  -1  -18.60   15.20
  22  17  -1   11.50    4.90
 -22 -17  -1   -2.40   30.90
  22  15  -1  134.99   17.80
 -22 -15  -1  126.29   36.50
  22  15   1  143.59   15.80
  22  15   1  168.08   18.10
  22  13  -1   22.30    5.00
 -22 -13  -1   -3.70   18.20
  22  13  -1   17.30    5.50
  22  13   1   14.40    4.80
 -22 -13   1    8.90   23.20
  22  13   1   18.50    5.90
  22  11  -1   27.00    6.20
 -22 -11  -1    7.30   18.10
  22  11  -1   28.40    7.40
 -22 -11   1    6.90   20.40
  22  11   1   15.20    3.90
  22  11   1   26.10    6.60
  22   9  -1   76.89   11.60
  22   9  -1   52.09    9.20
 -22  -9  -1   53.89   30.10
 -22  -9   1  109.59   32.10
  22   9   1   59.39    8.40
  22   9   1   54.69   10.20
 -22  -7  -1  -15.90   18.00
  22   7  -1    3.10    3.30
  22   7   1   -0.90    3.50
  22   5  -1    2.00    3.00
 -22  -5  -1  -16.10   17.20
  22   5  -1    7.80    4.20
  22   5  -1   -1.00    1.60
  22   5   1   -2.00    3.90
   5 -22   1  -27.90   47.20
 -22  -5   1  -15.10   16.00
  22   5   1    4.50    3.00
  22   3  -1    3.10    3.40
  22   3  -1    8.50    4.90
 -22  -3  -1   -1.70   18.40
   3 -22  -1   41.40   38.70
  22   3   1   11.90    4.90
  22   3   1    9.40    3.30
   3 -22   1   21.50   37.70
  -1  22  -1   45.00    8.70
  22   1  -1   38.60    8.80
  22   1  -1   43.20    7.90
 -22  -1  -1    5.40   18.60
   1 -22  -1    3.50   56.59
   1 -22   1   35.40   60.39
  -1  22   1   53.69   10.10
  22   1   1   39.50    6.80
  22   1   1   39.50    8.00
  22  -1  -1   97.29   14.80
  -1 -22  -1   67.59   79.49
  22  -1  -1  100.59   12.40
   1  22  -1  113.59   13.20
  22  -1   1   96.09   11.60
  -1 -22   1  120.19   80.39
   1  22   1   84.39   13.10
  -3 -22  -1  -17.80   60.29
  -3 -22   1   13.70   63.59
  22  -5  -1   59.79    9.30
  -5 -22  -1   74.29   81.29
  -5 -22   1   28.00   80.19
  22  -5   1   62.49    8.60
  22  -7  -1   13.80    4.40
  -7 -22  -1   14.70   64.19
  22  -7   1   14.60    4.10
  -7 -22   1   40.20   73.29
  -9 -22  -1   -0.70   23.00
  22  -9  -1    6.50    3.60
  -9 -22  -1   -5.00   55.09
  22  -9   1    7.70    3.30
  -9 -22   1    4.60   61.49
 -11 -22  -1   -0.40   19.10
  11  22  -1   19.80    7.30
  22 -11  -1    6.60    3.70
 -11 -22  -1  -14.30   57.89
 -11 -22   1  -14.70   56.79
  22 -11   1   12.10    3.90
  22 -13  -1   31.20    6.30
 -13 -22  -1    6.70   62.99
 -13 -22  -1   11.50   17.60
 -13 -22   1    5.40   56.49
  22 -13   1   35.00    5.30
 -15 -22  -1   13.10   17.30
  15  22  -1   42.00    9.70
  22 -15  -1   31.90    5.50
 -15 -22  -1    0.70   47.50
 -15 -22   1   23.30   51.19
  15  22   1   37.90    8.60
 -17 -22  -1  -14.30   41.90
  17  22  -1    5.20    4.70
 -17 -22   1  -16.80   33.30
  17  22   1   -3.20    4.40
 -19 -22  -1   27.40   23.80
  19  22  -1   21.40    5.80
  19  22   1   37.60    7.80
 -19 -22   1   12.70   26.20
  23  18  -1   -0.40    3.20
  23  18   1    2.70    3.60
  23  16  -1   32.60    7.00
 -23 -16  -1   12.70   13.70
  23  16   1   23.60    5.60
 -23 -14  -1   -3.90   14.00
  23  14  -1   13.70    5.40
  23  14   1   12.30    5.00
  23  14   1   12.40    3.60
 -23 -12  -1   26.30   21.40
  23  12  -1   56.89    7.80
  23  12  -1   49.10    9.70
  23  12   1   49.80    7.40
  23  12   1   59.39   10.00
  23  10  -1   -2.90    3.20
 -23 -10  -1    6.40   20.80
  23  10  -1    1.60    1.70
  23  10  -1    0.40    3.10
 -23 -10   1  -13.50   18.80
  23  10   1    1.10    3.30
  23  10   1   -0.60    2.20
 -23  -8  -1   52.69   27.80
  23   8  -1   24.60    5.50
  23   8  -1   36.70    7.70
 -23  -8   1   21.10   22.40
  23   6  -1   80.79   11.10
 -23  -6  -1   90.79   27.10
  23   6  -1   86.69   12.80
  23   6   1   78.19   10.20
 -23  -6   1   56.19   22.30
  23   6   1  102.89   13.00
   4 -23  -1    4.50   36.50
  23   4  -1    0.70    2.10
 -23  -4   1   38.20   19.10
   4 -23   1  -29.60   35.00
 -23  -2  -1   26.70   23.10
   2 -23  -1   11.80   38.20
   2 -23   1   24.10   40.10
   0 -23  -1   27.70   50.79
   0 -23   1   38.20   51.39
  -2 -23  -1    5.60   61.39
  -2 -23   1    0.50   51.59
  -4 -23  -1    9.30   55.59
  -4 -23   1   38.90   71.89
  23  -6  -1   24.20    5.60
  -6 -23  -1   67.69   74.29
  23  -6   1   20.80    4.60
  -6 -23   1   25.10   61.49
  23  -8  -1   75.89   10.20
  -8 -23  -1   60.99   79.49
  23  -8   1   72.49    9.60
  -8 -23   1   88.29   74.89
 -10 -23  -1   30.20   71.69
  23 -10  -1   61.19    9.10
 -10 -23   1   44.10   60.99
  23 -10   1   67.99    9.00
  23 -12  -1   40.00    6.80
 -12 -23  -1  -13.40   50.79
  23 -12   1   45.60    6.10
 -12 -23   1    7.80   55.79
 -14 -23  -1  -28.60   51.29
  14  23  -1   11.10    6.20
  23 -14  -1    9.60    3.10
 -14 -23   1    4.50   44.60
 -16 -23  -1   30.00   46.70
 -16 -23   1   15.10   37.50
 -18 -23  -1   13.10   29.40
  18  23  -1   22.90    5.50
 -18 -23   1   13.50   29.30
  18  23   1   29.00    7.00
  24  17  -1    9.30    4.30
  24  17   1    8.40    4.10
  24  15  -1   16.00    4.60
  24  15  -1    7.80    3.30
 -24 -15  -1   -1.40   15.30
  24  15   1   11.50    3.70
  24  15   1   20.30    5.50
  24  13  -1   29.00    4.80
  24  13  -1   44.80    7.30
  24  11  -1   48.10    9.10
 -24 -11  -1   59.49   26.00
  24  11  -1   51.19    7.70
  24  11   1   70.29    8.00
  24  11   1   47.40    9.30
  24   9  -1    0.10    1.90
 -24  -9  -1   -3.50   18.20
  24   9  -1    8.30    4.00
  24   9  -1    5.00    2.50
  24   9   1   10.70    4.80
  24   9   1    8.20    2.90
  24   7  -1   19.60    4.70
  24   7  -1   14.70    5.70
 -24  -7  -1   26.50   20.40
  24   7   1   22.10    4.70
  24   7   1   15.30    5.20
  24   5  -1   87.69   11.50
  24   5  -1  102.29   13.40
 -24  -5  -1   74.29   28.90
  24   5   1  100.09   11.40
  24   5   1  108.69   13.30
   3 -24  -1   20.10   35.60
  24   3  -1   21.80    5.10
  24   3  -1   13.50    5.50
   3 -24   1  -25.30   31.70
   1 -24  -1   16.60   42.00
 -24  -1  -1   -5.90   18.60
   1 -24   1   44.00   49.60
  24  -1  -1   54.59    9.90
  24  -1  -1   61.79    8.40
  -1 -24  -1   61.49   65.39
  24  -1   1   50.39    7.70
  -1 -24   1    4.10   56.89
  -3 -24  -1   26.30   64.09
  24  -3  -1   57.39    7.80
  24  -3   1   42.50    7.00
  -3 -24   1   15.60   62.29
  -5 -24  -1   -3.00   42.30
  24  -5  -1    5.10    2.80
  24  -5   1    5.40    2.40
  -5 -24   1   53.49   62.59
  -7 -24  -1  -20.60   42.30
  -7 -24   1  -22.20   46.80
   9  24  -1   63.59   11.00
  -9 -24  -1    9.30   56.09
  -9 -24   1   35.90   57.79
 -11 -24  -1  -14.70   51.19
  11  24  -1   26.20    8.50
  24 -11  -1   32.70    5.80
 -11 -24   1  -52.79   39.70
  24 -11   1   29.20    5.10
 -13 -24  -1   -2.80   50.29
  13  24  -1   67.79   10.60
  24 -13  -1   41.90    6.30
 -15 -24  -1  -23.80   32.30
  15  24  -1   12.10    5.30
 -15 -24   1  -14.20   29.80
 -17 -24  -1   -5.20   27.80
 -17 -24   1   -6.10   24.40
  17  24   1   13.60    5.70
  25  12  -1    8.10    4.00
 -25 -12  -1   23.00   17.50
  25  12  -1   14.90    3.80
  25  12   1   13.40    3.10
  25  12   1   19.90    5.20
 -25 -10  -1   22.50   17.30
  25  10   1   18.50    5.10
  25  10   1   25.30    4.70
  25   8  -1   11.10    3.40
  25   8  -1   17.20    5.40
 -25  -8  -1   -8.90   17.10
  25   8   1   17.50    5.00
  25   8   1   15.00    3.50
  25   6  -1   15.80    3.90
 -25  -6  -1    2.50   17.80
  25   6  -1   12.40    4.70
  25   6   1   12.80    4.90
  25   6   1    9.20    3.10
  25   4  -1   13.90    4.60
 -25  -4  -1   13.90   18.00
  25   4  -1    5.60    2.60
  25   4   1    7.70    3.30
  25   4   1    7.80    4.00
  25   2  -1   33.00    5.90
 -25  -2  -1   29.30   27.80
   2 -25  -1  -12.40   33.80
  25   2  -1   33.40    6.80
   2 -25   1  -19.30   33.00
  25   2   1   34.50    5.80
  25   0  -1   62.99    8.30
   0 -25  -1   22.90   49.90
  25   0  -1   59.69    9.20
   0 -25   1   77.99   55.19
  25   0   1   56.89    7.90
  25  -2  -1   98.29   11.30
  -2 -25  -1   42.20   62.39
  -2 -25   1   82.39   70.29
  25  -2   1   93.49   10.70
  25  -4  -1    1.50    2.30
  -4 -25  -1   -0.50   58.29
  -4 -25   1  -18.90   38.20
  25  -4   1    2.30    2.10
  25  -6  -1   18.10    4.30
  -6 -25  -1    1.50   54.99
  25  -6   1    7.50    2.70
  -6 -25   1   -6.40   49.40
  25  -8  -1   21.10    4.60
  -8 -25  -1   -1.40   50.59
  -8 -25   1   32.80   53.39
  25  -8   1   16.10    3.50
 -10 -25  -1   -8.10   43.10
  10  25  -1    1.30    6.10
  25 -10  -1    1.40    2.10
  25 -10   1   -0.80    1.90
 -10 -25   1   14.20   41.80
  10  25   1    4.90    5.30
  25 -12  -1   36.40    5.30
 -12 -25  -1   -8.30   42.80
  12  25  -1   49.30    9.30
 -12 -25   1   36.00   43.70
 -14 -25  -1    1.50   32.10
 -14 -25   1   14.70   37.60
  26  13  -1    6.90    3.30
  26  13   1    7.00    2.30
  26  13   1    4.00    3.50
  26  11  -1   19.40    4.00
  26  11  -1   21.50    5.00
 -26 -11  -1   12.90   16.70
  26  11   1   27.90    4.50
  26  11   1   26.30    5.60
  26   9  -1   14.90    3.30
 -26  -9  -1    6.80   17.80
  26   9  -1   11.50    4.10
  26   9   1   14.60    4.80
  26   9   1   17.10    3.70
  26   7  -1   14.50    3.50
 -26  -7  -1   58.69   23.80
  26   7  -1   20.10    5.30
  26   7   1   28.30    4.60
  26   7   1   37.30    6.90
 -26  -5  -1   -3.80   18.50
  26   5  -1    2.20    3.60
  26   5  -1    4.60    2.40
  26   5   1    6.20    2.70
  26   5   1    6.10    3.30
  26   3  -1   41.20    7.10
  26   3   1   25.80    5.00
   1 -26  -1    6.60   30.40
  26   1  -1   26.40    5.50
  26   1  -1   30.10    5.20
  26   1   1   29.30    5.00
   1 -26   1   -1.50   29.80
  -1 -26  -1   29.50   54.49
  -1 -26   1   15.90   52.89
  -3 -26  -1   12.80   49.70
  26  -3  -1    1.70    2.20
  -3 -26   1   -7.90   44.10
  26  -3   1    1.80    1.90
  26  -5  -1   38.10    5.80
  -5 -26  -1   22.40   50.19
  -5 -26   1    7.10   39.50
  26  -5   1   36.60    5.40
  26  -7  -1   10.10    3.00
  -7 -26  -1  -24.30   44.80
   7  26   1   22.30    7.20
  -7 -26   1    6.40   48.70
  26  -7   1    8.10    2.50
  -9 -26  -1    7.00   42.90
  26  -9  -1   -0.60    1.50
  26  -9   1    4.10    2.00
  -9 -26   1  -14.80   37.50
   9  26   1    5.40    4.20
  26 -11  -1    7.50    2.20
 -11 -26  -1   -1.70   38.70
 -11 -26   1   26.10   39.80
  11  26   1   21.00    5.70
  26 -13  -1    9.00    1.50
 -13 -26  -1   11.80   33.50
 -13 -26   1  -22.20   23.70
  27  10  -1   14.60    4.10
  27  10  -1   18.20    3.60
  27  10   1   19.60    3.50
  27  10   1   18.80    4.00
  27   8  -1   11.20    3.70
  27   8  -1   13.10    2.90
  27   8   1    7.00    2.10
  27   8   1   10.40    3.70
  27   6  -1    3.30    2.80
  27   6  -1   -0.60    1.60
  27   6   1    1.30    2.90
  27   6   1    1.20    1.70
  27   4  -1   29.40    6.30
  27   4  -1   29.60    5.10
  27   4   1   35.40    5.00
   2 -27   1   -7.90   42.70
   0 -27  -1    4.80   37.60
   0 -27   1    3.40   34.60
  -2 -27  -1    8.10   37.30
  -2 -27   1   23.60   39.80
  -4 -27  -1    7.20   43.90
  27  -4  -1    2.90    2.00
  -4 -27   1   25.00   38.20
   4  27   1   18.00    5.50
  27  -4   1    6.20    2.00
  27  -6  -1   18.70    3.70
  -6 -27  -1    2.00   35.70
  27  -6   1   17.40    3.30
  -6 -27   1   38.80   48.00
  27  -8  -1    4.90    1.80
  -8 -27  -1   18.90   37.70
  27  -8   1    5.50    2.00
  -8 -27   1   -7.30   36.50
 -10 -27  -1   13.00   32.80
  27 -10  -1    6.40    2.00
 -10 -27   1   10.70   35.20
  10  27   1   12.90    4.30
  28   9  -1    6.00    2.90
  28   9  -1   14.80    2.80
  28   9   1    9.20    2.70
  28   7  -1    0.50    1.50
  28   7  -1    1.80    2.40
  28   7   1    3.80    1.80
  28   5  -1   18.50    3.60
  28   5  -1   14.80    3.10
  28   5   1   14.40    3.10
  28   3  -1    9.40    3.20
  28   3   1   11.80    2.70
  28   1  -1   10.40    2.50
  28   1   1   12.10    2.60
  -1 -28  -1  -25.30   26.20
  28  -1  -1    0.60    1.50
  28  -1   1    1.40    1.30
  -1 -28   1   -8.60   28.30
  -3 -28  -1  -27.70   30.60
  28  -3  -1    1.50    1.60
  -3 -28   1   -4.00   37.20
  28  -3   1    0.80    1.30
  -5 -28  -1  -13.70   32.70
  -5 -28   1    6.10   36.10
  28  -7  -1    1.10    1.40
  -7 -28  -1   28.20   28.40
  -7 -28   1  -18.50   30.10
  28  -7   1    2.90    1.40
  -9 -28  -1   17.30   30.70
  28  -9  -1    8.10    1.90
  -9 -28   1    0.20   23.10
  29   4  -1   12.50    2.50
  29   4   1    6.20    1.80
  29   2  -1    9.50    2.20
  29   2   1    8.30    1.90
  29   0  -1    6.20    2.00
  29   0   1    4.50    1.70
  -2 -29  -1   43.00   34.40
  29  -2  -1   23.00    3.50
  29  -2   1   21.20    3.10
  -2 -29   1   10.20   30.70
  -4 -29  -1  -35.00   23.50
  29  -4  -1    0.40    1.40
  29  -4   1    0.20    1.10
  -4 -29   1    5.40   27.40
   0   0  -2  226.98   20.60
   0   0  -2  224.68   20.50
   0   0   2  224.98   20.50
   0   0   2  230.68   20.60
  -1   1  -2   39.60    4.10
   1   1  -2   49.40    5.60
   1   1  -2   44.30    5.20
  -1  -1  -2   39.50    4.20
  -1  -1  -2   41.20    4.40
   1  -1  -2   35.70    4.90
  -1   1  -2   39.20    4.30
   1  -1  -2   38.40    4.60
  -1   1   2   31.90    4.70
  -1  -1   2   51.59    5.70
  -1   1   2   31.40    4.80
   1   1   2   33.60    4.40
   1   1   2   33.70    4.20
  -2   0  -2  659.63   57.19
   0  -2  -2  665.63   57.79
  -2   0  -2  679.63   57.29
   0  -2  -2  673.03   57.59
   2   0  -2  710.23   58.39
   2   0  -2  721.13   58.09
   2   0   2  600.44   57.29
  -2   0   2  655.43   57.79
   2   0   2  587.14   57.19
   0   2   2  576.84   57.59
  -2   0   2  666.43   57.99
  -2   2  -2   59.89    5.60
   2   2  -2   69.69    8.00
   2  -2  -2   56.49    6.50
  -2   2  -2   61.39    5.80
   2   2   2   55.79    5.90
  -2   2   2   53.99    6.50
   2   2   2   57.79    6.10
  -2   2   2   49.70    6.80
   1  -3  -2 1080.09   84.59
   3   1   2  934.81   83.99
  -1   3   2  969.40   84.69
   3   1   2  914.31   83.99
  -1   3   2  905.51   84.49
   3  -1  -2 1737.93  142.59
  -3   1   2 1541.85  142.29
   1   3   2 1618.64  142.09
   1   3   2 1660.53  142.19
  -3   1   2 1556.84  142.39
   3  -3  -2 2794.92  247.88
   3   3   2 3178.48  247.58
   3   3   2 2994.20  247.48
  -3   3   2 2581.24  247.78
  -3   3   2 2617.94  247.98
   2  -4  -2 1137.59   95.19
  -2   4   2  952.60   94.99
  -4  -2   2 1150.78  106.79
  -2   4   2 1016.40   95.29
   4   2   2 1090.19   94.49
   4   2   2 1145.49   94.59
   4   0   2 1497.15  141.59
   4   0   2 1503.05  141.49
   0   4   2 1636.34  142.39
   0   4   2 1705.53  142.59
  -4   0   2 1788.52  142.89
   4  -2  -2 9339.17  814.52
   4  -4  -2  236.68   20.90
  -4   4  -2  224.18   19.70
  -4   4  -2  210.98   19.60
  -4  -4   2  255.27   38.30
  -4   4   2  218.28   20.90
  -4   4   2  215.98   21.20
  -5  -3  -2  414.66   44.60
   3  -5  -2  373.06   38.60
   5   3  -2  444.96   39.60
   5   3   2  478.45   38.30
   5   3   2  457.45   38.20
  -5  -3   2  377.56   51.29
   1  -5  -2  187.48   16.10
  -5  -1  -2  141.39   23.20
   5   1  -2  196.88   17.40
   5   1   2  170.08   15.10
  -1   5   2  153.38   15.90
  -1   5   2  163.38   16.30
   5   1   2  161.38   15.00
   5  -1  -2 1509.85  118.29
  -5   1   2 1246.28  117.39
   1   5   2 1370.06  117.49
   1   5   2 1377.86  117.29
  -5   1   2 1176.98  117.49
  -3  -5  -2 1095.79   96.19
   5  -3  -2  965.20   91.39
  -5   3   2  897.11   91.29
  -3  -5   2 1157.28  105.29
  -5   3   2  893.01   91.09
   3   5   2 1223.58   91.09
  -5   5  -2  276.87   26.10
   5  -5  -2  314.87   27.50
  -5   5  -2  267.07   26.00
  -5  -5   2  347.77   44.50
  -5   5   2  314.47   27.90
  -5   5   2  297.97   27.50
  -4   6  -2  457.45   39.40
   4  -6  -2  451.85   40.40
  -4   6  -2  481.55   39.60
  -4   6   2  402.56   40.40
  -6  -4   2  461.45   54.79
  -4   6   2  421.86   40.70
   2  -6  -2    4.10    2.30
  -6  -2  -2    8.40    9.40
   6   2  -2    4.20    2.90
  -2   6   2    4.10    2.70
   6   2   2    5.40    1.50
  -2   6   2    5.40    3.00
  -6  -2   2   10.70   15.90
  -6   0  -2 2460.35  210.88
   0   6   2 2511.55  206.18
   6   0   2 2377.96  204.98
   6   0   2 2115.19  204.88
   0   6   2 2471.75  206.28
  -6   0   2 2586.14  206.58
  -6   0   2 2079.89  212.98
   6   0   2 2158.18  204.98
   6   0   2 2411.16  204.98
   6  -2  -2  100.19   11.00
  -2  -6  -2   86.29   16.80
   2   6   2  107.59   10.10
  -6   2   2   83.19   10.30
   2   6   2  120.19   10.60
  -6   2   2   87.29   10.60
   6  -4  -2  613.24   60.39
  -4  -6  -2  787.12   66.99
  -4  -6   2  660.53   74.39
  -6   4   2  577.84   60.39
   4   6   2  746.03   59.99
  -6   6  -2 1035.40   94.29
  -6   6  -2 1001.00   94.19
  -6   6   2 1127.19   95.69
  -6   6   2 1153.68   95.99
  -5   7  -2   24.50    3.10
  -5   7  -2   22.50    3.20
  -5   7   2   22.00    4.70
  -5   7   2   14.70    4.40
   3  -7  -2  163.48   16.10
   7   3  -2  160.98   16.90
  -7  -3  -2  209.98   26.20
  -3   7  -2  181.28   15.30
  -3   7   2  143.79   16.50
  -7  -3   2  124.99   31.10
   1  -7  -2    1.30    2.10
  -7  -1  -2   -7.70    8.00
   7   1  -2    5.70    3.10
  -7  -1   2  -13.50   12.00
  -1   7   2    0.40    2.60
   7   1   2    0.80    1.00
  -1   7   2    2.30    2.60
   7   1   2    0.30    1.10
   7  -1  -2  187.68   18.60
  -1  -7  -2  193.58   22.90
  -7   1  -2  179.68   23.80
  -7   1   2  167.68   17.80
   1   7   2  177.68   17.30
   1   7   2  181.68   17.60
  -3  -7  -2    0.30    7.60
  -7   3  -2    2.20    7.30
   7  -3  -2    4.90    2.50
   3   7   2    3.00    2.40
   3   7   2    3.50    2.60
  -7   3   2    1.30    2.70
  -7   3   2    1.70    3.00
  -3  -7   2    5.30   17.20
  -7   5  -2  423.06   36.30
  -7   5   2  383.26   37.80
  -5  -7   2  441.76   53.79
  -7   7  -2  642.74   59.09
  -7   7  -2  584.54   58.99
  -7   7   2  735.43   60.99
  -7   7   2  739.83   60.69
  -6   8  -2 1975.20  175.58
  -6   8  -2 1911.11  175.38
  -6   8   2 2046.80  176.78
  -6   8   2 2094.59  177.08
  -4   8  -2 5049.29  388.16
  -4   8  -2 4765.02  387.96
  -8  -4   2 3976.30  398.96
  -4   8   2 4119.69  388.76
  -4   8   2 4276.27  389.06
  -2   8  -2   61.29    6.30
  -8  -2  -2   70.49   16.30
   8   2   2   69.19    6.10
  -2   8   2   47.60    7.70
  -2   8   2   43.40    7.10
  -8  -2   2   40.90   18.70
   0  -8  -2 1001.20   95.99
   0   8   2 1087.49   90.99
   8   0   2  964.10   89.39
   8   0   2  995.70   89.49
   0   8   2 1071.29   90.79
  -8   2  -2  281.07   30.40
  -2  -8  -2  273.67   30.60
   2   8   2  261.37   23.70
  -8   2   2  240.38   23.90
   2   8   2  256.97   23.90
  -8   2   2  217.88   24.00
  -8   4  -2  181.88   24.10
  -4  -8  -2  219.78   27.80
  -8   4   2  162.98   18.80
   4   8   2  213.38   18.30
   4   8   2  216.58   18.60
  -8   4   2  154.88   18.40
  -8   6  -2 1707.73  149.69
  -8   6  -2 1635.04  159.78
  -8   6  -2 1771.32  149.79
  -8   6   2 1743.73  151.68
  -8   6   2 1700.93  151.28
  -8   8  -2  179.28   17.60
  -8   8  -2  181.88   17.70
   8  -8  -2  174.98   18.70
  -8  -8  -2  236.08   33.50
  -8   8   2  207.98   19.50
  -8  -8   2  208.48   40.20
  -8   8   2  215.98   20.00
   7  -9  -2  308.17   31.00
  -7   9  -2  314.57   30.10
  -7   9  -2  327.57   30.30
  -9  -7  -2  412.66   45.10
  -7   9   2  353.56   31.70
  -7   9   2  354.16   32.10
  -9  -7   2  302.77   47.70
  -5   9  -2  114.69   10.90
   5  -9  -2  104.49   11.40
  -5   9  -2  110.79   10.70
  -9  -5   2   64.69   25.20
  -5   9   2  118.99   12.70
  -5   9   2  108.89   12.10
  -3   9  -2 1179.28   94.99
  -9  -3  -2 1232.38  104.99
  -3   9  -2 1110.69   94.79
  -3   9   2  914.61   95.49
  -3   9   2  966.10   95.79
  -1   9  -2 3068.99  239.18
  -1   9   2 2578.84  239.98
   9   1   2 2669.13  239.08
   9   1   2 2644.44  239.28
  -1   9   2 2714.03  240.28
  -1  -9  -2 1647.14  136.69
   1   9   2 1480.45  131.39
   9  -1   2 1238.58  129.89
  -9   1   2 1540.35  131.89
   1   9   2 1571.24  131.69
  -3  -9  -2  401.36   45.30
  -9   3  -2  498.75   45.30
  -3  -9   2  364.76   52.79
  -9   3   2  360.56   38.50
   3   9   2  470.55   38.60
   3   9   2  445.96   38.20
  -9   3   2  375.16   38.40
  -9   5  -2  276.27   28.40
   5   9   2  246.38   22.20
  -9   5   2  195.28   22.80
  -9   5   2  198.88   22.50
   5   9   2  260.27   22.50
  -9   7  -2 1398.66  119.59
  -7  -9  -2 1432.76  130.29
  -7  -9   2 1315.17  135.59
  -9   7   2 1340.87  121.39
  -9   7   2 1327.07  121.09
  -9  -9  -2  439.46   48.30
  -9   9  -2  350.46   31.80
   9  -9  -2  318.67   32.70
  -9   9  -2  320.07   31.50
  -9   9   2  373.96   33.50
  -9   9   2  395.96   34.00
  -9  -9   2  288.17   51.09
  -8  10  -2   14.10    2.80
  -8  10  -2   12.70    2.80
 -10  -8  -2   15.70   14.90
   8 -10  -2   17.10    4.20
  -8  10   2   13.90    4.50
 -10  -8   2    6.30   16.60
  -8  10   2   18.60    4.80
  10   8   2   22.60    4.00
 -10  -6  -2  164.28   30.50
   6 -10  -2  169.58   17.40
  -6  10  -2  174.18   16.80
  -6  10  -2  183.68   17.00
  -6  10   2  182.08   18.20
  -6  10   2  183.28   18.70
  -4  10  -2  227.38   20.40
  -4  10  -2  234.08   20.60
 -10  -4  -2  235.78   34.30
   4 -10  -2  205.08   20.80
  -4  10   2  223.78   21.60
  -4  10   2  210.68   21.90
 -10  -4   2  162.28   36.70
  -2  10  -2  785.72   66.49
  -2  10   2  781.52   67.89
  -2  10   2  737.53   67.49
  10   2   2  697.73   66.29
   0  10  -2 3315.97  257.97
   0 -10  -2 3086.59  259.07
   0  10   2 3052.59  259.17
  10   0   2 2663.13  257.57
   0  10   2 2982.10  258.87
  10   0   2 2610.34  257.37
  -2 -10  -2 2548.05  233.28
  -2 -10  -2 2765.22  239.68
   2  10   2 2742.83  233.88
   2  10   2 2626.64  233.58
 -10   2   2 2633.24  234.18
 -10   4   2 1507.35  143.59
 -10   4   2 1535.55  143.49
   4  10   2 1766.62  143.39
   4  10   2 1678.73  143.09
  -6 -10  -2  202.38   32.80
 -10   6  -2  214.28   26.00
   6  10   2  226.38   20.40
  -6 -10   2  192.18   37.70
 -10   6   2  176.68   20.40
 -10   6   2  195.78   20.80
   6  10   2  227.18   20.10
 -10   8  -2  337.47   28.70
  -8 -10  -2  373.16   44.50
  10  -8  -2  270.77   29.80
 -10   8   2  317.67   30.30
  -8 -10   2  259.97   47.20
 -10   8   2  343.87   30.90
 -10  10  -2  238.48   22.70
 -10  10  -2  247.58   23.00
 -10 -10  -2  300.27   42.20
  10 -10  -2  226.48   24.50
  10 -10  -2  245.48   24.20
 -10  10   2  257.97   24.80
 -10 -10   2  230.88   43.70
 -10 -10   2  361.16  112.29
 -10  10   2  262.27   25.20
  -9  11  -2  130.79   13.90
  -9  11  -2  149.69   14.30
   9 -11  -2  146.19   15.10
 -11  -9  -2  169.78   20.00
 -11  -9  -2  173.48   33.10
   9 -11  -2  120.39   15.10
  -9  11   2  162.68   16.00
  -9  11   2  140.39   16.10
 -11  -9   2  137.09   34.50
 -11  -7  -2  122.19   28.30
  -7  11  -2   91.29    9.80
   7 -11  -2  100.79   10.80
  -7  11  -2   96.59   10.20
  -7  11   2   94.79   12.00
 -11  -7   2   49.99   24.10
  -7  11   2  100.09   11.50
 -11  -5  -2  130.29   30.00
  -5  11  -2  109.09   11.10
  -5  11  -2  111.79   11.20
   5 -11  -2   99.49   11.50
  -5  11   2  107.39   12.60
  -5  11   2  109.69   12.90
  -3  11  -2  254.07   22.70
 -11  -3  -2  257.67   36.90
   3 -11  -2  250.77   23.30
  -3  11  -2  259.97   22.90
 -11  -3   2  201.18   37.60
  -3  11   2  225.98   24.10
  -3  11   2  227.38   23.70
   1 -11  -2  610.44   65.59
  -1  11  -2  703.93   59.29
   1 -11  -2  708.23   59.99
 -11  -1  -2  677.33   69.79
  -1  11   2  659.33   60.69
  -1  11   2  627.84   60.19
  -1 -11  -2  316.47   29.80
 -11   1  -2  364.76   40.60
  -1 -11  -2  298.37   38.10
   1  11   2  327.77   30.50
   1  11   2  309.47   30.20
  -3 -11  -2   84.49   23.00
 -11   3  -2  156.78   22.90
 -11   3   2  118.49   13.70
   3  11   2  118.19   12.90
   3  11   2  132.19   13.40
 -11   5  -2  517.55   54.99
  -5 -11  -2  588.24   60.69
   5  11   2  557.74   49.90
 -11   5   2  542.55   50.49
  -5 -11   2  530.55   66.39
 -11   5   2  517.35   50.59
   5  11   2  593.74   50.29
  11  -7  -2   78.99   10.60
  -7 -11  -2  102.89   24.10
   7  11   2  111.19   10.70
  -7 -11   2   63.59   23.50
 -11   7   2   87.99   11.20
 -11   7   2   95.59   11.20
  11  -9  -2   25.10    5.70
  -9 -11  -2   23.40   16.30
  11  -9  -2   27.30    6.20
 -11   9  -2   24.10    3.60
  -9 -11  -2   17.80   10.00
  -9 -11   2   21.20   18.20
 -11   9   2   23.10    5.60
 -11   9   2   22.00    5.60
   9  11   2   35.20    5.90
  -9 -11   2   40.50   61.89
   9  11   2   21.50    4.60
 -11  11  -2  270.27   26.20
  11 -11  -2  315.07   28.10
  11 -11  -2  259.37   28.20
 -11 -11  -2  341.27   31.90
 -11 -11  -2  262.67   44.60
 -11  11  -2  253.57   26.00
 -11  11   2  284.27   28.30
 -11 -11   2  423.86  119.99
  11  11   2  332.97   32.90
 -11  11   2  297.77   28.80
 -11 -11   2  223.78   46.50
 -12 -10  -2   68.39   14.10
 -12 -10  -2   37.90   20.40
  10 -12  -2   53.89    8.60
 -10  12  -2   52.79    7.00
 -10  12  -2   54.79    6.90
  10 -12  -2   69.09    8.60
  12  10   2   64.49    8.30
 -12 -10   2   36.40   23.50
 -10  12   2   69.29    9.20
 -12 -10   2   59.09   71.29
 -10  12   2   58.29    9.30
   8 -12  -2  256.47   24.20
 -12  -8  -2  273.17   28.40
  -8  12  -2  231.98   23.20
  -8  12  -2  230.28   23.50
 -12  -8  -2  313.37   43.00
  -8  12   2  260.67   25.50
  -8  12   2  257.87   25.20
 -12  -8   2  172.38   44.10
  -6  12  -2   87.39    9.70
  -6  12  -2   82.49    9.30
 -12  -6  -2   59.99   17.30
   6 -12  -2   79.79   10.00
 -12  -6  -2   92.69   25.80
 -12  -6   2   47.20   23.50
  -6  12   2   87.09   10.80
  12   6   2  109.09    9.80
  -6  12   2   85.79   11.30
  -4  12  -2  451.25   39.60
 -12  -4  -2  442.36   53.99
  -4  12  -2  444.06   39.80
   4 -12  -2  465.55   40.20
 -12  -4   2  365.66   54.69
  -4  12   2  432.46   40.90
  -4  12   2  411.46   41.00
 -12  -2  -2  134.99   29.20
   2 -12  -2  160.08   15.40
  -2  12  -2  153.08   14.90
  -2  12  -2  147.69   14.60
  -2  12   2  136.79   15.80
  -2  12   2  149.29   16.30
   0 -12  -2   53.29   14.60
   0 -12  -2   50.09    6.50
   0  12  -2   46.30    5.60
 -12   0  -2   26.80   15.00
   0  12   2   47.90    7.80
   0  12   2   41.70    6.80
   2  12  -2  967.00   80.99
  -2 -12  -2  997.70   90.99
 -12   2  -2  921.51   89.69
   2  12   2  895.31   81.79
   2  12   2  804.72   81.79
  12  -4  -2   32.90    6.50
 -12   4  -2   25.20   12.00
  -4 -12  -2   42.80   18.00
   4  12   2   44.40    6.30
  -4 -12   2   28.00   20.30
   4  12   2   43.00    6.50
 -12   4   2   44.80    7.20
  -6 -12  -2  779.52   82.19
 -12   6  -2  711.83   74.79
   6  12   2  813.22   70.99
  -6 -12   2  821.92  204.88
  -6 -12   2  721.13   87.39
 -12   6   2  788.02   71.89
   6  12   2  878.01   71.39
 -12   6   2  806.02   71.69
  12  -8  -2  159.38   18.10
  12  -8  -2  150.58   17.10
  -8 -12  -2  163.48   31.50
  12  -8   2  151.48   20.30
 -12   8   2  153.78   17.20
  -8 -12   2   49.40   82.09
   8  12   2  193.48   16.80
  -8 -12   2  170.68   39.20
 -12   8   2  164.88   17.60
 -10 -12  -2  233.78   26.90
  12 -10  -2  213.18   24.70
  12 -10  -2  232.48   24.20
 -10 -12  -2  243.28   39.20
  10  12   2  285.77   24.40
 -12  10   2  238.88   24.50
 -12  10   2  254.27   25.00
 -10 -12   2  186.48   42.40
  10  12   2  254.37   23.90
 -10 -12   2  413.76  131.79
  12 -12  -2   80.49   10.40
  12  12  -2   85.29   14.10
 -12 -12  -2   91.79   15.30
 -12 -12  -2   63.79   25.90
 -12 -12   2  102.19   79.99
  12  12   2   56.59   10.20
  12  12   2   86.79   10.60
 -12  12   2   77.29   10.60
  12  12   2   79.49   10.30
 -12  12   2   74.59   10.80
  11 -13  -2  127.09   15.50
 -13 -11  -2  134.39   20.30
  11 -13  -2  155.08   15.40
 -11  13  -2  112.09   15.60
 -13 -11  -2   97.99   28.40
  13  11   2  174.98   15.80
 -13 -11   2  121.09   35.80
  13  11   2  155.38   15.40
 -11  13   2  129.39   16.40
 -13 -11   2  139.09   82.19
 -11  13   2  123.49   15.40
  -9  13  -2  674.63   64.79
   9 -13  -2  808.82   65.69
 -13  -9  -2  678.93   80.59
 -13  -9  -2  812.22   70.09
  -9  13  -2  615.24   64.49
  13   9   2  773.22   65.59
  -9  13   2  696.33   66.39
 -13  -9   2  739.43  132.99
  -9  13   2  711.23   66.79
   7 -13  -2   18.30    4.70
 -13  -7  -2   15.40    7.40
   7 -13  -2   24.00    5.10
 -13  -7  -2   29.90   20.00
  13   7  -2   35.60    7.10
  -7  13  -2   22.00    4.20
  -7  13  -2   10.10    3.40
  13   7   2   17.50    4.10
 -13  -7   2   16.40   20.30
  -7  13   2   19.50    5.90
  13   7   2   22.50    5.10
  13   7   2   34.70    4.80
  -7  13   2   16.70    5.30
  -5  13  -2  125.49   13.70
 -13  -5  -2  152.98   18.70
   5 -13  -2  141.19   14.40
 -13  -5  -2  158.68   33.70
  13   5  -2  144.79   17.90
  -5  13  -2  140.49   14.30
  13   5   2  118.69   15.30
  -5  13   2  146.29   15.50
 -13  -5   2   82.39   27.70
  -5  13   2  144.69   16.00
  -3  13  -2   88.39    9.80
 -13  -3  -2   82.09   22.70
   3 -13  -2   92.99   10.30
  -3  13  -2   92.59    9.70
 -13  -3   2   55.59   21.60
  -3  13   2   86.69   11.10
  -3  13   2   86.39   11.70
   1 -13  -2   63.09    7.60
  -1  13  -2   62.89    7.30
  -1  13  -2   52.59    6.70
 -13  -1  -2   51.89   18.30
  -1  13   2   54.09    8.20
 -13  -1   2   28.60   16.20
  -1  13   2   50.49    8.30
  -1 -13  -2   60.49   17.10
  13  -1  -2   44.70    7.80
   1  13  -2   70.79    7.20
 -13   1  -2   81.59   20.30
   1  13   2   58.89    8.10
   1  13   2   63.49    8.50
 -13   1   2   37.40   14.60
 -13   3  -2  300.87   36.40
   3  13  -2  303.37   26.30
  -3 -13  -2  308.17   38.50
   3  13   2  252.07   27.10
   3  13   2  264.77   26.90
 -13   5  -2   60.49   15.70
  13  -5  -2   77.79   12.00
  -5 -13  -2   83.19   23.10
 -13   5   2  100.29   11.70
  -5 -13   2   72.79   68.09
  -5 -13   2   45.50   22.00
   5  13   2  100.09   10.50
   5  13   2  102.09   11.00
  13  -5   2  104.09   11.00
  13  -7  -2  277.37   28.80
  13  -7  -2  233.18   27.10
  -7 -13  -2  236.18   39.90
  13  -7  -2  241.38   31.10
 -13   7   2  293.97   27.70
   7  13   2  312.17   27.00
  -7 -13   2  241.48   44.70
   7  13   2  273.17   26.40
  13  -7   2  323.77   27.50
  -7 -13   2  381.46  127.69
  13  -9  -2  260.57   31.00
  -9 -13  -2  283.07   42.40
  13  -9  -2  268.07   28.00
  -9 -13  -2  308.07   30.40
  13  -9  -2  281.07   29.00
   9  13   2  330.07   28.00
 -13   9   2  277.37   28.10
   9  13   2  303.17   27.50
  -9 -13   2  228.38   45.40
  -9 -13   2  324.27  115.79
 -13   9   2  275.77   28.40
  13  -9   2  274.07   27.60
 -11 -13  -2  405.56   60.79
  13 -11  -2  536.45   45.90
  13 -11  -2  474.55   46.60
 -11 -13  -2  411.06   47.30
 -11 -13   2  682.93  142.69
  11  13   2  537.75   45.80
 -13  11   2  483.85   46.20
 -13  11   2  458.75   45.70
  11  13   2  508.65   45.30
  13 -13  -2  378.96   38.30
 -13 -13  -2  314.47   54.49
 -13  13   2  371.66   38.40
 -13  13   2  370.06   38.20
  13  13   2  484.05   38.40
 -13 -13   2  503.95  146.79
 -14 -12  -2   14.30    8.70
  12 -14  -2   23.90    6.00
  14  12  -2   15.50    6.50
 -14 -12  -2   20.50   20.30
  12 -14  -2   20.90    5.90
 -12  14   2   15.50    6.90
 -12  14   2   14.80    5.40
 -14 -12   2   21.50   22.20
  14  12   2   23.40    5.60
  14  12   2   17.80    5.90
 -14 -12   2   49.40   63.79
  14  12   2   23.80    6.10
  14  12   2   37.70    8.10
  14  10  -2    4.00    5.30
 -14 -10  -2    5.80    7.20
  10 -14  -2    4.00    3.40
  10 -14  -2    5.00    3.40
 -10  14  -2    6.20    3.10
 -10  14  -2    2.70    3.80
 -14 -10  -2    8.10   17.00
 -14 -10   2   43.70   56.89
 -10  14   2    2.60    4.10
  14  10   2    6.70    3.90
 -14 -10   2    5.30   17.30
  14  10   2   12.80    4.80
  14  10   2   15.80    4.20
 -10  14   2    5.80    4.50
  -8  14  -2  289.17   30.10
   8 -14  -2  362.56   31.00
  14   8  -2  389.36   34.70
 -14  -8  -2  355.36   35.80
   8 -14  -2  263.77   30.40
  -8  14  -2  312.57   30.50
 -14  -8  -2  340.37   50.79
 -14  -8   2  228.28   49.70
 -14  -8   2  285.57   93.19
  14   8   2  358.96   30.90
  -8  14   2  301.07   31.80
  -8  14   2  327.97   32.30
  14   6  -2  265.37   26.50
  -6  14  -2  200.28   22.70
 -14  -6  -2  252.87   28.10
 -14  -6  -2  258.27   44.30
  -6  14  -2  209.88   22.50
   6 -14  -2  245.78   23.10
  14   6   2  252.17   23.10
  -6  14   2  232.08   24.50
  -6  14   2  230.18   24.10
  -4  14  -2  394.76   37.10
  -4  14  -2  414.96   37.40
 -14  -4  -2  466.85   55.29
  14   4  -2  387.36   41.00
   4 -14  -2  336.87   37.10
 -14  -4  -2  401.86   42.00
   4 -14  -2  445.66   37.80
  14   4   2  433.46   37.50
  -4  14   2  397.26   38.90
  -4  14   2  384.76   38.40
   2 -14  -2  546.75   46.20
  -2  14  -2  486.85   45.60
 -14  -2  -2  543.45   61.49
   2 -14  -2  440.06   45.50
 -14  -2  -2  504.15   49.99
  -2  14  -2  476.85   45.30
  14   2  -2  470.35   49.80
  -2  14   2  467.45   46.60
  14   2   2  536.75   45.80
  14   2   2  546.55   47.60
  -2  14   2  505.25   47.20
 -14   0  -2  609.04   61.19
 -14   0  -2  494.05   58.59
   0  14  -2  506.15   46.10
   0 -14  -2  473.05   46.30
  14   0  -2  478.15   51.39
   0  14   2  491.05   47.20
  14   0   2  553.64   46.60
   0  14   2  502.05   47.50
 -14   2  -2   86.49   22.10
  -2 -14  -2  126.99   12.30
  14  -2  -2  114.89   18.60
   2  14  -2  110.29   11.80
  14  -2  -2  118.09   15.00
  -2 -14   2  165.08   99.89
   2  14   2  109.79   13.00
  14  -2   2  127.09   12.60
   2  14   2  106.19   12.70
  -4 -14  -2  523.05   61.29
  14  -4  -2  522.15   52.19
 -14   4  -2  553.54   57.29
  14  -4  -2  532.25   55.69
   4  14  -2  561.24   49.40
  -4 -14   2  716.23  149.29
  14  -4   2  612.54   50.29
   4  14   2  533.45   50.29
   4  14   2  502.95   49.90
  14  -6  -2    3.50    7.70
  14  -6  -2    4.50    4.00
 -14   6  -2   11.20    8.80
  14  -6  -2    9.40    5.10
  -6 -14  -2   -4.60   12.80
   6  14   2    4.80    3.10
  -6 -14   2  -15.90   16.10
 -14   6   2    6.80    4.00
  14  -6   2   13.30    3.80
   6  14   2    5.90    3.40
  -6 -14   2   35.10   58.09
  14  -8  -2  221.58   28.00
  -8 -14  -2  196.78   38.80
  -8 -14  -2  220.78   25.90
  14  -8  -2  247.38   25.90
  14  -8  -2  222.68   24.20
   8  14   2  249.38   23.70
  -8 -14   2  251.07  114.79
 -14   8   2  255.17   24.70
  -8 -14   2  176.08   43.10
   8  14   2  249.58   23.50
  14  -8   2  267.87   24.30
 -10 -14  -2  527.65   72.19
  14 -10  -2  699.63   58.59
  14 -10  -2  624.94   59.49
  10  14   2  643.54   57.69
 -14  10   2  612.84   58.19
 -10 -14   2  689.13  154.48
  14 -10   2  580.04   57.29
  10  14   2  685.03   58.09
 -14  10   2  606.84   58.39
  14 -12  -2   80.69   12.60
  14 -12  -2  100.89   12.00
 -12 -14  -2   57.89   25.10
  12  14   2   89.69   11.70
 -14  12   2   64.49   11.80
 -12 -14   2  108.69   90.29
 -14  12   2   78.29   12.10
  12  14   2   94.39   11.80
  12  14   2  107.59   12.60
  14  14  -2  806.32   66.89
  14 -14  -2  753.22   63.89
  14 -14  -2  602.64   63.79
  14  14   2  731.43   64.59
 -14  14   2  576.64   63.99
 -14 -14   2  578.24  144.39
 -15 -13  -2   29.40   27.40
  15  13  -2   54.39   11.60
  13 -15  -2   48.90    9.00
  15  13   2   48.50    9.50
 -15 -13   2   99.79   77.69
  15  13   2   69.39   11.10
 -13  15   2   41.90    9.30
  15  11  -2  140.59   17.60
 -15 -11  -2  107.99   32.50
  11 -15  -2  143.29   14.50
  11 -15  -2  108.09   13.90
 -15 -11  -2  102.69   19.00
  15  11   2  137.29   14.10
 -15 -11   2   57.29   32.60
 -11  15   2  114.29   14.70
 -11  15   2  119.59   15.30
 -15 -11   2   95.39   71.29
  -9  15  -2   85.19   11.40
   9 -15  -2  120.19   12.40
   9 -15  -2   93.69   12.00
 -15  -9  -2  112.29   18.30
 -15  -9  -2   91.09   30.80
  -9  15  -2   87.29   11.60
  15   9  -2  122.89   16.20
  -9  15   2  107.19   13.90
 -15  -9   2   67.39   31.20
  15   9   2  122.79   12.30
  -9  15   2  104.69   13.60
 -15  -9   2   46.00   57.19
  15   7  -2   11.70    5.50
  -7  15  -2    9.60    3.30
 -15  -7  -2   22.50    9.30
  15   7  -2   13.90    5.70
  -7  15  -2    8.90    3.80
   7 -15  -2   10.00    3.90
   7 -15  -2   15.40    4.00
 -15  -7  -2   -9.70   16.00
  -7  15   2   12.10    4.90
 -15  -7   2   26.10   55.89
  15   7   2    4.40    2.70
  15   7   2   16.20    5.00
  -7  15   2   16.00    5.30
 -15  -7   2   10.20   16.60
  15   7   2   11.40    3.70
   5 -15  -2  540.95   45.20
  15   5  -2  475.35   47.30
  -5  15  -2  477.55   45.00
 -15  -5  -2  481.75   49.80
  15   5  -2  460.05   48.10
   5 -15  -2  443.16   44.60
  -5  15  -2  453.45   44.60
 -15  -5  -2  527.35   63.99
  -5  15   2  474.55   46.20
  15   5   2  545.95   45.00
  -5  15   2  485.45   46.60
  15   3  -2  863.71   82.59
 -15  -3  -2  949.31   95.19
   3 -15  -2  819.12   78.49
  15   3  -2  845.02   81.29
  -3  15  -2  821.02   78.49
  -3  15  -2  841.02   78.79
 -15  -3  -2  815.52   82.99
   3 -15  -2  978.00   79.29
  15   3   2  947.61   78.89
  -3  15   2  855.61   80.29
   3 -15   2 1114.09  173.68
  -3  15   2  825.72   79.79
  15   3   2  947.61   80.29
  -1  15  -2  172.28   17.80
   1 -15  -2  179.78   17.90
 -15  -1  -2  187.88   22.70
  15   1  -2  179.88   20.90
 -15  -1  -2  234.18   36.70
  15   1  -2  179.58   22.80
  -1  15  -2  168.28   17.60
  15   1   2  167.48   20.00
  -1  15   2  182.68   19.40
  15   1   2  199.78   18.30
   1 -15   2  253.17  101.29
  -1  15   2  168.68   18.80
   1  15  -2  144.69   15.00
 -15   1  -2  132.79   19.00
  15  -1  -2  132.99   18.00
 -15   1  -2  197.88   32.20
  -1 -15  -2  171.68   15.50
  15  -1  -2  129.59   20.50
   1  15   2  146.09   16.00
  15  -1   2  162.88   15.60
   1  15   2  141.99   16.40
  -1 -15   2  219.48  101.19
  15  -3  -2  347.77   37.40
   3  15  -2  391.86   34.70
  15  -3  -2  389.16   41.40
 -15   3  -2  364.26   44.80
  -3 -15   2  573.44  146.29
  15  -3   2  401.46   35.30
   3  15   2  343.07   35.30
   3  15   2  374.36   35.80
   5  15  -2  395.56   32.70
  15  -5  -2  392.06   39.80
  15  -5  -2  308.67   34.10
  15  -5  -2  363.06   35.70
 -15   5  -2  290.97   38.50
  -5 -15  -2  290.17   46.00
  -5 -15   2  536.15  144.29
   5  15   2  328.07   33.10
  15  -5   2  389.86   33.60
   5  15   2  366.06   33.60
  15  -7  -2   62.89   11.60
  15  -7  -2   65.59   14.00
   7  15  -2   62.29    7.80
  15  -7  -2   51.89    9.20
  -7 -15  -2   68.89   24.90
   7  15   2   49.10    7.80
  15  -7   2   67.29    9.10
   7  15   2   62.99    8.60
  -7 -15   2  107.59   84.19
  -7 -15   2   66.49   23.80
 -15   7   2   63.59    9.30
  15  -9  -2    8.30    8.00
  -9 -15  -2   -2.90    5.30
  -9 -15  -2    5.10   16.60
  15  -9  -2   -0.60    3.60
  15  -9  -2   -5.10    3.70
   9  15  -2   -6.70    6.50
   9  15   2   -2.20    2.40
 -15   9   2    0.60    3.40
  15  -9   2   -4.30    2.80
  -9 -15   2  -77.89   74.39
  -9 -15   2  -13.50   18.30
   9  15   2    2.90    3.10
  15 -11  -2  268.87   28.60
  15 -11  -2  306.57   27.70
  15 -11   2  271.87   26.20
 -15  11   2  256.47   27.50
  11  15   2  269.37   27.20
  11  15   2  233.78   26.30
 -11 -15   2  325.57  130.29
  15 -13  -2   64.89    9.60
 -13 -15  -2   36.20   25.30
  13  15  -2   69.79   12.80
  15 -13  -2   56.59   10.40
 -13 -15   2   14.50   25.00
  13  15   2   48.60    9.80
  13  15   2   65.39   10.60
 -13 -15   2   54.49   81.59
  15 -15  -2   38.00    7.80
  15  15  -2   32.90    8.90
  15 -15  -2   30.90    7.50
 -15 -15  -2   10.90   19.40
  15  15   2   28.30    6.90
 -15 -15   2   22.40   58.49
 -15 -15   2    7.80   21.90
  15  15   2   38.90    8.20
  15  15   2   53.09   10.40
 -15  15   2   18.40    7.30
  14 -16  -2   52.79    9.10
  16  14  -2   62.09   11.90
 -16 -14  -2   36.90   26.70
  14 -16  -2   47.90    9.00
 -14  16   2   41.30   10.60
  16  14   2   75.99   11.90
 -16 -14   2   19.40   22.30
  16  14   2   90.19   13.60
 -16 -14   2   32.50   60.49
  16  14   2   53.39    9.30
  16  12  -2  443.46   44.00
  12 -16  -2  503.25   41.60
  12 -16  -2  373.16   40.70
  16  12   2  466.75   41.30
 -16 -12   2  282.47  105.19
 -12  16   2  397.76   42.40
 -16 -10  -2   28.70   21.30
 -16 -10  -2   22.90   10.60
  10 -16  -2   22.20    5.40
  16  10  -2   45.20    9.70
  16  10   2   43.10    7.50
 -16 -10   2   11.80   22.20
 -16 -10   2   18.80   45.70
 -10  16   2   27.30    7.50
 -16  -8  -2  203.78   26.00
  -8  16  -2  181.68   19.40
   8 -16  -2  205.58   19.70
  16   8  -2  194.98   22.40
  -8  16  -2  174.38   19.60
  16   8  -2  219.78   23.30
 -16  -8  -2  142.69   36.70
  -8  16   2  194.08   21.30
  -8  16   2  198.88   21.80
 -16  -8   2  136.89   61.89
  16   6  -2   68.49   13.00
   6 -16  -2   92.99   10.30
  -6  16  -2   67.39    9.80
   6 -16  -2   72.69    9.50
 -16  -6  -2   99.69   28.10
 -16  -6  -2   71.29   15.00
  16   6  -2   59.39   11.30
  -6  16  -2   74.69    9.70
 -16  -6   2   38.70   22.00
   6 -16   2  -29.80   96.19
  -6  16   2   79.59   11.20
  16   6   2   89.19   10.10
  -6  16   2   85.69   12.10
  16   6   2   94.19   11.40
   4 -16  -2  626.94   52.39
  -4  16  -2  533.25   51.79
 -16  -4  -2  551.34   57.09
  16   4  -2  537.75   53.99
  16   4  -2  510.35   54.99
   4 -16  -2  560.14   51.69
 -16  -4  -2  565.74   68.49
  -4  16  -2  555.44   52.09
  16   4   2  602.94   53.29
  16   4   2  615.24   51.89
  -4  16   2  567.94   53.59
  -4  16   2  542.75   53.19
   4 -16   2  705.43  145.49
  16   2  -2  136.39   17.40
   2 -16  -2  143.99   14.60
 -16  -2  -2  163.78   35.40
  -2  16  -2  130.89   14.70
  16   2  -2  129.29   19.00
 -16  -2  -2  103.19   19.90
  -2  16  -2  137.59   14.50
  16   2   2  158.98   16.80
  -2  16   2  133.79   15.90
  16   2   2  158.88   14.90
  -2  16   2  136.29   16.20
   2 -16   2   50.69   60.89
   0  16  -2  613.44   58.19
  16   0  -2  637.04   63.19
 -16   0  -2  549.25   62.09
  16   0  -2  650.23   60.99
 -16   0  -2  711.83   73.29
   0  16  -2  659.83   58.59
   0  16   2  639.94   59.69
  16   0   2  681.33   58.59
   0 -16   2  978.00  164.78
  16   0   2  668.93   61.29
   0  16   2  616.54   59.29
  16  -2  -2   53.79    9.80
 -16   2  -2   41.60   10.70
 -16   2  -2   56.99   18.30
  16  -2  -2   43.90    8.00
   2  16  -2   64.39    7.10
  16  -2  -2   65.39   13.00
  16  -2   2   36.70   10.60
   2  16   2   53.29    8.20
  16  -2   2   57.89    7.50
  -2 -16   2   85.49   82.89
   2  16   2   48.20    7.70
  16  -4  -2   93.09   13.30
 -16   4  -2   66.19   18.20
   4  16  -2  101.29   10.20
  16  -4  -2  113.19   18.60
  16  -4  -2   80.39   11.60
  -4 -16   2   26.30   84.39
  16  -4   2   86.39   10.70
   4  16   2   81.59   10.60
   4  16   2   95.49   11.30
   6  16  -2  171.68   16.80
  16  -6  -2  144.29   18.30
  16  -6  -2  202.08   24.50
  16  -6  -2  165.88   20.30
   6  16   2  137.49   17.00
  -6 -16   2  158.18   99.19
  16  -6   2  186.38   18.00
   6  16   2  173.18   17.80
  16  -8  -2  137.79   17.00
  -8 -16  -2  137.29   33.20
   8  16  -2  136.89   14.00
  16  -8  -2  138.89   15.70
  16  -8  -2  118.49   20.60
   8  16   2  119.89   14.30
  16  -8   2  142.39   15.30
  -8 -16   2   81.29   30.30
   8  16   2  122.89   14.50
  -8 -16   2  133.09  100.19
 -10 -16  -2    1.00   16.40
  16 -10  -2   11.50    5.20
  16 -10  -2    7.60    6.10
 -10 -16   2   -9.80   19.80
 -10 -16   2   21.70   81.09
 -16  10   2    8.40    4.60
  10  16   2    3.80    3.70
  16 -10   2   11.30    4.10
  16 -12  -2  122.69   16.20
  16 -12  -2  150.08   15.10
 -12 -16  -2   71.39   29.90
  12  16   2  125.59   14.90
 -16  12   2  112.99   15.30
  16 -12   2  101.39   12.50
 -12 -16   2  142.69  102.49
  16 -14  -2  127.69   14.30
 -14 -16  -2   76.89   34.60
  16 -14  -2  123.09   15.30
 -16  14   2   91.59   15.50
  14  16   2  117.39   16.20
 -14 -16   2   54.19   68.69
  14  16   2  122.89   15.50
  16 -16  -2  535.85   45.00
  16  16  -2  466.85   47.20
  16 -16  -2  423.96   44.60
  16  16   2  451.75   44.90
  15 -17  -2  199.28   19.40
  15 -17  -2  170.08   18.80
 -17 -15  -2  121.99   40.10
  17  15  -2  173.58   21.70
 -17 -15   2   67.09   64.29
  17  15   2  179.28   19.60
  13 -17  -2  167.18   18.20
  17  13  -2  173.38   21.40
  13 -17  -2  196.78   19.30
 -17 -13  -2  131.79   41.30
 -13  17   2  146.79   20.10
  17  13   2  175.98   18.80
 -17 -13   2  117.89   76.89
  17  11  -2  173.08   23.40
  11 -17  -2  168.18   20.30
  11 -17  -2  216.68   21.50
 -11  17   2  183.78   22.50
  17  11   2  250.57   23.30
  17  11   2  224.88   21.10
  17   9  -2    4.20    6.10
   9 -17  -2   18.40    4.50
 -17  -9  -2   26.20   10.20
   9 -17  -2    9.80    4.20
  17   9  -2    8.00    5.60
 -17  -9  -2   18.80   21.60
 -17  -9   2   18.10   21.90
  -9  17   2    9.00    4.50
  17   9   2   17.20    5.60
 -17  -9   2  -49.10   35.90
  17   9   2   21.30    5.30
   7 -17  -2   43.20    7.00
   7 -17  -2   45.10    6.90
  -7  17  -2   40.50    7.50
 -17  -7  -2   47.10   13.40
  -7  17  -2   36.50    6.80
 -17  -7  -2   18.50   19.90
  17   7  -2   45.20   10.10
 -17  -7   2   26.90   22.10
  17   7   2   45.00    7.20
  17   7   2   50.89    8.90
  -7  17   2   34.50    8.20
  -5  17  -2  119.19   13.70
  17   5  -2  108.39   15.80
 -17  -5  -2  127.29   34.00
 -17  -5  -2   88.49   19.00
   5 -17  -2  133.89   13.40
  17   5  -2  122.49   17.20
 -17  -5   2   77.69   27.30
  -5  17   2  113.19   15.10
  -5  17   2  116.29   15.20
   5 -17   2  111.49   76.69
  17   5   2  126.79   15.10
  17   5   2  143.19   13.60
 -17  -3  -2  109.19   19.50
  17   3  -2  106.59   14.70
  -3  17  -2  103.89   12.30
   3 -17  -2  136.69   12.60
  -3  17  -2  104.59   12.40
  17   3  -2  104.69   16.40
 -17  -3  -2   82.69   25.40
  17   3   2  111.59   12.50
  -3  17   2  120.79   13.90
  17   3   2  109.89   14.40
  -3  17   2  102.69   14.20
   3 -17   2   61.49   73.69
 -17  -1  -2    1.40    7.60
 -17  -1  -2   -2.50   12.60
   1 -17  -2    8.50    3.30
  17   1  -2   -1.00    3.90
  -1  17   2   10.20    3.80
   1 -17   2   61.49   63.09
  -1  17   2   16.30    4.70
  17   1   2   11.00    4.90
 -17  -1   2    6.10   13.90
 -17   1  -2  213.08   37.90
 -17   1  -2  183.28   27.70
   1  17  -2  243.88   23.40
  17  -1  -2  243.58   26.10
   1  17  -2  257.37   23.90
  17  -1  -2  248.68   29.30
  17  -1   2  265.37   23.80
  17  -1   2  237.78   27.50
   1  17   2  246.68   24.60
  -1 -17   2  305.37   98.09
   1  17   2  257.97   25.10
   3  17  -2   54.79    7.40
  17  -3  -2   41.40    8.00
  17  -3  -2   50.29   13.30
  17  -3  -2   61.89   10.00
  -3 -17   2  265.97  103.49
  17  -3   2   60.69    7.80
   3  17   2   48.90    8.10
   3  17   2   54.79    8.40
  17  -5  -2  598.34   54.59
  17  -5  -2  499.55   52.69
   5  17  -2  599.94   51.69
  17  -5  -2  660.43   59.09
   5  17   2  522.15   52.09
  17  -5   2  591.24   52.19
   5  17   2  512.25   52.29
  -5 -17   2  541.85  161.08
  -7 -17  -2    1.00   17.00
  17  -7  -2   13.60    9.00
  17  -7  -2   16.90    5.40
   7  17  -2   16.00    3.70
  17  -7  -2   19.10    6.10
  17  -7   2   17.10    5.10
  -7 -17   2    5.20   72.59
   7  17   2   16.40    4.80
   7  17   2   12.50    4.90
  17  -9  -2   58.59   11.40
  17  -9  -2   60.49    9.90
   9  17  -2   87.69   15.70
  17  -9   2   51.99    9.20
   9  17   2   60.89    9.10
  -9 -17   2   -1.70   84.09
 -11 -17  -2   -5.20   15.50
  11  17  -2   21.50    7.60
  17 -11  -2   15.40    6.10
  17 -11  -2   10.60    4.70
  17 -11   2    7.00    4.00
 -11 -17   2  -32.30   64.29
  11  17   2    2.70    4.80
  13  17  -2   41.70    9.40
  17 -13  -2   38.30    7.70
  17 -13  -2   34.80    8.70
 -13 -17  -2   18.80   23.20
 -17  13   2   32.00    7.90
  13  17   2   38.80    8.70
  13  17   2   20.50    7.90
 -13 -17   2   14.80   62.89
  15  17  -2   -0.10    5.60
  17 -15  -2   -3.70    3.00
  17 -15  -2    0.40    3.90
 -15 -17  -2    0.00   21.20
  15  17   2    4.20    5.70
 -15 -17   2   36.00   72.99
 -17 -17  -2   11.20   19.40
  17  17  -2   17.20    7.60
  17 -17  -2   23.20    5.70
 -17 -17  -2   38.20   68.49
  17  17   2   20.00    6.50
  17  17   2   30.30    6.30
 -17 -17   2  -24.90   44.20
 -18 -16  -2   19.20   22.00
 -18 -16  -2  -17.10   55.49
  18  16  -2    4.50    5.00
  16 -18  -2   21.20    5.20
  18  16   2   16.70    5.40
  18  16   2   10.50    5.30
 -18 -16   2   18.00   48.70
 -18 -14  -2   52.59   28.60
  18  14  -2   72.49   13.10
  14 -18  -2   81.09   10.10
  18  14   2   75.79   10.90
 -18 -14   2   50.49   30.30
 -18 -14   2   13.50   44.40
  18  12  -2  389.76   41.90
  12 -18  -2  417.36   39.00
 -18 -12  -2  322.57   60.79
 -12  18   2  373.46   46.10
  18  12   2  426.86   39.50
  18  12   2  488.05   41.60
  10 -18  -2  421.76   38.70
  18  10  -2  362.46   41.40
 -18 -10  -2  284.57   60.59
 -10  18   2  423.66   41.50
 -18 -10   2  326.17   97.59
  18  10   2  480.25   41.10
  18  10   2  448.36   39.30
 -18  -8  -2   36.20   25.90
  -8  18  -2   17.10    7.70
  18   8  -2   17.90    7.30
   8 -18  -2   24.60    5.10
  18   8  -2   15.90    6.00
  18   8   2   13.90    5.00
  18   8   2   20.80    5.30
  -8  18   2    6.60    5.40
 -18  -8   2    5.00   20.10
  18   6  -2   67.69   10.90
  -6  18  -2   56.29    9.50
  18   6  -2   56.79   12.30
 -18  -6  -2   48.70   25.70
   6 -18  -2   78.09    8.90
 -18  -6  -2   65.09   16.20
  -6  18   2   70.39   11.20
 -18  -6   2   39.20   22.80
  18   6   2   66.69   10.80
   6 -18   2  -33.00   69.39
  18   6   2   78.89    9.20
  -4  18  -2  100.29   12.80
  -4  18  -2  116.89   13.10
  18   4  -2   93.89   15.90
   4 -18  -2  139.29   12.70
 -18  -4  -2   96.69   19.10
 -18  -4  -2  114.79   34.30
  18   4  -2  103.89   14.10
  -4  18   2   93.89   14.00
   4 -18   2   36.20   56.19
  18   4   2  125.29   12.80
  18   4   2  111.59   14.40
  -4  18   2  116.29   14.70
  -2  18  -2   52.59    7.70
  18   2  -2   43.00   10.90
 -18  -2  -2   44.30   13.80
  18   2  -2   43.90    9.00
  -2  18  -2   59.29    7.90
 -18  -2  -2   35.70   22.40
   2 -18  -2   64.09    7.80
   2 -18   2   26.00   60.29
 -18  -2   2   34.10   20.10
  -2  18   2   58.99   10.00
  18   2   2   47.40    7.40
  18   2   2   42.40    8.80
  -2  18   2   47.40    8.40
  18   0  -2   41.00   11.00
  18   0  -2   30.40    7.50
 -18   0  -2   29.30   18.50
   0  18  -2   49.70    6.20
   0  18  -2   44.60    6.70
   0  18   2   37.30    7.20
  18   0   2   32.50    6.00
  18   0   2   45.50    9.30
   0 -18   2   15.10   65.19
   0  18   2   31.00    6.30
   2  18  -2  551.54   49.80
  18  -2  -2  567.64   52.19
   2  18  -2  602.64   50.29
 -18   2  -2  449.16   60.89
  18  -2  -2  534.15   54.89
   2  18   2  546.55   50.99
  -2 -18   2  678.83  153.58
   2  18   2  500.55   50.39
  18  -2   2  547.55   49.80
   4  18  -2  174.38   18.40
  18  -4  -2  156.38   19.10
   4  18  -2  204.38   19.00
  18  -4  -2  188.38   21.10
  18  -4  -2  187.18   24.90
   4  18   2  179.38   19.30
  -4 -18   2  146.89  105.49
   4  18   2  189.78   21.20
  18  -4   2  178.58   18.60
  -6 -18  -2    8.30   13.30
  18  -6  -2    8.20    4.10
  18  -6  -2    4.40    5.10
  18  -6  -2   12.10    8.60
  18  -6   2    9.60    3.90
   6  18   2    6.90    3.50
  -6 -18   2   18.50   78.69
  18  -8  -2   81.59   10.60
  18  -8  -2   71.39   12.30
  18  -8   2   70.99   10.60
   8  18   2   64.39    9.90
  -8 -18   2   52.39   81.09
  18 -10  -2   46.80    7.70
 -10 -18  -2   -1.00   18.10
  18 -10  -2   33.40    7.90
 -10 -18   2   21.90   76.99
  10  18   2   29.80    6.30
  18 -10   2   30.10    6.20
  18 -12  -2  125.69   15.80
 -12 -18   2  156.08   90.99
  12  18   2   93.89   14.30
  18 -12   2  100.99   11.80
  14  18  -2  118.49   17.70
 -14 -18  -2   71.19   30.00
  18 -14  -2  131.99   15.60
 -14 -18   2   27.90   77.19
 -16 -18  -2   57.19   28.10
 -16 -18  -2   63.69   80.89
 -16 -18   2   70.59   73.09
  18  18  -2   22.50    7.00
  18 -18  -2   17.90    4.20
 -18 -18  -2   20.30   54.79
 -18 -18  -2   10.00   16.90
 -18 -18   2   -8.30   36.00
  18  18   2   13.60    5.70
  19  17  -2   39.30    9.50
 -19 -17  -2    6.80   44.60
  17 -19  -2   51.29    6.40
  19  17   2   56.89   10.70
  19  17   2   32.90    7.40
 -19 -17   2   -2.50   40.10
 -19 -15  -2  -30.80   46.90
 -19 -15  -2  -21.50   18.40
  19  15  -2    8.70    5.90
  15 -19  -2    6.90    3.10
  19  15   2    9.80    4.80
 -19 -15   2  -10.00   41.10
  19  15   2    1.60    4.30
  13 -19  -2   50.29    7.00
  19  13  -2   36.40    8.70
 -19 -13  -2   33.10   63.09
 -19 -13  -2   61.39   30.60
  19  13   2   47.90    9.60
  19  13   2   38.40    7.30
 -19 -13   2    4.70   22.40
 -19 -13   2  -44.40   41.70
  11 -19  -2    4.80    2.90
 -19 -11  -2   22.40   22.50
  19  11  -2    5.30    5.30
 -19 -11   2   32.30   22.90
  19  11   2   -2.20    3.20
  19  11   2   -0.50    4.50
 -19 -11   2  -23.80   45.00
  19   9  -2  178.68   22.80
   9 -19  -2  231.28   19.70
 -19  -9  -2  166.58   43.70
  19   9  -2  161.38   21.10
  19   9   2  220.28   22.20
  -9  19   2  191.18   22.20
  19   9   2  197.18   20.10
 -19  -9   2  122.19   43.90
  19   7  -2   71.19   13.80
  19   7  -2   60.99   11.90
   7 -19  -2  102.29   10.10
 -19  -7  -2   45.70   24.20
  -7  19  -2   77.19   12.30
  -7  19   2   74.89   12.60
  19   7   2   93.99   10.60
  19   7   2   91.09   12.60
  19   5  -2  185.08   23.20
  19   5  -2  185.88   21.30
  -5  19  -2  177.78   20.50
 -19  -5   2  124.59   38.70
  19   5   2  216.78   19.80
  19   5   2  217.18   21.80
  -5  19   2  183.68   21.70
  19   3  -2   30.60    8.90
   3 -19  -2   43.10    6.30
  -3  19  -2   45.40    6.90
  19   3  -2   34.00    7.70
 -19  -3  -2   41.20   24.70
 -19  -3   2   16.20   17.60
  -3  19   2   25.40    6.80
  19   3   2   26.20    6.90
  19   3   2   31.90    5.90
   3 -19   2   56.29   52.99
  -1  19  -2   91.99   10.40
 -19  -1  -2   54.19   22.50
  19   1  -2   79.89   11.50
  19   1  -2   65.49   13.80
  -1  19   2   72.69   11.00
   1 -19   2   31.40   71.29
  19   1   2   74.49   12.40
  19   1   2   76.19    9.60
  19  -1  -2   71.39   14.60
  19  -1  -2   59.89    9.20
 -19   1  -2   66.99   22.60
  19  -1  -2   77.49   11.50
   1  19  -2   89.39   10.00
  -1 -19   2   30.60   65.39
  19  -1   2   77.29    9.50
   1  19   2   74.99   10.50
   3  19  -2  146.19   14.80
  19  -3  -2  137.49   16.70
  19  -3  -2  147.09   20.70
  19  -3  -2  109.39   14.50
  19  -3   2  133.79   14.50
   3  19   2  131.79   15.30
  -3 -19   2  155.98   99.19
  19  -5  -2   39.20   10.40
  19  -5  -2   32.40    7.90
  19  -5  -2   39.60    7.10
   5  19  -2   45.60    7.00
  -5 -19   2   27.60   64.29
  19  -5   2   33.60    6.40
   5  19   2   35.80    7.00
  19  -7  -2  168.78   17.00
  19  -7  -2  137.29   18.40
   7  19   2  137.49   16.90
  19  -7   2  158.78   17.00
  -7 -19   2  201.38   99.09
  19  -9  -2  183.18   21.10
  -9 -19  -2  136.99   36.90
  -9 -19   2  215.28  111.89
   9  19   2  176.28   19.50
  19  -9   2  187.78   19.50
 -11 -19  -2   30.30   20.50
  11  19  -2   93.19   14.60
  19 -11  -2   64.49   11.60
 -11 -19   2    1.60   71.79
  19 -11   2   57.49    9.10
 -13 -19  -2   -4.90   16.70
  13  19  -2   10.20    7.10
  19 -13  -2   15.20    5.80
  13  19   2   28.70    9.40
 -13 -19   2   58.29   76.99
  19 -15  -2   41.50    8.50
 -15 -19  -2   -1.30   18.30
  15  19  -2   52.69   10.60
 -15 -19   2   -6.90   54.09
  19 -17  -2   44.30    7.50
 -17 -19  -2   50.49   66.89
 -17 -19  -2   16.10   16.90
  17  19  -2   50.39   10.50
 -17 -19   2   22.70   51.69
  17  19   2   54.29   10.50
 -19 -19  -2   -1.00   15.60
 -19 -19  -2   25.90   38.40
  19  19  -2   25.30    7.30
  19  19   2   40.80    8.40
 -19 -19   2   -1.70   33.10
 -20 -18  -2  -12.50   33.90
  20  18  -2    8.20    5.40
 -20 -18  -2   -9.20   17.30
  20  18   2   13.50    5.60
 -20 -18   2   -0.40   35.20
  20  16  -2    2.20    4.40
 -20 -16  -2    3.40   18.40
 -20 -16  -2  -10.20   27.30
  16 -20  -2   -1.30    1.70
 -20 -16   2   24.20   39.70
  20  16   2   -1.20    4.00
  20  16   2   -6.90    3.80
  14 -20  -2   43.20    5.80
  20  14  -2   32.30    8.50
 -20 -14  -2  -20.20   50.59
 -20 -14  -2   23.10   24.50
  20  14   2   39.30    8.20
  20  14   2   32.20    7.20
 -20 -14   2   17.50   39.90
 -20 -12  -2   -6.50   19.20
  20  12  -2   12.30    5.70
  12 -20  -2   11.60    3.40
 -20 -12  -2   -9.60   51.69
 -20 -12   2   38.20   52.99
  20  12   2   11.00    3.90
  20  12   2   10.70    4.80
  20  10  -2   50.69    9.10
 -20 -10  -2   18.60   62.29
 -20 -10  -2   31.00   24.70
  20  10  -2   31.80    8.10
 -20 -10   2    9.50   23.40
  20   8  -2  278.17   30.20
  20   8  -2  272.97   31.60
 -20  -8  -2  275.77   51.69
  20   8   2  328.97   28.90
 -20  -8   2  219.78   54.09
  -8  20   2  297.67   31.60
  20   8   2  321.37   30.60
  -6  20  -2  215.48   25.90
  20   6  -2  205.88   25.50
 -20  -6  -2  180.08   44.70
  20   6  -2  234.98   24.50
  20   6   2  240.48   22.70
  -6  20   2  222.18   24.90
  20   6   2  247.08   24.60
  20   4  -2  153.58   19.30
  20   4  -2  144.49   17.40
  -4  20  -2  146.49   16.70
  20   4   2  159.08   15.70
  20   4   2  145.89   17.60
  -4  20   2  145.19   17.80
 -20  -4   2   99.49   32.50
  -2  20  -2   10.20    4.00
  20   2  -2    4.70    5.50
 -20  -2  -2  -13.20   12.10
  20   2  -2    0.10    1.90
  20   2  -2    2.10    3.90
   2 -20   2   17.90   54.19
  20   2   2    5.70    4.70
  -2  20   2   10.60    4.30
  20   2   2   -0.30    2.40
  20   0  -2   16.10    5.00
 -20   0  -2   35.90   19.30
  20   0  -2   32.60    6.90
  20   0  -2   31.50    9.40
   0  20   2   35.20    7.50
   0 -20   2  -17.10   73.19
  20  -2  -2  129.59   15.90
   2  20  -2  132.49   14.40
  20  -2  -2  135.19   19.10
   2  20   2  132.49   15.00
  -2 -20   2  225.48   98.29
  20  -2   2  110.59   13.50
  20  -4  -2   75.69   12.10
  20  -4  -2   80.09   10.70
  20  -4  -2  104.39   16.80
   4  20  -2  105.69   11.50
   4  20   2  101.79   12.00
  -4 -20   2   81.99   89.49
  20  -4   2   83.99   10.80
   6  20  -2   63.59    8.90
  20  -6  -2   68.69   13.00
  20  -6  -2   58.79   10.50
  -6 -20   2   21.20   68.09
  20  -6   2   48.90    8.40
   6  20   2   61.59    9.00
  20  -8  -2   53.79    9.90
   8  20  -2   56.09    8.90
   8  20   2   39.20    8.00
  20  -8   2   46.90    8.00
  -8 -20   2   38.50   75.49
  20 -10  -2  114.19   14.60
 -10 -20  -2   54.39   27.20
 -10 -20   2   82.49   82.29
  20 -10   2  104.29   12.30
  20 -12  -2  306.67   30.50
  20 -12   2  283.97   27.80
 -12 -20   2  309.77  125.79
 -14 -20  -2   37.50   72.99
 -14 -20  -2    1.00   17.80
  20 -14  -2   20.20    5.70
  14  20  -2   29.40    8.40
 -14 -20   2   -0.30   64.09
  14  20   2   35.00    8.60
 -16 -20  -2  -39.10   45.70
  16  20  -2    1.70    4.70
 -16 -20  -2   -4.10   15.70
  20 -16  -2    1.40    3.20
  16  20   2    4.30    4.90
 -16 -20   2    2.20   50.79
 -18 -20  -2   -1.20   16.00
  18  20  -2   20.40    6.30
 -18 -20  -2   29.20   47.20
  20 -18  -2   23.00    3.70
  18  20   2   26.40    6.70
 -18 -20   2   24.60   46.50
 -20 -20  -2   -2.50   25.30
  20  20  -2    4.60    3.60
 -20 -20   2    1.40   22.90
  20  20   2   -3.20    4.10
  21  19  -2    1.70    3.80
 -21 -19  -2   -6.30   21.70
 -21 -19  -2   14.00   21.50
  21  19   2    0.50    4.00
 -21 -19   2   10.10   24.70
 -21 -17  -2  -15.10   28.10
 -21 -17  -2   -9.30   14.00
  21  17  -2    7.90    4.40
  21  17   2    7.80    5.00
  21  17   2    3.20    3.30
 -21 -17   2   10.70   32.10
 -21 -15  -2   74.79   23.80
  21  15  -2   57.49   11.20
 -21 -15   2   30.50   42.50
  21  15   2   71.09    9.50
  21  15   2   83.99   12.20
 -21 -13  -2   -0.90   18.10
 -21 -13  -2   63.09   54.79
  21  13  -2    2.40    4.90
  21  13   2    1.30    2.80
  21  13   2    6.50    5.00
 -21 -13   2   11.50   51.19
  21  11  -2   26.50    8.00
 -21 -11  -2   -1.00   21.10
  21  11  -2   16.90    5.30
  21  11   2   30.50    5.90
  21  11   2   20.90    6.00
 -21  -9  -2   67.19   28.10
  21   9  -2   63.39   10.30
  21   9  -2   65.29   13.10
  21   9   2   92.99   12.00
  21   9   2   72.49    9.50
 -21  -7  -2   90.69   30.40
  21   7  -2  132.79   16.40
  21   7  -2  125.19   18.30
  21   7   2  163.98   17.70
  21   7   2  162.88   15.60
 -21  -5  -2  112.99   35.70
  21   5  -2   87.29   13.90
  21   5  -2   97.49   12.50
  -5  21   2  104.39   15.70
  21   5   2   92.49   11.20
  21   3  -2   12.40    4.50
  -3  21  -2    5.30    4.80
  21   3  -2   13.80    4.00
  21   3  -2   19.80    6.50
 -21  -3  -2   29.80   20.20
  21   3   2   16.20    4.00
  21   3   2   22.10    6.30
   3 -21   2   30.00   41.40
  21   1  -2   12.50    5.80
  -1  21  -2    7.70    4.60
  21   1  -2    7.60    4.90
  21   1  -2    6.00    3.00
 -21  -1  -2   19.60   17.30
  21   1   2   11.30    3.60
   1 -21   2  -12.50   47.50
  -1  21   2   24.10    6.00
  21   1   2    7.50    4.90
  21  -1  -2   79.09   14.00
  21  -1  -2   58.39    9.10
  21  -1  -2   82.39   11.70
   1  21  -2  106.59   11.20
   1  21   2   99.29   12.20
  -1 -21   2   87.79   78.69
  21  -1   2   79.89    9.70
  21  -3  -2   90.19   14.80
  21  -3  -2   91.89   12.20
  -3 -21   2   24.60   67.39
  21  -3   2   83.19   10.30
   3  21   2   76.89   10.90
  21  -5  -2  125.49   18.30
   5  21  -2  147.09   15.20
  21  -5  -2  114.89   15.10
  21  -5   2  114.09   13.40
   5  21   2  100.09   15.60
  -5 -21   2  138.89   91.59
  21  -7  -2   28.30    6.60
  -7 -21  -2  -17.80   25.50
  21  -7   2   34.50    6.60
  -7 -21   2   27.20   76.89
  -9 -21  -2  -20.70   18.20
  21  -9  -2    6.20    4.20
  21  -9   2    8.00    3.60
  -9 -21   2   22.80   60.99
  21 -11  -2  204.08   22.30
  21 -11   2  197.88   20.00
 -11 -21   2  104.69   86.59
  21 -13  -2  154.58   17.30
 -13 -21  -2  139.39   94.29
 -13 -21   2   79.79   71.59
  15  21  -2    4.90    5.10
  21 -15  -2    8.30    3.80
 -15 -21  -2   22.70   14.80
 -15 -21  -2    2.60   53.79
  15  21   2    8.80    6.60
 -15 -21   2   -0.40   41.50
  21 -17  -2   10.30    2.90
 -17 -21  -2    2.40   16.40
 -17 -21  -2    4.60   39.90
  17  21  -2   13.80    5.90
  17  21   2   17.10    6.60
 -17 -21   2   10.10   42.60
 -19 -21  -2   14.60   26.50
  19  21  -2    5.10    4.30
 -19 -21   2    4.50   27.40
  19  21   2   17.00    6.30
 -22 -18  -2   -4.40   22.40
  22  18  -2   16.00    5.10
  22  18   2   24.00    6.30
  22  16  -2    3.60    4.10
 -22 -16  -2    3.70   16.30
  22  16   2    9.10    3.10
  22  16   2   -0.70    3.30
  22  14  -2    7.80    5.10
 -22 -14  -2    3.20   17.70
  22  14   2   16.50    4.40
  22  14   2   11.00    5.30
  22  12  -2   18.70    6.80
 -22 -12  -2   18.50   19.20
  22  12   2   22.50    5.10
  22  12   2   29.70    7.10
  22  10  -2    0.50    4.20
 -22 -10  -2   11.00   19.40
  22  10  -2    8.00    3.60
  22  10   2    3.00    3.00
  22  10   2    4.00    4.10
  22   8  -2   93.19   12.20
  22   8  -2   85.69   13.90
  22   8   2   98.79   11.20
  22   8   2   92.69   13.10
  22   6  -2   97.79   14.70
  22   6  -2   96.59   12.90
 -22  -6  -2   59.59   24.30
  22   6   2  112.09   12.00
  22   6   2  109.39   13.90
   4 -22  -2   35.20   43.60
  22   4  -2  111.59   11.90
 -22  -4  -2  126.89   29.50
  22   2  -2   17.40    6.40
  22   2  -2   19.20    5.40
 -22  -2  -2    2.40   18.00
   2 -22  -2    3.70   39.40
  22   2  -2   12.90    3.60
  22   2   2   16.60    4.00
   2 -22   2   10.00   51.99
  22   2   2   18.10    5.50
 -22   0  -2   57.49   21.70
  22   0  -2   72.49   13.30
  22   0  -2   85.89   11.40
  22   0   2   83.29    9.70
   0 -22   2   34.50   61.79
  22  -2  -2   19.50    7.20
  22  -2  -2   18.40    5.20
  -2 -22   2   21.70   66.19
  22  -2   2   19.90    4.50
  -4 -22   2  -44.00   60.49
  -6 -22   2   63.79   70.09
  -8 -22   2    6.80   72.49
 -10 -22  -2   -2.90   22.40
  22 -10  -2    1.90    2.60
  22 -10  -2    4.90    3.90
  22 -10   2    7.10    3.40
 -10 -22   2  -49.70   51.39
 -12 -22  -2   40.00   65.49
  12  22  -2  134.79   18.40
  22 -12  -2  122.39   14.20
 -12 -22   2    4.20   67.89
 -14 -22  -2   -2.60   50.09
  22 -14  -2   49.20    7.90
  14  22  -2   71.79   11.80
 -14 -22   2  -16.40   54.59
  22 -16  -2   33.00    5.00
  16  22  -2   32.70    7.60
 -16 -22  -2    3.40   46.00
 -16 -22  -2    4.60   16.30
 -16 -22   2   -3.20   46.10
 -18 -22  -2   11.50   34.70
  18  22  -2   20.60    5.10
 -18 -22   2   16.20   34.00
  18  22   2   16.00    6.00
  23  17  -2    7.70    2.30
  23  17  -2    8.60    4.20
  23  17   2   17.40    5.00
  23  15  -2    8.40    4.40
  23  15  -2    3.20    1.80
 -23 -15  -2    6.90   14.60
  23  15   2    6.90    3.40
  23  15   2   13.30    5.10
  23  13  -2    6.90    4.30
 -23 -13  -2   -3.80   15.90
  23  13   2    9.30    4.80
  23  13   2    6.30    2.90
  23  11  -2    6.50    4.30
  23  11  -2   10.70    4.40
 -23 -11  -2   27.20   16.40
  23  11   2   16.90    5.50
  23  11   2   15.80    3.80
  23   9  -2   37.30    7.00
 -23  -9  -2   25.00   23.80
  23   9  -2   29.30    7.50
  23   9   2   38.30    6.30
  23   9   2   46.30    8.90
 -23  -7  -2   90.59   30.90
  23   7  -2  109.69   15.10
  23   7  -2  116.19   13.80
  23   7   2  115.99   14.70
  23   7   2  117.59   12.80
 -23  -5  -2   19.20   20.40
   5 -23   2  128.59   84.69
   3 -23  -2   25.80   38.20
  23   3  -2    1.70    3.00
 -23  -3  -2   -1.50   17.10
  23   3  -2    0.50    4.00
  23   3  -2    5.50    2.50
  23   3   2    1.70    3.90
   3 -23   2   37.20   38.70
  23   3   2    2.20    2.30
 -23  -1  -2   39.00   22.00
   1 -23  -2    4.40   50.69
  23   1  -2    1.00    1.60
  23   1   2   -5.70    3.90
   1 -23   2    1.60   46.60
  23  -1  -2  217.18   24.20
  23  -1  -2  227.68   22.90
  -1 -23  -2  130.99   84.59
  -1 -23   2  174.38   87.99
  23  -1   2  220.98   21.60
  23  -3  -2   34.10    7.70
  -3 -23  -2   29.60   65.69
  23  -3  -2   29.30    6.30
  -3 -23   2  -18.80   49.50
  23  -3   2   28.70    5.50
  23  -5  -2   25.60    5.60
  -5 -23   2   70.49   68.99
  -7 -23  -2    3.60   66.89
  23  -7  -2    0.10    3.10
  23  -7  -2    0.00    2.40
  23  -7   2    0.80    2.20
  -7 -23   2  -34.60   57.49
  -9 -23  -2   -2.50   57.79
  23  -9  -2   16.80    4.80
  -9 -23   2   15.90   50.59
  23  -9   2   14.10    3.90
  23 -11  -2    2.10    2.70
 -11 -23  -2    2.60   57.39
 -11 -23   2    4.00   46.60
  11  23   2   12.00    7.60
  23 -11   2    2.50    2.10
  13  23  -2   20.40    6.80
  23 -13  -2   25.40    5.50
 -13 -23  -2    6.30   57.69
 -13 -23  -2  -18.40   27.60
 -13 -23   2   28.70   53.19
 -15 -23  -2  187.58   79.19
  23 -15  -2  212.58   21.80
  15  23  -2  258.97   25.10
 -15 -23   2  334.87   86.89
 -17 -23  -2   23.20   38.80
 -17 -23   2    6.90   32.80
  17  23   2   18.60    6.30
  24  16  -2   -1.10    1.90
  24  16  -2    5.70    3.70
  24  16   2    1.00    5.10
  24  16   2    0.50    3.20
 -24 -14  -2    8.40   14.20
  24  14  -2   19.50    5.50
  24  14   2   20.40    4.10
  24  14   2   33.60    6.70
 -24 -12  -2   17.20   19.70
  24  12  -2   50.19    8.90
  24  12   2   42.00    8.20
  24  12   2   37.50    6.10
  24  10  -2    1.70    3.20
  24  10  -2    2.20    1.90
 -24 -10  -2    8.20   17.50
  24  10  -2    9.20    4.70
  24  10   2    4.00    2.60
  24  10   2   12.30    5.00
  24   8  -2   23.70    4.30
 -24  -8  -2   30.60   20.90
  24   8  -2   38.00    7.80
  24   8  -2   43.60    7.00
  24   8   2   29.30    6.40
  24   6  -2    9.10    2.80
  24   6  -2   13.10    3.80
 -24  -6  -2    3.90   16.40
  24   6  -2   12.80    5.70
  24   6   2   23.90    5.70
  24   6   2   10.90    2.90
 -24  -4  -2   43.00   23.70
  24   4  -2   63.89    8.60
  24   4  -2   50.39    9.80
  24   4   2   62.09    9.50
  24   4   2   53.29    7.50
  24   2  -2   25.90    6.80
   2 -24  -2    6.60   35.20
  24   2  -2   17.40    4.60
 -24  -2  -2    5.60   16.50
  24   0  -2  131.19   17.40
  24   0  -2  167.88   16.90
   0 -24  -2   85.79   62.19
   0 -24   2   99.89   70.99
  24   0   2  154.78   15.50
  24  -2  -2  133.29   16.30
  24  -2  -2  144.99   15.40
  -2 -24  -2   95.29   73.69
  24  -2   2  126.99   14.00
  -2 -24   2  132.59   80.89
  -4 -24  -2   56.89   79.29
  -4 -24   2   20.70   54.59
  24  -6  -2   40.20    7.10
  -6 -24  -2   20.50   64.99
  24  -6   2   40.90    6.10
  -6 -24   2   12.90   59.19
  24  -8  -2   15.90    4.70
  -8 -24  -2    9.10   52.49
  -8 -24   2    8.30   54.69
  24  -8   2   14.10    3.50
 -10 -24  -2   -3.20   48.30
  24 -10  -2   10.20    3.50
 -10 -24   2    9.50   47.50
  24 -10   2   15.20    3.30
  12  24  -2   36.10    8.10
  24 -12  -2   33.50    5.70
 -12 -24  -2    9.50   50.09
 -12 -24   2   12.90   43.10
 -14 -24  -2  -20.20   40.10
  14  24  -2   31.80    6.20
  24 -14  -2   22.10    4.00
 -14 -24   2   10.20   41.70
 -16 -24  -2    7.90   34.40
  16  24  -2   29.20    5.90
 -16 -24   2  -14.40   26.90
 -25 -13  -2   -4.40   14.40
  25  13  -2    6.10    4.00
  25  13   2    9.50    4.30
  25  13   2    9.80    3.20
  25  11  -2   32.70    6.30
 -25 -11  -2   25.20   16.90
  25  11  -2   28.70    4.60
  25  11  -2   48.90    8.00
  25   9  -2   69.69    9.70
 -25  -9  -2   76.99   22.30
  25   9  -2   75.89   11.50
  25   9   2   89.79    9.70
  25   9   2  100.89   11.70
 -25  -7  -2   14.10   18.00
  25   7  -2   17.00    5.00
  25   7  -2   14.90    3.20
  25   7  -2   21.60    4.60
  25   7   2   26.10    6.00
  25   7   2   27.40    4.80
  25   5  -2   10.20    3.10
 -25  -5  -2   -0.50   18.40
  25   5  -2   12.50    4.50
  25   5   2   17.00    3.70
  25   5   2   11.00    4.60
   3 -25  -2  -80.79   61.69
 -25  -3  -2   31.50   22.60
   3 -25   2   -8.50   32.10
   1 -25  -2   -5.20   30.00
  25   1  -2   22.30    4.90
  25   1  -2   12.70    4.90
  25   1   2   19.40    4.00
   1 -25   2   10.50   37.60
  -1 -25  -2  -10.80   46.50
  25  -1  -2   -1.70    2.10
  25  -1  -2    2.30    3.50
  25  -1  -2    0.60    2.60
  25  -1   2   -1.20    1.80
  -1 -25   2  -27.40   46.00
  -3 -25  -2   10.30   61.19
  -3 -25   2   20.60   53.89
  -5 -25  -2    9.10   48.60
  -5 -25   2  -24.40   46.50
  25  -5   2   14.00    3.20
  25  -7  -2   11.90    3.70
  -7 -25  -2    7.80   58.29
  -7 -25   2    6.50   47.90
  25  -7   2   12.70    3.00
  -9 -25  -2   29.70   55.59
  25  -9  -2   48.10    6.50
  25  -9   2   33.70    5.30
  -9 -25   2   52.29   60.19
  25 -11  -2    3.50    2.30
 -11 -25  -2  -27.10   36.50
  11  25   2    7.10    6.60
 -11 -25   2    3.90   43.80
  25 -13  -2    9.80    2.40
 -13 -25  -2   -3.50   38.90
 -13 -25   2   35.00   44.30
  26  12  -2    5.60    3.20
  26  12   2    1.50    3.10
  26  12   2   -0.90    1.90
  26  10  -2   17.30    3.40
 -26 -10  -2  -15.20   20.50
  26  10  -2   11.90    4.10
  26  10   2   20.50    3.70
  26  10   2   13.50    4.30
 -26  -8  -2   -2.30   20.80
  26   8  -2    4.50    2.70
  26   8  -2   -3.40    2.60
  26   8  -2    0.90    2.20
  26   8   2    0.10    1.60
  26   8   2    4.30    3.00
 -26  -6  -2    3.40   23.60
  26   6  -2   -2.70    2.60
  26   6  -2    4.10    3.60
  26   6  -2    2.80    2.30
  26   6   2    1.50    1.70
  26   6   2    0.50    3.10
  26   4  -2   -3.60    5.20
  26   4  -2    6.40    2.70
  26   4  -2    6.10    3.60
 -26  -4  -2   28.50   26.20
   2 -26  -2  -55.79   38.40
  26   2  -2   12.80    4.20
   2 -26   2   28.40   30.30
  26   0  -2    9.00    2.70
   0 -26  -2   34.60   38.40
  26   0  -2   11.30    3.90
   0 -26   2  -26.80   30.90
  26   0   2    8.30    2.40
  26  -2  -2    0.70    1.90
  -2 -26  -2   -3.70   51.19
  26  -2   2    5.40    2.30
  -2 -26   2   20.40   43.50
  26  -4  -2   11.50    3.50
  -4 -26  -2  -42.30   41.40
  26  -4   2    8.00    2.40
  -4 -26   2   15.30   43.90
  -6 -26  -2    0.70   40.40
  -6 -26   2   -5.90   48.30
  -8 -26  -2    5.20   43.90
  26  -8  -2   15.50    3.40
  -8 -26   2    7.20   41.30
  26  -8   2   21.80    3.70
  26 -10  -2   80.89    8.40
 -10 -26  -2   16.10   46.30
 -10 -26   2    5.50   39.50
  26 -12  -2    7.50    1.90
 -12 -26  -2    4.30   35.00
 -12 -26   2  -13.30   31.00
  27   9  -2   51.29    7.70
  27   9  -2   57.99    6.80
  27   9   2   51.79    6.70
  27   9   2   77.59   10.30
  27   7  -2   12.90    2.90
  27   7  -2   14.90    4.00
  27   7   2   17.90    3.50
  27   5  -2   28.70    4.70
  27   5  -2   29.70    6.20
  27   5   2   28.60    4.60
  27   3  -2   15.80    3.60
  27   3  -2   12.00    3.60
  27   3   2    8.70    2.50
   1 -27  -2  -55.29   42.70
   1 -27   2  -16.00   28.40
  -1 -27  -2   -9.20   34.10
  27  -1  -2   -2.40    3.70
  -1 -27   2  -25.00   29.70
  -3 -27  -2   14.90   44.80
  27  -3  -2    3.40    1.90
  27  -3   2    2.50    1.50
  -3 -27   2    6.10   37.60
  27  -5  -2    6.80    2.50
  -5 -27  -2  -22.00   35.00
  -5 -27   2    8.80   32.30
  27  -5   2    9.90    2.30
  -7 -27  -2   11.00   35.20
  27  -7  -2   42.30    5.60
  27  -7   2   43.90    4.90
  -7 -27   2  -19.50   30.60
  -9 -27  -2   19.90   34.10
   9  27   2   14.50    4.90
  -9 -27   2    6.60   27.90
  28   6  -2    1.30    2.10
  28   6  -2    1.00    1.70
  28   6   2    0.90    1.50
  28   4  -2    1.40    1.50
  28   4  -2    3.10    2.60
  28   4   2    1.30    1.50
  28   2  -2    1.20    1.70
  28   2  -2    0.70    2.30
  28   2   2    2.70    1.80
  28   0  -2   13.30    3.30
  28   0   2   18.00    3.30
   0 -28   2    3.50   32.90
  28  -2  -2   12.40    2.80
  -2 -28  -2   -1.80   32.60
  28  -2   2   13.10    2.60
  -2 -28   2    1.50   29.40
  -4 -28  -2   -3.10   34.20
  28  -4  -2   15.00    3.20
  -4 -28   2    2.80   29.90
  28  -4   2   16.40    2.90
  28  -6  -2    4.70    1.80
  -6 -28  -2    6.80   32.00
   6  28   2   10.60    4.10
  -6 -28   2   -2.60   27.60
  28  -6   2    6.30    1.60
  28  -8  -2    8.00    2.00
  29   1  -2    3.20    1.60
  29   1   2    0.70    1.20
  29  -1  -2   17.80    3.20
  29  -1   2   20.50    3.10
   1   0  -3  548.15   48.40
   0   1  -3  540.75   48.20
   0   1  -3  602.84   49.10
  -1   0  -3  512.45   48.00
   0  -1  -3  528.25   48.10
  -1   0  -3  512.05   47.80
   1   0   3  572.04   48.10
   0   1   3  475.95   48.10
   0   1   3  468.95   48.00
   1   0   3  576.14   48.20
  -1   0   3  595.64   48.50
  -1   0   3  569.24   48.30
  -1   2  -3  442.56   38.20
   1  -2  -3  433.96   38.50
  -1   2  -3  449.16   38.40
  -2  -1  -3  475.45   38.10
  -2  -1  -3  475.45   37.90
  -1   2   3  385.96   38.30
   2   1   3  387.16   38.00
  -1   2   3  366.96   38.40
   1   2  -3   40.60    5.40
   2  -1  -3   35.10    5.00
  -2   1  -3   35.70    3.80
  -1  -2  -3   40.10    4.40
  -2   1  -3   30.30    3.90
  -2   1   3   38.80    5.30
   1   2   3   33.80    4.50
   1   2   3   31.30    4.70
  -2   1   3   31.30    4.90
  -2   3  -3   57.79    5.90
  -2   3  -3   63.59    6.20
   2  -3  -3   67.69    7.00
  -2   3   3   57.69    7.20
  -2   3   3   54.69    7.00
   3   2   3   53.29    6.10
   3   2   3   51.89    6.00
  -3   0  -3  302.27   27.30
   0  -3  -3  293.17   28.00
  -3   0  -3  311.27   27.40
   3   0  -3  297.47   28.80
   0   3  -3  342.67   28.50
   3   0   3  311.37   27.70
  -3   0   3  285.27   28.40
   3   0   3  324.57   27.60
   3  -2  -3   96.99    9.80
  -3   2  -3   87.39    8.20
  -3   2  -3   92.89    8.20
   2   3   3   83.19    8.90
  -3   2   3   88.19    9.50
  -3   2   3   87.69    9.80
   2   3   3   89.09    9.20
  -3   4  -3  543.95   46.50
  -3   4  -3  571.94   46.60
   3  -4  -3  565.94   47.70
   4   3   3  505.45   46.80
   4   3   3  483.15   46.60
  -3   4   3  516.65   47.70
  -3   4   3  497.15   47.40
  -1   4  -3   80.19    7.90
   4   1  -3   77.49    9.10
   1  -4  -3   73.69    7.50
   4   1   3   58.19    6.50
  -1   4   3   58.79    7.60
   4   1   3   57.79    6.40
  -4  -1   3   82.19    8.60
  -1   4   3   63.29    7.90
   4  -1  -3  366.46   29.20
   1   4   3  284.37   27.80
   1   4   3  289.57   28.00
  -4   1   3  308.27   28.30
  -4   1   3  292.07   28.40
   4  -3  -3  283.87   24.60
  -4   3   3  252.67   24.20
  -4   3   3  253.27   24.40
   3   4   3  249.97   23.70
   3   4   3  249.97   23.50
  -4   5  -3  634.84   48.90
  -4   5  -3  568.54   49.20
  -4   5  -3  577.34   49.10
  -4   5   3  522.15   50.59
   5   4   3  548.15   49.70
  -4   5   3  493.25   50.19
   5   4   3  538.55   49.50
   5   2  -3  114.49   11.90
   2  -5  -3  115.29   10.30
   5   2   3   82.89    8.90
   5   2   3   76.99    8.80
  -2   5   3   98.59   10.20
  -2   5   3  108.19   10.80
   0  -5  -3  117.29   11.10
   5   0  -3  129.79   12.90
  -5   0   3  107.89   11.80
   0   5   3   96.89   11.30
   0   5   3  100.79   11.20
   5  -2  -3 2545.45  201.98
  -5   2   3 2225.88  200.98
   2   5   3 2224.78  200.68
   2   5   3 2251.67  200.88
  -5   2   3 2211.18  201.18
  -4  -5  -3  837.42   73.69
   4   5   3  758.02   66.09
  -5   4   3  683.03   66.59
   4   5   3  751.62   66.29
  -5   4   3  706.03   66.89
  -5   6  -3 1628.54  157.38
  -5   6  -3 1555.34  157.28
  -5   6  -3 2073.79  157.78
  -5   6   3 1729.13  159.08
   6   5   3 1996.10  158.58
   6   5   3 1897.41  158.38
  -5   6   3 1754.82  159.48
  -3   6   3  834.82   72.89
  -3   6   3  795.32   72.49
   6   3   3  825.22   71.59
   6   3   3  790.22   71.39
  -1   6   3  163.18   17.60
   6   1   3  184.18   16.30
  -1   6   3  194.98   18.20
   6   1   3  187.18   16.30
   1   6   3  807.12   74.79
   1   6   3  850.01   75.09
  -6   1   3  868.31   75.39
  -3  -6  -3   73.69   17.00
   3   6   3   52.99    6.70
   3   6   3   51.49    7.10
  -6   3   3   54.59    7.80
  -6   3   3   53.99    7.50
   5   6   3  762.72   62.09
   5   6   3  738.63   61.79
  -6   5   3  618.34   62.19
  -6   5   3  642.34   62.59
  -6   7  -3  257.47   26.30
  -6   7   3  309.07   29.00
   7   6   3  353.86   28.00
  -6   7   3  287.17   28.50
  -4   7  -3  789.32   61.49
  -4   7  -3  779.82   61.39
   7   4   3  676.23   61.89
   7   4   3  657.33   61.69
  -4   7   3  640.84   63.09
  -4   7   3  623.24   62.69
   7   2   3  980.00   91.19
  -2   7   3 1098.39   92.79
  -2   7   3 1115.19   93.09
   7   2   3  987.50   91.29
  -7   0  -3 1333.67  121.89
   0  -7  -3 1266.27  120.49
   0   7   3 1231.68  115.89
  -7   0   3 1460.85  116.49
   0   7   3 1258.27  115.79
  -2  -7  -3 2674.63  224.18
   2   7   3 2465.65  218.08
  -7   2   3 2380.16  218.58
  -7   2   3 2365.76  218.38
   2   7   3 2550.74  218.38
   4   7   3 3046.90  246.78
  -7   4   3 2617.04  247.08
   4   7   3 2933.61  246.98
  -7   4   3 2656.63  247.38
   6   7   3  696.33   56.19
  -7   6   3  561.04   56.69
  -7   6   3  558.84   56.39
   6   7   3  662.63   55.89
   7  -8  -3   31.20    5.60
  -7   8  -3   34.30    3.50
  -8  -7  -3   33.00   15.70
  -7   8  -3   34.70    3.60
   8   7   3   47.40    6.10
  -7   8   3   38.40    6.80
  -7   8   3   43.60    7.40
   8   7   3   44.50    5.50
  -8  -7   3    1.40   18.60
  -5   8  -3  619.64   56.39
  -5   8  -3  636.64   56.59
  -5   8   3  623.64   58.19
  -5   8   3  603.94   58.49
   8   5   3  714.43   57.19
  -8  -5   3  639.54   74.59
   3  -8  -3  778.32   76.69
   8   3   3  867.21   75.79
  -3   8   3  889.31   77.69
   8   3   3  904.21   75.89
  -3   8   3  869.61   77.29
  -8  -1  -3   92.89   21.80
  -1   8   3   98.39   11.00
  -8   1  -3 5852.81  513.45
  -1  -8  -3 6063.29  512.95
  -8   1   3 5867.11  508.35
   1   8   3 5822.52  508.05
   1   8   3 5452.65  507.75
  -8   3  -3 1517.35  142.09
   3   8   3 1622.84  136.79
   3   8   3 1670.53  137.09
  -8   3   3 1471.25  137.29
  -8   3   3 1459.25  136.99
  -8   5   3  534.45   54.89
  -8   5   3  567.44   54.69
   5   8   3  637.74   54.29
   5   8   3  658.63   54.59
  -7  -8  -3  722.03   68.19
   7   8   3  695.63   57.19
   7   8   3  677.33   56.89
  -8   7   3  534.55   57.29
  -8   7   3  541.75   57.59
   8  -9  -3   92.19   12.20
  -8   9  -3  118.69   18.10
  -9  -8  -3  102.09   25.20
  -8   9   3  104.39   12.90
   9   8   3  127.89   12.10
  -9  -8   3   84.49   27.70
   9   8   3  134.59   12.60
  -8   9   3  107.09   13.50
  -6   9  -3   24.70    3.40
  -6   9  -3   23.70    3.30
  -9  -6  -3   29.40   15.10
   6  -9  -3   23.80    4.80
  -9  -6   3   14.80   19.50
  -6   9   3   28.40    6.20
   9   6   3   23.50    4.10
  -6   9   3   24.70    5.60
   9   6   3   24.80    4.40
  -4   9  -3 1482.45  113.69
  -4   9  -3 1428.26  113.59
   4  -9  -3 1130.09  114.29
   4  -9  -3 1367.96  120.99
  -4   9   3 1176.68  114.89
   9   4   3 1280.67  113.59
   9   4   3 1349.47  113.79
  -4   9   3 1261.27  115.39
  -9  -4   3 1105.59  127.79
   2  -9  -3 1527.45  149.69
   2  -9  -3 1723.43  154.08
  -2   9  -3 2014.80  149.09
  -2   9   3 1592.74  150.18
  -2   9   3 1632.54  150.58
  -9   0  -3  240.68   31.90
   0  -9  -3  235.88   21.80
   0  -9  -3  235.08   28.60
   0   9   3  213.78   22.20
   0   9   3  222.88   22.60
   9  -2  -3    2.40    3.50
  -2  -9  -3    2.70    2.40
  -9   2  -3  -10.40    8.10
  -9   2   3    2.40    3.30
  -9   4  -3  615.64   58.59
   4   9   3  600.54   52.29
  -9   4   3  555.04   52.39
   4   9   3  570.44   51.89
  -9   4   3  524.15   52.59
  -9   6  -3  211.28   27.40
  -6  -9  -3  229.88   33.50
   6   9   3  231.38   21.10
  -9   6   3  186.48   21.90
  -9   6   3  198.58   21.60
   6   9   3  238.78   21.50
  -8  -9  -3  124.09   25.60
  -9   8  -3   94.29   18.90
  -8  -9   3   98.79   31.70
   8   9   3  133.69   13.20
  -9   8   3  114.69   13.70
  -9   8   3  111.09   13.90
   8   9   3  126.49   12.80
 -10  -9  -3   23.70   17.30
 -10  -9  -3   22.40    8.40
   9 -10  -3   35.10    6.20
   9 -10  -3   24.40    5.50
 -10  -9   3   20.90   21.60
  10   9   3   26.60    5.30
  10   9   3   33.60    5.50
  -9  10   3   34.30    7.20
 -10  -9   3   10.20   59.09
  -9  10   3   35.00    7.20
 -10  -7  -3  126.89   28.60
  -7  10  -3  101.59   10.60
   7 -10  -3   82.59   14.30
   7 -10  -3  108.69   12.20
  -7  10  -3   98.29   10.40
  10   7   3  130.99   11.80
 -10  -7   3   97.89   31.00
  10   7   3  135.69   12.20
  -7  10   3  117.79   13.70
  -7  10   3  108.39   13.20
   5 -10  -3    0.70    2.40
 -10  -5  -3    2.30   12.80
  -5  10  -3    1.30    1.60
  -5  10  -3    1.40    1.50
 -10  -5   3   10.90   18.80
  -5  10   3   -1.80    2.90
  10   5   3   -0.40    1.10
  -5  10   3   -0.20    2.80
  10   5   3   -1.10    1.00
   3 -10  -3  796.72   76.09
 -10  -1  -3  109.79   24.60
   1 -10  -3  129.69   19.60
  -1  10  -3   99.49    9.60
   1 -10  -3   87.99   10.40
  -1  10   3   83.99   11.60
  -1  10   3   88.19   11.20
 -10   1  -3 1020.50   87.39
  -1 -10  -3  835.02   77.89
  -1 -10  -3  936.41   84.99
   1  10   3  830.82   78.69
   1  10   3  786.62   78.29
  -3 -10  -3  608.34   65.59
  -3 -10  -3  621.24   57.89
 -10   3  -3  755.52   66.79
   3  10   3  638.94   58.59
   3  10   3  638.64   58.79
 -10   3   3  632.14   59.29
  -5 -10  -3  123.79   25.20
 -10   5  -3  139.09   22.40
 -10   5   3  125.69   14.70
   5  10   3  130.99   13.90
   5  10   3  138.69   14.30
 -10   5   3  124.89   14.90
 -10   7  -3  209.68   24.40
  10  -7  -3  138.29   17.90
  -7 -10  -3  142.19   30.70
 -10   7   3  173.98   18.60
   7  10   3  211.38   18.50
   7  10   3  192.88   17.90
 -10   7   3  153.28   18.60
  -9 -10  -3   21.10    8.10
  -9 -10  -3   27.70   17.40
  10  -9  -3    9.30    6.50
  10  -9  -3   20.60    5.40
  10  -9  -3   15.50    4.80
   9  10   3   17.60    4.50
  -9 -10   3   51.59   64.59
 -10   9   3   13.70    4.90
   9  10   3   10.60    4.00
 -10   9   3    8.80    4.20
  -9 -10   3   37.80   23.70
  10 -11  -3  646.84   57.69
 -11 -10  -3  680.53   75.19
  10 -11  -3  519.95   59.29
  10 -11  -3  552.74   57.69
 -10  11   3  647.14   58.79
  11  10   3  658.73   57.39
 -10  11   3  605.94   58.19
  11  10   3  706.83   57.89
 -11 -10   3  691.03  133.19
   8 -11  -3  147.89   14.30
 -11  -8  -3  126.29   30.60
  -8  11  -3  122.99   12.10
   8 -11  -3  115.69   13.90
  -8  11  -3  113.99   11.80
 -11  -8   3  102.29   31.90
  -8  11   3  138.89   15.00
 -11  -8   3  117.49   72.29
  -8  11   3  147.09   15.70
  -6  11  -3   53.19    6.70
 -11  -6  -3   89.19   14.60
   6 -11  -3   54.39    7.70
  -6  11  -3   55.49    6.40
 -11  -6  -3   55.89   20.40
 -11  -6   3   27.80   23.70
  -6  11   3   61.29    8.90
  -6  11   3   65.19    9.70
  -4  11  -3  112.09   10.70
  -4  11  -3  102.89   10.80
 -11  -4  -3  115.69   27.00
   4 -11  -3  108.29   11.80
  -4  11   3  106.89   13.10
  -4  11   3  104.49   12.60
 -11  -4   3   64.49   24.30
 -11  -2  -3  290.47   37.70
  -2  11  -3  264.17   23.60
   2 -11  -3  252.17   24.50
  -2  11   3  247.38   25.60
  -2  11   3  237.68   25.10
   0 -11  -3  878.81   73.69
   0 -11  -3  872.61   80.29
   0  11   3  769.92   73.99
   0  11   3  762.22   74.29
  -2 -11  -3  317.37   28.90
  -2 -11  -3  254.67   36.40
   2  11   3  304.07   29.50
 -11   2   3  331.07   30.40
   2  11   3  319.67   29.90
  11  -4  -3   32.00    6.90
 -11   4  -3   30.50   12.30
  -4 -11  -3   18.30   12.80
   4  11   3   26.80    5.40
   4  11   3   31.50    6.10
 -11   4   3   34.70    6.80
  11  -6  -3   77.79   12.50
  -6 -11  -3   69.29   20.80
  11  -6  -3   79.59   11.80
  -6 -11  -3   93.19   10.80
 -11   6  -3  124.89   20.00
 -11   6   3  103.39   12.40
   6  11   3  107.89   11.40
   6  11   3  114.99   11.80
  -6 -11   3   44.30   84.29
 -11   6   3  101.39   12.10
  11  -8  -3  365.16   39.30
  11  -8  -3  377.66   41.80
  -8 -11  -3  361.96   51.19
 -11   8  -3  403.96   42.80
  11  -8  -3  382.16   38.70
 -11   8   3  418.26   39.30
   8  11   3  485.65   38.90
 -11   8   3  407.66   39.00
   8  11   3  435.46   38.30
  -8 -11   3  551.04  143.99
 -10 -11  -3   -4.10   15.10
 -10 -11  -3   13.50    7.30
  11 -10  -3   10.50    6.40
  11 -10  -3    2.90    4.20
  10  11  -3   18.60   11.50
  11 -10  -3   17.20    5.20
  10  11   3    8.30    4.10
 -10 -11   3   43.10   25.80
  10  11   3    5.80    3.60
 -10 -11   3  146.79   84.99
 -11  10   3   14.20    5.10
 -11  10   3   10.00    4.70
  10  11   3   11.50    3.80
 -12 -11  -3  161.28   21.20
 -12 -11  -3  126.19   31.80
  11 -12  -3  132.49   15.70
  11 -12  -3  149.69   15.60
  12  11   3  139.59   15.00
  12  11   3  115.79   14.40
 -11  12   3  118.59   15.80
 -12 -11   3  201.18   92.69
 -11  12   3  128.69   15.90
  12  11   3  128.99   14.90
 -12 -11   3   77.79   31.20
   9 -12  -3  426.86   36.80
   9 -12  -3  345.77   38.50
 -12  -9  -3  475.55   56.99
   9 -12  -3  355.96   36.60
 -12  -9   3  498.25  117.39
  -9  12   3  423.96   38.30
  12   9   3  310.67   35.60
  -9  12   3  415.06   37.70
 -12  -7  -3   79.09   13.60
  12   7  -3   58.19   11.30
   7 -12  -3   35.60    7.20
 -12  -7  -3   66.99   24.00
  -7  12  -3   47.80    5.90
  -7  12  -3   50.99    6.10
 -12  -7   3   95.99   27.70
  12   7   3   39.10    6.70
  12   5  -3   48.50   16.70
  -5  12  -3   68.09    7.60
  -5  12  -3   61.09    7.20
 -12  -5  -3   84.29   14.40
   5 -12  -3   45.00    7.80
   5 -12  -3   77.49    8.60
 -12  -5  -3   56.49   19.80
  -5  12   3   62.19    9.50
 -12  -5   3   47.80   22.40
  -5  12   3   65.19   10.00
   3 -12  -3    7.40    3.60
   3 -12  -3   -1.50    2.10
  -3  12  -3    4.80    2.20
 -12  -3  -3   -4.70   12.60
  -3  12  -3    3.40    2.10
  12   3   3    1.00    0.90
  12   3   3    1.10    1.00
  12   3   3    2.50    2.60
  12   3   3   -0.50    1.40
  -3  12   3    4.80    3.80
  -3  12   3    1.80    3.80
 -12  -1  -3  106.99   24.90
   1 -12  -3  115.49   12.40
  -1  12  -3  106.19   11.10
  -1  12   3  118.69   13.70
  -1  12   3  103.39   12.80
  -1 -12  -3   32.90    5.30
  12  -1  -3   17.40    5.80
 -12   1  -3   30.70   14.10
   1  12   3   24.20    5.60
   1  12   3   34.50    6.70
  -3 -12  -3  633.44   60.99
  -3 -12  -3  611.44   69.99
  12  -3  -3  684.13   68.39
  -3 -12   3  803.12  166.78
 -12   3   3  779.32   63.09
   3  12   3  674.73   61.79
   3  12   3  676.63   62.19
 -12   5  -3 1143.99   95.69
  12  -5  -3  857.91   92.49
  -5 -12  -3 1004.90   87.29
  12  -5  -3  830.92   89.19
   5  12   3  999.20   88.19
  -5 -12   3 1158.78  185.98
 -12   5   3 1020.20   88.99
   5  12   3  961.70   87.89
  12  -7  -3    4.90    4.70
  12  -7  -3    7.50    7.40
  -7 -12  -3   14.10    6.80
  -7 -12  -3   -0.70   14.40
 -12   7  -3    7.70    8.60
  12  -7  -3    8.30    4.30
 -12   7   3    6.40    4.30
  -7 -12   3  -31.00   69.59
 -12   7   3    5.90    4.00
  12  -7   3   12.40    3.50
   7  12   3    7.40    3.80
   7  12   3    5.40    3.20
  -9 -12  -3  118.99   29.20
  12  -9  -3  115.99   14.00
  12  -9  -3   90.19   17.30
  12  -9  -3  103.39   14.40
  -9 -12  -3  145.19   18.40
  -9 -12   3  217.18  107.49
   9  12   3  130.69   13.30
   9  12   3  126.19   13.80
 -12   9   3  110.29   14.20
 -12   9   3  115.89   13.90
  12  -9   3  105.09   12.50
  12 -11  -3  815.42   71.09
 -11 -12  -3  890.41   74.69
  12 -11  -3  687.73   72.79
 -11 -12  -3  787.52   86.99
  12 -11  -3  733.73   71.49
  11  12   3  811.12   70.99
 -12  11   3  735.23   71.19
 -12  11   3  728.93   71.39
 -11 -12   3  867.21  167.18
  11  12   3  749.42   70.49
  12 -13  -3   15.60    5.90
 -13 -12  -3   12.80    7.50
 -13 -12  -3    0.10   18.50
  13  12  -3    9.90    7.90
  12 -13  -3   19.50    5.90
 -13 -12   3    1.80   53.59
  13  12   3    1.20    4.80
 -12  13   3   13.50    5.70
  13  12   3   11.40    4.70
 -12  13   3    4.90    4.10
  13  12   3    7.80    3.90
  10 -13  -3  105.39   13.50
  10 -13  -3  125.89   13.80
 -13 -10  -3  142.09   19.70
  13  10  -3  132.99   18.30
 -13 -10  -3   93.69   30.40
 -13 -10   3  122.29   73.19
 -10  13   3  116.99   15.00
 -13 -10   3   57.19   28.10
 -10  13   3  111.09   13.80
  13  10   3   97.19   12.60
  13   8  -3  133.19   17.70
  -8  13  -3  123.29   11.10
   8 -13  -3  121.79   12.60
 -13  -8  -3  126.19   18.60
  -8  13  -3   86.49   10.40
 -13  -8  -3  116.49   29.30
   8 -13  -3   94.39   12.40
  -8  13   3   91.19   13.00
  13   8   3   84.79   11.60
  -8  13   3  123.49   14.50
 -13  -8   3   63.59   61.69
 -13  -8   3   69.49   31.00
  13   6  -3  347.77   33.40
   6 -13  -3  238.68   27.00
   6 -13  -3  315.77   27.60
  -6  13  -3  277.67   26.60
  -6  13  -3  278.67   26.30
 -13  -6  -3  301.77   45.60
  -6  13   3  292.47   28.70
 -13  -6   3  184.48   45.90
  -6  13   3  286.67   29.10
  13   4  -3  356.06   37.30
   4 -13  -3  373.66   31.80
 -13  -4  -3  335.27   46.50
  -4  13  -3  334.37   30.70
  -4  13  -3  348.87   31.00
  13   4   3  286.97   30.70
  -4  13   3  339.97   32.70
 -13  -4   3  237.98   46.40
  -4  13   3  340.97   33.20
 -13  -2  -3   97.09   24.90
  13   2  -3   74.99   15.70
  -2  13  -3   84.49    8.90
  -2  13  -3   78.69    8.70
   2 -13  -3   87.09    9.90
  13   2   3   64.89    8.60
  -2  13   3   68.09   10.10
  -2  13   3   78.19   11.00
 -13   0  -3  605.44   65.59
  13   0  -3  585.84   59.89
   0 -13  -3  524.55   53.39
   0 -13  -3  667.33   54.09
   0  13  -3  608.84   52.99
   0 -13   3  679.43  163.68
  13   0   3  599.54   53.29
   0  13   3  552.64   54.49
   0  13   3  574.24   54.99
  -2 -13  -3 1055.09  102.79
 -13   2  -3 1231.28  113.19
   2  13  -3 1239.88  102.49
  13  -2  -3 1121.29  108.39
  -2 -13  -3 1099.59  111.79
  13  -2  -3 1094.09  109.09
  13  -2   3 1281.37  102.89
   2  13   3 1087.89  103.69
   2  13   3 1125.19  104.09
  -2 -13   3 1554.74  220.48
  -4 -13  -3  116.99   16.50
  13  -4  -3   96.19   16.70
  -4 -13  -3   87.69   10.00
 -13   4  -3   72.39   18.40
  13  -4  -3   71.99   12.60
  -4 -13  -3   73.39   20.30
  13  -4  -3   63.69   11.20
 -13   4   3  105.79   12.50
  -4 -13   3  -50.19   87.19
   4  13   3   95.99   11.50
  13  -4   3  108.69   10.40
   4  13   3   78.29   10.50
  13  -6  -3   98.69   16.50
  -6 -13  -3   55.09   19.30
  13  -6  -3   57.39   10.00
  13  -6  -3   73.49   11.60
 -13   6  -3   57.29   14.90
   6  13   3   65.99    9.40
   6  13   3   76.69    9.20
  -6 -13   3  103.59   84.79
 -13   6   3   73.59   10.60
  -8 -13  -3 1037.70  107.49
  13  -8  -3  952.30   98.39
  13  -8  -3 1009.30   95.19
  13  -8  -3 1023.60   96.19
 -13   8   3 1033.10   95.29
   8  13   3 1090.69   94.79
  13  -8   3 1182.68   94.29
 -13   8   3 1057.89   95.19
  -8 -13   3  912.51  191.18
   8  13   3 1059.39   94.39
  13 -10  -3    0.90    4.50
  13 -10  -3    6.10    4.50
  13 -10  -3    5.30    6.90
 -10 -13  -3    1.30    6.90
 -10 -13  -3   -1.10   16.80
 -10 -13   3   45.70   84.39
 -13  10   3    5.50    4.70
  10  13   3   10.80    4.00
  10  13   3    4.70    3.80
  13 -10   3    0.70    2.50
  10  13   3   10.80    4.60
 -13  10   3    3.20    4.60
 -12 -13  -3  173.08   39.20
  13 -12  -3  153.38   19.00
  13 -12  -3  196.08   19.20
 -12 -13  -3  137.49   21.80
 -13  12   3  156.58   18.80
 -13  12   3  137.39   18.80
  12  13   3  166.68   18.90
  12  13   3  177.58   18.70
 -12 -13   3  236.28  111.49
  12  13   3  165.38   18.20
  13 -14  -3   50.69    9.80
  13 -14  -3   54.69    9.40
 -14 -13  -3   30.20   22.70
  14  13  -3   51.19   11.50
 -13  14   3   28.30    8.60
 -14 -13   3   34.80   65.39
  14  13   3   71.89   12.10
  14  13   3   50.49    8.90
  11 -14  -3  116.59   12.80
 -14 -11  -3   67.29   27.20
  14  11  -3   83.09   16.40
  11 -14  -3   92.79   13.00
 -14 -11  -3   99.29   17.80
  14  11   3  106.49   12.50
 -11  14   3  110.59   21.00
 -14 -11   3   71.49   59.79
 -11  14   3   89.89   13.60
  14   9  -3  298.07   31.40
 -14  -9  -3  285.97   31.60
   9 -14  -3  309.07   26.90
 -14  -9  -3  262.47   46.10
   9 -14  -3  236.88   26.40
  -9  14   3  254.17   28.30
  -9  14   3  231.68   27.40
  14   9   3  257.47   25.90
 -14  -9   3  277.47   88.39
 -14  -7  -3  211.98   44.20
  14   7  -3  244.48   27.10
   7 -14  -3  181.78   21.50
  -7  14  -3  204.38   20.80
   7 -14  -3  239.58   22.00
 -14  -7  -3  267.07   27.50
  -7  14  -3  206.18   20.70
 -14  -7   3  155.08   69.79
  14   7   3  199.98   21.20
  -7  14   3  223.48   23.80
  -7  14   3  222.58   23.50
 -14  -5  -3  144.39   19.50
   5 -14  -3  117.79   13.60
  14   5  -3  138.29   19.40
   5 -14  -3  130.29   13.90
 -14  -5  -3  147.09   34.80
  -5  14  -3  130.89   13.00
  -5  14  -3  135.39   13.40
  -5  14   3  113.19   15.00
   5 -14   3  103.69   94.09
 -14  -5   3   85.69   27.70
  -5  14   3  116.89   15.70
  14   5   3  112.99   13.10
 -14  -3  -3   34.00    9.60
   3 -14  -3   33.20    6.20
  -3  14  -3   18.50    4.00
  -3  14  -3   22.80    4.50
  14   3  -3   10.50    8.40
   3 -14  -3   26.00    5.30
 -14  -3  -3   24.60   18.30
  -3  14   3   27.80    6.90
   3 -14   3   38.70   77.69
  14   3   3   27.10    4.80
  -3  14   3   18.90    5.90
  14   3   3   31.80    6.00
 -14  -1  -3  642.04   59.69
  14   1  -3  606.34   61.19
  -1  14  -3  601.04   54.99
 -14  -1  -3  539.85   67.79
   1 -14  -3  698.33   56.19
  -1  14  -3  636.34   55.29
  14   1  -3  513.85   58.89
   1 -14  -3  560.14   55.39
  -1  14   3  587.84   56.69
  -1  14   3  611.44   57.19
   1 -14   3  810.72  158.48
  14   1   3  601.04   55.19
  14   1   3  684.53   57.49
  14  -1  -3   73.39   14.60
   1  14  -3   63.49    7.10
  14  -1  -3   60.59   11.50
 -14   1  -3   42.30   17.50
  14  -1  -3   42.80    9.20
  -1 -14  -3   52.09    7.60
 -14   1  -3   40.10   10.20
   1  14   3   59.19    8.30
   1  14   3   66.19    9.50
  -1 -14   3  -34.00   79.59
  14  -1   3   71.69    7.70
  -3 -14  -3  433.66   36.70
 -14   3  -3  376.26   47.20
  -3 -14  -3  385.56   47.90
 -14   3  -3  332.77   38.70
  14  -3  -3  394.96   43.80
  14  -3  -3  370.46   39.60
   3  14  -3  434.66   36.20
  -3 -14   3  623.54  162.78
   3  14   3  400.06   37.80
   3  14   3  375.46   37.30
  14  -5  -3   59.99   13.10
  14  -5  -3   72.29   11.90
  -5 -14  -3   93.79   24.00
 -14   5  -3   64.39   16.70
  14  -5  -3  105.19   18.40
  -5 -14  -3  100.99   10.40
 -14   5   3   96.69   12.40
   5  14   3   87.29   10.90
   5  14   3   84.59   11.10
  14  -5   3   97.89   10.60
  -5 -14   3  191.48   97.89
  14  -7  -3  315.47   34.50
  -7 -14  -3  397.56   35.60
  14  -7  -3  320.57   38.40
  -7 -14  -3  289.37   46.00
  14  -7  -3  315.17   33.50
   7  14   3  315.97   32.30
  14  -7   3  369.86   32.50
 -14   7   3  364.76   33.80
   7  14   3  314.47   32.60
  -7 -14   3  337.97  132.99
  14  -9  -3  151.78   16.60
  14  -9  -3  142.49   17.70
  -9 -14  -3  144.39   19.20
  -9 -14  -3  113.39   29.50
  14  -9  -3  100.99   20.00
   9  14   3  108.09   16.10
  -9 -14   3  191.48  118.89
  14  -9   3  131.09   14.60
   9  14   3  140.59   15.70
 -14   9   3  148.59   16.60
   9  14   3  136.99   15.40
  14 -11  -3  344.97   32.90
 -11 -14  -3  229.18   47.40
 -11 -14  -3  304.27   33.60
  11  14   3  328.47   31.40
 -14  11   3  294.97   32.00
 -14  11   3  314.17   31.90
  11  14   3  307.27   31.30
  11  14   3  312.47   31.30
 -11 -14   3  271.37  123.29
  14 -13  -3  287.47   31.40
 -13 -14  -3  213.88   49.20
  14 -13  -3  322.97   31.00
  13  14  -3  327.67   34.40
  13  14   3  345.77   30.60
  13  14   3  294.37   30.80
 -13 -14   3  302.07  125.59
 -14  13   3  250.97   30.50
  14 -15  -3  219.98   25.90
  15  14  -3  240.48   28.90
  14 -15  -3  277.27   26.40
 -15 -14   3  201.98   90.99
  15  14   3  290.77   26.00
 -14  15   3  194.98   26.60
  12 -15  -3  104.09   12.30
 -15 -12  -3   77.59   16.30
  12 -15  -3   68.99   11.50
  15  12  -3   81.29   15.50
 -15 -12  -3   38.30   23.90
 -15 -12   3   99.99   63.29
 -12  15   3   69.69   12.70
  15  12   3   91.09   11.50
  10 -15  -3   29.20    6.50
 -15 -10  -3   25.70    9.60
  10 -15  -3   35.00    7.40
 -15 -10  -3   10.10   19.10
  15  10  -3   17.60    8.00
 -10  15   3   32.30    7.90
 -15 -10   3    8.20   21.90
 -15 -10   3  -28.10   39.00
  15  10   3    4.80    5.40
   8 -15  -3  177.18   19.80
   8 -15  -3  207.38   20.20
 -15  -8  -3  204.58   25.50
 -15  -8  -3  207.38   43.80
  15   8  -3  194.18   24.80
 -15  -8   3  120.89   39.60
  -8  15   3  199.68   21.90
 -15  -8   3  140.99   59.69
  15   8   3  198.48   19.70
  -8  15   3  188.08   21.50
  -6  15  -3    9.60    3.50
 -15  -6  -3   16.80    8.30
  -6  15  -3    5.90    3.30
  15   6  -3    2.30    7.50
 -15  -6  -3    5.20   20.30
   6 -15  -3    8.70    3.50
  15   6  -3    9.80    6.30
   6 -15  -3    9.10    4.20
 -15  -6   3   24.00   21.30
 -15  -6   3    4.20   43.20
  15   6   3    9.40    3.80
  -6  15   3   14.30    5.50
   6 -15   3 -114.89   76.09
  15   6   3   13.40    4.90
  15   6   3   -1.00    6.20
  -6  15   3   15.40    5.70
   4 -15  -3   17.50    4.30
  -4  15  -3   10.70    3.70
 -15  -4  -3   13.60   18.70
  -4  15  -3   20.20    4.10
   4 -15  -3   22.80    5.30
 -15  -4  -3   28.70    9.50
  15   4  -3   20.30    8.90
  15   4  -3    9.70    6.70
  15   4   3   17.70    5.30
   4 -15   3   59.39   65.59
  15   4   3   13.70    4.10
  -4  15   3    9.70    5.30
  -4  15   3   17.50    6.10
   2 -15  -3  430.36   40.10
  15   2  -3  384.16   44.90
 -15  -2  -3  423.26   55.89
  -2  15  -3  417.36   39.70
 -15  -2  -3  463.45   45.00
   2 -15  -3  507.75   40.80
  15   2  -3  394.46   43.30
  -2  15  -3  407.26   39.50
  15   2   3  419.96   39.60
  -2  15   3  430.26   41.50
  15   2   3  465.35   41.70
  -2  15   3  450.35   42.10
   2 -15   3  236.48  108.79
  15   0  -3  341.77   37.70
   0  15  -3  342.37   33.70
 -15   0  -3  391.56   49.99
 -15   0  -3  383.26   38.70
   0 -15  -3  410.66   34.50
  15   0  -3  317.57   39.50
   0 -15   3  374.76  127.79
  15   0   3  401.96   37.00
   0  15   3  311.87   35.00
   0  15   3  349.77   35.80
  15   0   3  392.46   34.00
  -2 -15  -3  876.81   70.59
  15  -2  -3  808.92   77.39
 -15   2  -3  829.52   83.19
  -2 -15  -3  785.22   72.09
  15  -2  -3  726.33   73.29
 -15   2  -3  681.23   73.09
   2  15  -3  785.92   69.89
   2  15   3  701.13   71.09
  15  -2   3  844.22   70.19
   2  15   3  749.82   71.59
  -2 -15   3  864.31  174.08
   4  15  -3  225.78   18.60
  15  -4  -3  141.59   19.70
  15  -4  -3  184.68   26.40
 -15   4  -3  183.08   31.30
  15  -4  -3  176.08   21.90
  15  -4   3  203.38   18.70
   4  15   3  171.68   19.60
   4  15   3  180.38   19.50
  15  -6  -3  165.68   24.60
  -6 -15  -3  167.78   19.60
  -6 -15  -3  169.38   34.60
  15  -6  -3  143.79   17.70
  15  -6  -3  151.98   19.40
  15  -6   3  162.38   16.50
   6  15   3  151.48   17.00
  -6 -15   3  302.47  121.89
   6  15   3  128.59   16.50
  15  -8  -3  356.66   39.60
  -8 -15  -3  315.07   48.90
  -8 -15  -3  361.06   36.00
  15  -8  -3  338.67   34.90
  15  -8  -3  347.47   36.30
  15  -8   3  380.76   33.70
  -8 -15   3  495.55  156.18
 -15   8   3  355.36   34.90
   8  15   3  330.07   33.80
   8  15   3  326.67   34.00
  15 -10  -3   15.00    6.40
 -10 -15  -3   13.90    6.70
  15 -10  -3   13.80    6.10
  10  15  -3    3.70    9.70
 -10 -15  -3   15.90   19.40
  15 -10  -3   11.50    8.20
 -10 -15   3   57.79   92.79
 -15  10   3   24.70    6.90
  10  15   3   15.10    5.50
  15 -10   3   17.30    4.00
  10  15   3   15.10    6.20
  10  15   3   15.90    7.20
  15 -12  -3  844.12   78.79
 -12 -15   3  724.03  163.38
  12  15   3  807.12   77.69
  12  15   3  958.30   77.99
 -15  12   3  771.12   77.79
  15 -14  -3  494.45   48.90
  14  15  -3  517.05   51.39
  15 -14  -3  581.94   48.80
 -15  14   3  423.46   48.50
 -14 -15   3  380.76  126.89
  15 -16  -3  181.28   22.20
  16  15  -3  181.98   24.40
  15 -16  -3  235.88   22.70
  16  15   3  215.88   22.40
  16  13  -3   36.50    9.70
 -16 -13  -3   25.00   22.70
  13 -16  -3   50.59    9.30
 -16 -13  -3   45.70   13.40
  16  13   3   63.09    9.90
 -16 -13   3   46.70   65.79
 -13  16   3   43.30    9.60
  11 -16  -3   16.30    4.90
 -16 -11  -3   15.10   10.40
 -16 -11  -3   -6.00   17.90
  11 -16  -3   12.20    5.30
  16  11  -3    6.60    6.40
  16  11   3   13.10    5.20
 -16 -11   3    5.20   42.00
 -11  16   3    8.30    5.70
  16  11   3    4.50    3.80
 -16  -9  -3   73.99   31.40
   9 -16  -3   59.39    8.90
   9 -16  -3   68.89    9.60
 -16  -9  -3   45.30   12.60
  16   9  -3   48.20   12.00
 -16  -9   3  -13.00   47.20
  16   9   3   57.29    8.70
  -9  16   3   67.49   11.90
 -16  -7  -3   80.39   16.60
 -16  -7  -3  107.89   33.20
   7 -16  -3   96.99   11.50
  16   7  -3   80.09   15.60
  16   7  -3   80.29   15.30
   7 -16  -3   84.39   11.00
  16   7   3   85.99   10.90
 -16  -7   3   30.70   43.70
  -7  16   3   89.09   13.20
  -7  16   3   88.79   13.20
  16   7   3  110.59   12.90
  16   5  -3   86.59   16.40
  -5  16  -3   71.99   10.10
  -5  16  -3   69.09   10.20
 -16  -5  -3  108.59   30.60
 -16  -5  -3  110.89   17.40
   5 -16  -3   80.79   10.50
  16   5  -3   96.79   14.50
   5 -16  -3   99.29   11.20
  -5  16   3   72.19   12.40
  16   5   3   95.19   10.30
  -5  16   3   81.49   12.60
   5 -16   3  -21.20   68.69
  16   5   3  110.79   12.70
  16   3  -3   10.80    6.50
  -3  16  -3    8.70    3.30
 -16  -3  -3    2.80   19.10
  16   3  -3   13.80    7.80
   3 -16  -3    7.70    4.00
 -16  -3  -3    0.50    6.80
   3 -16  -3    8.30    3.40
  -3  16  -3   13.40    3.60
  16   3   3   12.80    5.00
  -3  16   3    5.00    4.20
  -3  16   3    9.20    4.60
  16   3   3   11.00    3.70
   3 -16   3   19.90   65.79
  16   1  -3  173.58   23.80
  -1  16  -3  208.38   20.50
  16   1  -3  189.48   26.10
   1 -16  -3  231.88   21.00
  -1  16  -3  204.58   20.20
 -16  -1  -3  187.98   25.60
 -16  -1  -3  209.28   39.60
  16   1   3  239.48   20.60
   1 -16   3  207.08   84.19
  -1  16   3  212.98   22.70
  -1  16   3  191.38   21.80
  16   1   3  197.38   22.50
 -16   1  -3   92.49   17.60
  16  -1  -3  110.59   19.30
  16  -1  -3  101.79   16.00
 -16   1  -3   84.39   25.00
   1  16  -3  120.89   12.70
  16  -1   3  139.99   13.10
   1  16   3  119.99   14.10
  -1 -16   3  151.48  101.69
   1  16   3  142.79   15.40
 -16   3  -3   52.49   18.20
  16  -3  -3   52.79   12.60
  16  -3  -3   60.89   11.60
 -16   3  -3   44.80   10.70
   3  16  -3   69.09    7.60
  16  -3  -3   40.20    8.40
   3  16   3   51.09    8.70
  -3 -16   3   83.79   92.79
  16  -3   3   69.69    7.90
   3  16   3   57.09    9.00
  16  -5  -3   10.50    8.90
 -16   5  -3   14.50   11.10
  -5 -16  -3    3.80    5.90
 -16   5  -3    8.00    7.00
   5  16  -3   10.40    3.30
  16  -5  -3   10.90    5.90
  16  -5  -3    9.50    4.90
  16  -5   3   12.80    4.00
  -5 -16   3   74.59   94.19
   5  16   3    9.10    4.30
   5  16   3    9.20    4.40
  -7 -16  -3   49.40   21.30
  16  -7  -3   58.29   15.00
   7  16  -3   64.69    7.60
  16  -7  -3   60.19    9.70
  16  -7  -3   50.39   10.40
   7  16   3   33.50    7.30
   7  16   3   48.60    8.80
  -7 -16   3   61.09   94.99
  16  -7   3   45.80    7.90
  16  -9  -3   96.29   18.10
  -9 -16  -3   55.29   23.30
  16  -9  -3   98.39   12.70
  16  -9  -3   92.29   14.40
  -9 -16   3  101.49  105.59
  16  -9   3   76.49   10.90
   9  16   3   75.69   11.90
 -16   9   3  118.99   13.60
  16 -11  -3  386.96   33.80
  16 -11  -3  333.47   34.30
 -11 -16  -3  235.28   49.00
 -16  11   3  332.77   33.40
 -11 -16   3  346.27  136.09
  11  16   3  285.37   32.50
  11  16   3  329.17   33.00
  16 -13  -3   35.50    8.30
  13  16  -3   29.40    8.90
  16 -13  -3   17.40    6.50
 -13 -16  -3   32.20   23.00
  13  16   3   31.80    9.20
  13  16   3   29.30    7.70
 -16  13   3   11.80    8.00
 -13 -16   3    6.80   63.99
  16 -15  -3  158.78   17.90
  15  16  -3  151.98   20.60
  16 -15  -3  127.09   17.70
  15  16   3  173.38   18.60
 -15 -16   3   74.49   78.89
 -17 -16  -3   98.79   30.00
  16 -17  -3   66.09   10.20
  17  16  -3   41.50   11.00
  16 -17  -3   50.99    9.40
  17  16   3   58.09   10.50
 -17 -16   3   23.20   45.80
  17  16   3   84.29   13.10
  14 -17  -3   73.39   11.10
  14 -17  -3   62.49   10.40
  17  14  -3   48.60   12.20
 -17 -14  -3   45.80   25.00
 -17 -14   3    5.00   47.80
  17  14   3   93.79   13.00
  17  14   3   72.29   10.70
  12 -17  -3   45.40    8.90
 -17 -12  -3   16.90   23.10
 -17 -12  -3   22.00   10.50
  17  12  -3   43.10   11.30
  12 -17  -3   48.60    8.80
 -17 -12   3   41.60   51.99
 -12  17   3   24.80   10.00
  17  12   3   56.19   10.40
  17  12   3   45.20    8.30
  10 -17  -3  114.89   13.30
  17  10  -3   80.09   16.00
 -17 -10  -3  185.28   42.40
  10 -17  -3   93.09   12.50
 -17 -10  -3   88.79   18.80
  17  10   3  130.29   14.80
  17  10   3  106.09   12.30
 -10  17   3   71.99   13.60
 -17  -8  -3    7.10    9.40
   8 -17  -3    5.90    3.90
  17   8  -3    9.20    7.20
 -17  -8  -3   17.30   21.60
   8 -17  -3    3.30    3.70
 -17  -8   3   70.99   45.80
  17   8   3    9.40    4.80
  17   8   3    7.40    3.70
  -8  17   3    3.70    5.30
  -6  17  -3   28.20    5.50
 -17  -6  -3   20.10   11.10
  17   6  -3   36.20    9.00
   6 -17  -3   36.30    6.80
  17   6  -3   30.30   10.30
 -17  -6  -3   38.10   25.10
   6 -17  -3   33.10    6.10
  -6  17   3   30.80    7.70
  17   6   3   23.70    6.40
  17   6   3   33.60    6.10
   6 -17   3   30.20   69.99
  17   4  -3   59.49   13.50
  17   4  -3   87.19   12.90
  -4  17  -3   71.19   10.00
   4 -17  -3   99.89   11.00
  -4  17  -3   62.69   10.00
 -17  -4  -3   67.09   15.50
   4 -17  -3  102.19   10.70
 -17  -4  -3   89.09   29.20
   4 -17   3  128.29   77.99
  17   4   3   91.79   10.20
  -4  17   3   82.69   12.70
  17   4   3   87.09   12.20
  -4  17   3   70.29   12.00
 -17  -2  -3   60.89   26.20
 -17  -2  -3   63.09   14.50
   2 -17  -3   56.19    8.10
  -2  17  -3   65.29    7.90
  17   2  -3   45.10   11.20
  -2  17  -3   51.49    7.50
  17   2  -3   48.20    9.90
  17   2   3   45.40    9.60
   2 -17   3   87.29   68.79
  -2  17   3   39.60    8.50
  -2  17   3   52.79    9.20
  17   2   3   55.29    7.70
   0  17  -3  103.29   11.50
   0  17  -3   96.79   11.70
 -17   0  -3  128.69   31.80
 -17   0  -3   97.09   18.30
  17   0  -3  102.49   15.50
   0 -17  -3  118.99   12.10
   0 -17   3   58.29   62.69
  17   0   3  107.59   11.50
   0  17   3   96.19   13.50
   0  17   3   95.89   12.90
  17  -2  -3  150.88   24.40
  17  -2  -3  186.38   22.50
 -17   2  -3  147.69   22.70
   2  17  -3  191.18   18.50
 -17   2  -3  169.58   34.30
   2  17  -3  219.98   19.10
  17  -2   3  197.28   18.50
  -2 -17   3  197.28  112.19
   2  17   3  180.78   19.70
   2  17   3  174.48   19.90
  17  -4  -3  206.58   24.70
  17  -4  -3  251.57   27.30
   4  17  -3  270.07   23.80
  17  -4  -3  297.07   32.10
  -4 -17   3  279.67  125.49
   4  17   3  223.98   24.90
  17  -4   3  251.77   23.70
   4  17   3  203.88   24.40
  17  -6  -3  279.07   34.90
  17  -6  -3  265.97   28.80
  17  -6  -3  289.87   30.80
  -6 -17   3  400.26  145.09
   6  17   3  273.67   28.40
  17  -6   3  291.17   27.60
  17  -8  -3   95.59   18.60
  17  -8  -3   87.39   14.80
  17  -8  -3  100.89   12.80
  -8 -17   3   36.20   88.39
   8  17   3   88.29   12.30
  17  -8   3   89.09   11.70
  17 -10  -3  175.78   18.50
  17 -10  -3  159.08   19.50
  17 -10   3  128.69   15.30
 -10 -17   3  130.79  103.89
  10  17   3  128.29   17.20
  17 -12  -3  165.68   20.40
  12  17  -3  208.78   24.20
  17 -12  -3  184.18   19.50
  12  17   3  165.78   19.60
 -12 -17   3   49.99   82.19
  12  17   3  142.89   20.40
 -17  12   3  125.99   20.30
  14  17  -3   13.50    6.60
 -14 -17  -3    2.40   19.30
  17 -14  -3   13.60    5.40
  17 -14  -3   11.70    6.00
  14  17   3    4.50    6.00
  14  17   3   20.50    8.50
 -14 -17   3   32.60   65.89
  17 -16  -3  102.09   13.20
  17 -16  -3  109.39   14.10
  16  17  -3   92.49   15.70
 -16 -17   3   26.70   55.69
  16  17   3  103.09   14.10
 -18 -17  -3   37.90   51.79
  17 -18  -3   83.29   10.40
  18  17  -3   59.29   13.00
  18  17   3  102.29   14.40
 -18 -17   3   25.80   49.30
  18  17   3   78.89   11.50
  15 -18  -3   30.10    6.20
 -18 -15  -3   30.80   24.60
  18  15  -3   28.10    8.40
  15 -18  -3   30.80    7.60
  18  15   3   18.40    6.30
  18  15   3   16.00    5.90
 -18 -15   3   -9.40   43.50
 -18 -13  -3   51.29   27.50
  13 -18  -3   79.59   11.20
  13 -18  -3   80.69   11.90
  18  13   3   79.49   10.90
 -18 -13   3   36.00   49.70
  18  13   3   88.49   13.20
  11 -18  -3  217.98   21.30
  11 -18  -3  190.08   20.20
  18  11  -3  153.38   23.40
 -18 -11  -3  187.78   46.90
 -18 -11   3   64.19   65.39
  18  11   3  184.48   20.10
  18  11   3  234.18   22.70
  18   9  -3    4.80    6.40
   9 -18  -3    9.00    4.90
   9 -18  -3    4.00    3.10
 -18  -9  -3   21.40   10.50
 -18  -9   3   23.60   46.70
  18   9   3    5.00    3.60
  -9  18   3   -2.40    5.50
  18   9   3    6.30    4.60
  18   7  -3   12.00    6.20
 -18  -7  -3   18.00   22.70
 -18  -7  -3    0.80    8.80
   7 -18  -3    8.40    4.60
   7 -18  -3   12.70    4.40
  18   7  -3    1.70    5.80
  -7  18   3   16.30    5.80
  18   7   3    9.90    3.90
  18   7   3   13.00    5.20
 -18  -5  -3   -5.60    8.70
  18   5  -3   -3.70    5.30
  18   5  -3   -0.50    4.30
  -5  18  -3   -4.50    3.80
   5 -18  -3   -2.60    2.80
 -18  -5  -3   -5.70   15.80
   5 -18   3   55.89   56.99
  -5  18   3   -6.20    3.70
  18   5   3   -0.90    2.70
  18   5   3   -3.30    3.80
  18   3  -3   24.10    9.00
  -3  18  -3   33.10    6.10
  18   3  -3   32.40    8.00
 -18  -3  -3   31.50   21.50
   3 -18  -3   37.80    6.80
 -18  -3  -3   36.00   13.20
  18   3   3   32.70    7.10
  18   3   3   32.20    6.00
  -3  18   3   26.40    7.10
   3 -18   3   86.89   71.59
 -18  -1  -3    6.70   15.80
 -18  -1  -3    9.00    9.50
  18   1  -3   17.50    7.20
  18   1  -3   18.50    7.60
  18   1  -3    8.00    3.90
  -1  18   3   13.90    4.80
  18   1   3    5.80    4.80
   1 -18   3  -35.80   58.29
   1  18  -3   67.99    9.20
  18  -1  -3   56.29    9.60
 -18   1  -3   75.89   16.00
 -18   1  -3   88.99   24.90
   1  18  -3   95.09   10.10
  18  -1  -3   77.79   13.40
  18  -1  -3   61.59   14.50
  18  -1   3   84.19    9.50
  -1 -18   3  125.79   80.99
   1  18   3   86.29   11.80
  18  -3  -3  371.86   39.40
 -18   3  -3  266.77   43.80
  18  -3  -3  346.97   35.50
  -3 -18   3  383.56  147.49
   3  18   3  339.07   33.50
  18  -3   3  342.27   31.80
  18  -5  -3   90.29   12.40
  18  -5  -3  102.59   14.90
  18  -5  -3  120.59   20.00
   5  18   3   81.69   12.20
  18  -5   3   99.69   11.60
  -5 -18   3  131.39   99.89
  18  -7  -3  186.08   19.90
  18  -7  -3  187.58   26.10
  18  -7  -3  175.58   21.60
   7  18   3  156.38   19.40
  18  -7   3  171.68   18.50
  -7 -18   3  207.08  120.99
  18  -9  -3  154.28   16.80
  18  -9  -3  136.19   18.20
  -9 -18   3  118.29   94.49
   9  18   3  129.49   16.30
  18  -9   3  119.89   14.80
  18 -11  -3    3.20    4.00
 -11 -18  -3    9.30   16.70
  18 -11  -3   -1.20    4.70
  11  18  -3   15.00    8.80
  18 -11   3    2.90    2.30
 -11 -18   3  -23.50   56.69
  18 -13  -3  153.08   19.70
  18 -13  -3  153.68   18.20
  13  18  -3  164.48   21.70
 -13 -18   3   89.59   84.59
  13  18   3  185.78   22.70
 -15 -18  -3   38.00   22.30
  18 -15  -3   58.49   10.10
  18 -15  -3   56.49    9.10
  15  18  -3   48.90   11.50
  15  18   3   56.19   10.00
 -15 -18   3   35.40   63.49
  17  18  -3   36.40    8.50
 -17 -18  -3   22.60   23.30
 -17 -18   3   37.70   60.79
  18 -19  -3   13.80    3.50
 -19 -18  -3   -9.50   40.80
 -19 -18  -3   -7.20   15.40
  19  18  -3    9.00    4.90
  19  18   3   10.50    4.80
 -19 -18   3   44.10   37.60
  19  18   3    9.80    5.60
 -19 -16  -3   31.70   21.70
 -19 -16  -3  -31.10   45.00
  19  16  -3   15.00    6.10
 -19 -16   3  -16.70   34.50
 -19 -14  -3   82.69   32.20
  14 -19  -3  113.69   12.30
  19  14  -3   77.79   14.70
  19  14   3  105.69   14.40
  19  14   3   83.49   12.10
 -19 -14   3   49.60   57.39
  12 -19  -3  228.48   22.50
 -19 -12  -3  161.78   45.00
  19  12   3  229.98   24.40
  19  12   3  212.58   22.40
  10 -19  -3   27.50    5.90
  19  10  -3   19.00    8.40
 -19 -10  -3   37.90   24.90
 -19 -10   3  -47.10   44.00
  19  10   3   33.30    6.40
  19  10   3   31.80    7.80
 -19  -8  -3   23.80   23.80
 -19  -8  -3   37.30   12.40
  19   8  -3   25.70    8.60
  19   8  -3   24.00    8.20
   8 -19  -3   34.20    6.30
  19   8   3   37.40    6.70
  19   8   3   26.30    6.90
  -8  19   3   37.10    8.70
 -19  -6  -3   15.20   20.40
  19   6  -3   46.80   10.00
  19   6  -3   47.90   11.90
 -19  -6  -3   54.19   14.20
   6 -19  -3   65.49    8.40
   6 -19   3   23.70   52.29
  19   6   3   55.29    8.10
  -6  19   3   59.39   10.90
  19   6   3   54.69   10.00
 -19  -4  -3   90.59   18.80
  -4  19  -3   83.49   12.30
  19   4  -3   87.89   16.10
  19   4  -3   95.69   14.40
 -19  -4  -3   75.69   26.80
  19   4   3  101.49   13.90
   4 -19   3   31.20   47.10
  19   4   3  118.49   11.90
  -4  19   3  117.29   14.50
 -19  -2  -3   99.19   28.50
  -2  19  -3   75.29   10.80
  19   2  -3   82.09   15.50
  19   2  -3   90.09   13.90
  19   2   3   74.39   12.40
  -2  19   3   93.89   12.80
   2 -19   3   66.69   68.79
  19   2   3   99.89   10.50
  19   0  -3   17.60    5.10
  19   0  -3   30.40    8.00
  19   0  -3   24.70    9.70
 -19   0  -3   37.40   18.70
   0  19  -3   35.90    6.50
 -19   0  -3   33.20   11.00
   0 -19   3   68.89   70.29
  19   0   3   24.80    5.10
   0  19   3   25.90    6.80
  19  -2  -3   31.60    6.90
  19  -2  -3   43.30   11.70
  19  -2  -3   46.70    9.40
 -19   2  -3   40.10   18.30
   2  19  -3   46.00    7.30
   2  19   3   23.00    6.60
  -2 -19   3   30.80   69.39
  19  -2   3   43.90    6.70
  19  -4  -3   33.90    8.00
  19  -4  -3   29.00    6.90
  19  -4  -3   49.70   12.30
 -19   4  -3    9.90   15.50
  -4 -19  -3  -25.50   27.60
   4  19   3   51.59    8.30
  19  -4   3   31.80    6.10
  19  -6  -3   24.60    8.10
  19  -6  -3   43.90    7.70
  19  -6  -3   29.70   11.20
   6  19   3   29.10    7.60
  -6 -19   3   89.99   95.09
  19  -6   3   33.20    6.40
  19  -8  -3    4.30    4.80
  19  -8  -3   -1.30    6.70
  19  -8  -3   10.90    5.00
  -8 -19  -3  -11.10   14.00
  19  -8   3    4.80    3.40
   8  19   3    5.10    5.50
  -8 -19   3  -28.80   62.29
 -10 -19  -3  143.79   38.00
  19 -10  -3  217.48   20.90
  19 -10  -3  179.98   21.90
  10  19  -3  199.28   36.60
 -10 -19   3  201.48  107.69
  19 -10   3  172.98   18.70
  19 -12  -3  121.29   14.70
  12  19  -3  134.89   19.20
  19 -12  -3  126.89   16.70
 -12 -19   3    6.70   73.49
  19 -14  -3    6.40    4.30
  19 -14  -3   17.20    6.10
  14  19  -3    9.40    6.60
 -14 -19  -3    7.70   17.40
  14  19   3   14.40    7.30
 -14 -19   3  -19.40   57.99
  19 -16  -3   60.49    9.00
  16  19  -3   45.80   10.80
 -16 -19  -3    3.10   19.70
  19 -16  -3   38.70    6.90
 -16 -19   3   21.40   60.59
 -18 -19  -3   37.30   45.80
  18  19  -3   13.30    5.90
  19 -18  -3   17.20    4.30
 -18 -19  -3   17.30   16.40
  18  19   3   24.00    7.30
 -18 -19   3   38.50   41.70
 -20 -19  -3   16.20   17.90
 -20 -19  -3    3.30   25.60
  20  19  -3   26.20    6.60
 -20 -19   3    5.80   27.30
  20  19   3   38.00    8.10
 -20 -17  -3   12.40   16.40
 -20 -17  -3   26.40   36.40
  20  17  -3   21.00    6.20
  17 -20  -3   26.50    4.30
  20  17   3   24.60    7.40
 -20 -17   3   -5.10   35.90
  20  17   3   16.90    5.60
 -20 -15  -3  -16.40   37.30
  15 -20  -3    6.50    3.30
  20  15  -3    7.30    5.00
 -20 -15  -3  -20.20   16.40
 -20 -15   3   -6.20   39.00
  20  15   3    5.40    5.10
  20  15   3    2.40    3.90
  20  13  -3   15.40    6.60
  13 -20  -3   21.10    5.10
 -20 -13  -3   46.10   25.50
 -20 -13  -3   24.70   52.89
 -20 -13   3   63.59   48.70
  20  13   3   25.20    6.90
  20  13   3   17.20    4.90
  20  11  -3   21.60    7.30
 -20 -11  -3   14.20   21.90
  20  11   3   47.90    9.50
  20  11   3   34.90    6.70
  20   9  -3   77.09   13.80
 -20  -9  -3   82.49   32.30
   9 -20  -3  125.99   12.40
  20   9  -3   75.49   15.40
  20   9   3  116.79   14.60
  20   9   3  106.89   12.40
   7 -20  -3    2.40    3.00
 -20  -7  -3   -7.00   19.40
  20   7  -3   -2.40    4.30
  20   7  -3    0.20    5.40
  20   7   3    2.60    4.10
  20   7   3    1.00    3.20
 -20  -5  -3   41.30   24.70
  20   5  -3   48.60   11.30
  20   5  -3   60.59   11.20
  20   5   3   77.49    8.90
  20   5   3   67.09   10.80
   5 -20   3   13.50   40.10
  -5  20   3   64.89   11.00
 -20  -3  -3   20.50   19.50
  20   3  -3   27.60    7.10
  20   3  -3   19.70    7.50
  -3  20  -3   24.30    6.50
  -3  20   3   20.00    6.70
  20   3   3   29.20    6.60
  20   3   3   27.20    5.30
   3 -20   3   22.60   49.40
  -1  20  -3   21.40    6.00
  20   1  -3   31.20    8.90
 -20  -1  -3   57.49   22.60
  20   1  -3   44.70    9.10
   1 -20  -3   55.69    7.30
  -1  20   3   37.40    7.60
   1 -20   3   46.70   67.29
  20   1   3   39.70    6.50
  20  -1  -3   22.70    7.00
  20  -1  -3   24.60    5.80
 -20   1  -3    8.60   16.50
   1  20  -3   49.99    8.20
  20  -1  -3   47.60   10.50
  -1 -20   3   22.80   61.99
   1  20   3   39.50    7.80
  20  -1   3   36.70    5.80
  20  -3  -3   14.80    4.80
  20  -3  -3   11.20    7.50
   3  20  -3   17.20    4.50
 -20   3  -3   -4.90   12.70
  20  -3  -3    5.80    5.00
  20  -3   3   12.60    3.70
  -3 -20   3   79.99   79.89
  20  -5  -3   15.70    8.60
  20  -5  -3   15.60    5.70
  20  -5  -3   11.70    4.40
   5  20  -3   11.60    4.60
   5  20   3    7.60    5.00
  -5 -20   3   18.90   71.09
  20  -5   3    8.80    3.20
  20  -7  -3  169.98   22.50
  20  -7  -3  167.88   20.40
  20  -7  -3  187.18   19.10
  20  -7   3  166.38   18.10
  -7 -20   3  195.78  110.79
  -9 -20   3   16.70   67.59
  20 -11  -3   51.99    8.40
  11  20  -3   59.59   12.30
  20 -11  -3   60.79   10.80
 -11 -20  -3   25.40   20.80
 -11 -20   3   39.20   71.49
  20 -13  -3   38.60    8.50
  20 -13  -3   41.40    6.60
 -13 -20  -3   20.00   18.40
 -13 -20   3   22.50   70.49
  20 -15  -3   66.29    9.90
  15  20  -3   63.69   12.70
  20 -15  -3   72.69    8.40
 -15 -20   3  -15.00   47.20
 -17 -20  -3   13.40   18.20
  17  20  -3   29.10    7.70
 -17 -20  -3  -23.30   38.00
 -17 -20   3   17.40   51.49
  19  20  -3   78.69   10.60
 -19 -20  -3   31.00   30.30
 -19 -20   3   32.10   31.60
  21  18  -3    2.40    4.40
 -21 -18  -3    6.30   14.50
 -21 -18  -3   -1.30   22.10
 -21 -18   3    0.90   59.59
  21  18   3   11.30    5.10
  21  18   3   -1.10    3.50
 -21 -16  -3   10.60   29.00
 -21 -16  -3   -7.90   15.50
  21  16  -3    2.30    4.50
  21  16   3   13.50    5.70
  21  16   3    8.40    3.70
 -21 -16   3   -9.50   44.90
  21  14  -3   -0.40    3.60
 -21 -14  -3   24.50   36.60
 -21 -14  -3  -10.10   15.60
  14 -21  -3    4.90    3.00
  21  14   3    3.30    3.70
  21  14   3    6.80    4.80
  21  12  -3   28.00    7.50
 -21 -12  -3   -6.00   46.60
 -21 -12  -3   35.20   25.70
  21  12   3   35.40    7.70
  21  12   3   19.80    4.50
  21  10  -3   20.70    6.90
  21  10   3   31.70    7.00
  21  10   3   15.20    4.40
  21   8  -3  111.39   14.60
  21   8  -3  108.29   16.80
 -21  -8  -3  105.59   34.20
  21   8   3  127.89   13.50
  21   8   3  127.49   15.70
  21   6  -3   65.19   13.70
 -21  -6  -3   90.89   31.70
  21   6  -3   79.49   11.70
  21   6   3   79.09   11.70
  21   6   3   90.99   10.20
   6 -21   3   28.80   89.39
  21   4  -3   77.29   11.60
  21   4  -3   69.19   13.40
  21   4   3   69.19   11.40
  21   4   3   83.79    9.50
   4 -21   3   -4.30   37.90
 -21  -2  -3   36.20   22.20
  21   2  -3   77.49   12.90
  21   2  -3   51.29   10.20
   2 -21   3   22.70   54.49
  21   2   3   51.99    7.80
  21   0  -3   95.99   12.90
  21   0  -3   90.79   15.00
 -21   0  -3   60.19   21.80
  21   0   3   80.29   10.00
   0 -21   3   82.49   75.39
 -21   2  -3   33.50   16.30
  21  -2  -3   28.70    6.80
  21  -2  -3   36.40   10.00
  21  -2  -3   23.00    5.40
  -2 -21   3    9.30   60.99
  21  -2   3   30.30    5.50
  21  -4  -3   25.50    5.80
  21  -4  -3   24.60    8.80
  21  -4  -3   29.60    7.50
  -4 -21   3   28.10   74.99
  21  -4   3   30.90    5.70
  21  -6  -3    5.20    5.80
  21  -6  -3    4.60    4.20
  21  -6  -3    3.60    3.10
  21  -6   3    4.90    3.10
  -6 -21   3  -24.10   56.39
  -8 -21  -3  -23.90   26.40
  21  -8  -3   44.10    9.30
  21  -8  -3   44.30    7.10
  -8 -21   3   40.20   72.59
  21  -8   3   26.50    5.50
  21 -10  -3   66.09    8.90
  21 -10  -3   65.69   11.00
 -10 -21   3   88.59   89.59
  21 -10   3   60.59    8.00
 -12 -21  -3   29.50   22.90
  21 -12  -3   65.99    8.00
  21 -12  -3   70.69   10.50
  12  21  -3   59.39   12.10
 -12 -21   3   23.20   66.89
 -14 -21  -3    6.00   14.50
  14  21  -3   -6.00    5.90
  21 -14  -3    1.20    3.10
 -14 -21   3  -18.50   45.30
  14  21   3    4.60    6.80
  21 -16  -3   11.40    3.70
 -16 -21  -3  -12.70   14.80
  16  21  -3   14.70    5.90
 -16 -21  -3  -15.00   38.70
  16  21   3   25.30    8.20
 -16 -21   3    5.10   44.50
 -18 -21  -3   -0.40   32.70
  18  21  -3    1.60    3.80
  21 -18  -3    2.00    1.50
  18  21   3    0.10    4.90
 -18 -21   3   41.90   34.80
  22  17  -3   12.80    5.40
 -22 -17  -3    9.50   14.70
  22  17   3   20.30    4.50
  22  17   3   17.40    5.80
  22  15  -3   70.99   12.90
  22  15   3  113.89   13.80
  22  15   3   93.29   10.90
  13 -22  -3    1.70    2.10
 -22 -13  -3    5.50   16.80
  22  13  -3   -0.40    4.00
  22  13   3    0.80    2.50
  22  13   3    1.90    4.20
  11 -22  -3   46.50    6.00
 -22 -11  -3   29.00   24.10
  22  11   3   34.80    7.90
  22  11   3   33.90    6.70
 -22  -9  -3   19.60   21.90
  22   9  -3   62.89   11.70
  22   9  -3   37.50    7.40
  22   9   3   42.00    7.10
  22   9   3   55.39    9.70
  22   7  -3    0.50    4.20
  22   7  -3    2.70    3.90
 -22  -7  -3   13.90   19.40
   7 -22  -3    3.70    2.60
  22   7  -3    0.30    1.80
  22   7   3    3.90    4.00
  22   7   3    0.20    2.20
   5 -22  -3    8.20    3.20
  22   5  -3    6.80    4.10
  22   5  -3    3.20    2.60
 -22  -5  -3   10.40   17.70
  22   5  -3    1.60    5.00
  22   5   3    4.40    4.30
  22   5   3    5.90    3.20
   5 -22   3  -17.50   35.70
  22   3  -3    9.90    3.40
 -22  -3  -3   43.60   19.40
  22   3  -3   25.50    6.30
  22   3  -3   17.10    6.40
   3 -22  -3   -1.90   41.30
   3 -22   3   10.50   37.50
  22   3   3    3.80    3.90
  22   1  -3  139.49   15.10
  22   1  -3   84.89   11.70
 -22  -1  -3   97.69   29.30
  22   1  -3  111.19   15.90
   1 -22   3  106.49   71.99
  22   1   3  122.39   12.30
  22  -1  -3   14.40    5.70
  22  -1  -3   12.40    3.50
  22  -1  -3   13.10    5.10
  -1 -22   3   23.30   65.89
  22  -1   3   18.00    4.10
  22  -3  -3   45.80    7.40
  22  -3  -3   69.19   10.20
  22  -3  -3   65.69   12.10
  -3 -22   3   47.00   65.39
  22  -3   3   52.19    7.40
  22  -5  -3    8.90    4.60
  22  -5  -3    9.80    3.10
  22  -5  -3   15.70    6.50
  -5 -22   3   -9.30   63.69
  22  -5   3    7.30    3.10
  22  -7  -3  138.29   14.70
  22  -7  -3  130.29   16.50
  22  -7   3  140.19   14.60
  -7 -22   3   64.29   81.59
  22  -9  -3   11.60    3.30
  22  -9  -3   12.40    5.10
  -9 -22   3   -6.50   63.19
  22  -9   3   10.10    3.40
 -11 -22  -3    0.70   22.30
  22 -11  -3   34.20    7.10
 -11 -22   3   33.50   55.39
 -13 -22  -3    0.70   20.70
  22 -13  -3    3.00    3.20
  22 -13  -3    0.70    2.30
  13  22  -3   -5.00    5.80
 -13 -22  -3    7.40   55.49
 -13 -22   3   14.20   52.79
  13  22   3    6.50    6.90
 -15 -22  -3   42.40   30.10
  15  22  -3   18.60    6.40
 -15 -22  -3  -52.09   37.00
  22 -15  -3   27.60    5.20
 -15 -22   3    5.70   47.00
  22 -17  -3   14.20    2.80
 -17 -22  -3   -7.20   32.10
  17  22  -3   17.50    4.80
 -17 -22   3   22.20   38.10
  23  16  -3    1.60    1.70
  23  16  -3    1.10    3.40
  23  16   3   -0.60    3.90
  23  16   3   -2.40    2.40
  23  12  -3   93.99   14.60
  23  12   3  110.89   12.40
  23  12   3  140.09   15.30
 -23 -10  -3   18.40   18.00
  23  10  -3   42.60    9.10
  23  10   3   64.29   10.20
  23  10   3   54.89    7.60
  23   8  -3   -4.30    4.40
 -23  -8  -3   -0.90   19.80
  23   8  -3    7.60    4.90
  23   8  -3    7.00    2.80
  23   8   3   17.00    4.00
  23   8   3   15.80    5.40
 -23  -6  -3    4.00   16.80
  23   6  -3    2.30    2.00
  23   6  -3    5.60    3.70
  23   6  -3    0.20    4.50
  23   6   3    1.80    3.70
  23   6   3    4.60    2.80
 -23  -4  -3   58.29   23.60
  23   4  -3   42.20    6.00
   4 -23  -3  -64.19   82.69
   4 -23   3   -5.60   33.00
   2 -23  -3  -13.10   34.50
  23   2  -3   78.49   11.80
 -23  -2  -3   51.89   21.30
  23   2  -3   49.10    6.90
   2 -23   3   59.69   50.29
  23   0  -3   -0.50    3.30
  23   0  -3    1.60    2.30
 -23   0  -3   -7.10   16.00
  23   0  -3    3.90    4.60
   0 -23   3  -44.90   40.20
  23   0   3    4.40    2.40
  23  -2  -3   98.49   11.60
  23  -2  -3  120.99   13.90
  23  -2  -3  100.39   15.30
  23  -2   3  110.39   11.70
  -2 -23   3   20.10   62.79
  23  -4  -3   45.80    8.40
  23  -4  -3   39.10    6.10
  23  -4  -3   51.59   10.50
  23  -4   3   35.80    6.20
  -4 -23   3   32.30   64.09
  23  -6  -3   29.50    6.50
  23  -6  -3   24.20    4.50
  -6 -23   3   17.70   64.59
  23  -6   3   17.70    4.10
  23  -8  -3   -0.80    1.80
  -8 -23   3   -5.70   64.19
  23 -10  -3    3.60    3.20
  23 -10  -3   -0.10    2.00
 -10 -23   3  -28.60   40.80
  23 -10   3    0.30    1.50
  23 -12  -3   51.99    7.70
 -12 -23  -3   21.90   54.39
 -12 -23   3  -28.40   47.50
  23 -14  -3    4.80    2.50
 -14 -23  -3   16.20   45.30
 -14 -23   3  -16.10   35.00
  14  23   3   14.20    7.40
  16  23  -3   24.80    6.90
  23 -16  -3   37.30    4.30
 -16 -23  -3  -10.10   38.20
 -16 -23   3   -2.20   27.20
  24  15  -3    3.10    3.40
  24  15  -3    0.30    1.50
  24  15   3    2.70    2.50
  24  15   3    0.10    3.70
  24  13  -3    3.90    3.70
 -24 -13  -3   12.50   15.30
  24  13   3    1.10    2.20
  24  13   3    6.20    4.50
  24  11  -3   44.90    8.90
 -24 -11  -3   38.30   19.50
  24  11   3   51.29    9.10
  24  11   3   37.60    6.20
  24   9  -3    0.20    1.70
  24   9  -3   -1.80    3.30
 -24  -9  -3   18.20   17.10
  24   9  -3    3.10    4.00
  24   9   3    5.60    4.50
  24   9   3    3.70    2.10
  24   7  -3    8.50    2.80
 -24  -7  -3   24.90   19.40
  24   7  -3    4.30    4.00
  24   7  -3    8.60    4.20
  24   7   3    6.30    2.50
  24   7   3   12.20    4.30
  24   5  -3    9.60    3.00
  24   5  -3   17.90    5.90
 -24  -5  -3   15.20   17.70
  24   5  -3   12.80    4.10
  24   5   3   20.80    4.40
  24   3  -3   -2.20    3.50
  24   3  -3   -0.90    2.80
 -24  -3  -3    5.40   16.70
   3 -24  -3   -6.10   39.00
   3 -24   3   30.60   30.00
  24   3   3    0.60    2.20
 -24  -1  -3   20.50   18.40
  24   1  -3    0.20    1.70
  24   1  -3    1.70    3.20
   1 -24  -3  -10.10   35.90
  24   1  -3    2.90    3.90
   1 -24   3  -15.60   35.20
  24   1   3    1.00    2.10
  -1 -24  -3  -40.30   42.90
  24  -1  -3   29.30    5.80
  24  -1  -3   25.70    4.60
  24  -1  -3   23.40    6.60
  -1 -24   3   35.30   53.09
  24  -1   3   26.60    4.80
  -3 -24  -3   20.90   55.19
  24  -3  -3   22.50    5.50
  24  -3  -3   21.90    4.00
  24  -3  -3   17.90    6.00
  24  -3   3   26.60    4.60
  -3 -24   3   -9.70   41.10
  24  -5  -3   20.20    5.10
  24  -5   3   15.40    3.30
  -5 -24   3   25.50   54.79
  24  -7  -3   -1.70    1.80
  -7 -24  -3    3.60   58.79
  -7 -24   3   -7.30   46.50
  24  -9  -3    1.70    2.40
  -9 -24  -3   24.00   55.19
  24  -9  -3   -2.50    2.40
  24  -9   3    2.80    1.80
  -9 -24   3  -15.20   43.30
  24 -11  -3   27.80    5.40
 -11 -24  -3   -0.50   49.80
 -11 -24   3   20.90   49.40
 -13 -24  -3  -26.30   30.00
 -13 -24   3    9.10   39.40
  13  24   3    9.20    6.00
  24 -15  -3   13.10    2.60
 -15 -24  -3    0.00   30.40
 -15 -24   3   -1.50   30.60
  15  24   3   29.40    7.70
  25  12  -3    0.40    1.50
  25  12  -3    4.70    3.40
 -25 -12  -3   15.30   27.30
  25  12   3    3.20    2.50
  25  12   3    9.80    4.00
  25  10  -3    1.70    1.70
  25  10  -3   -0.10    2.90
 -25 -10  -3    4.60   13.90
  25  10   3    2.40    1.90
  25  10   3   -1.20    3.20
  25   8  -3   17.20    4.40
 -25  -8  -3   26.50   16.70
  25   8  -3   17.00    3.30
  25   8  -3   24.40    5.70
  25   8   3   28.00    4.80
  25   6  -3   22.90    4.10
 -25  -6  -3   49.30   22.10
  25   6  -3   41.00    8.00
  25   4  -3  119.19   13.40
 -25  -4  -3   74.49   23.80
  25   4  -3  121.09   14.80
  25   4   3  128.39   12.70
  25   2  -3   20.20    3.40
  25   2  -3   16.60    5.00
   2 -25  -3   77.59   37.80
 -25  -2  -3    1.00   33.70
  25   2   3   11.40    2.80
   2 -25   3   31.40   31.00
  25   0  -3   13.50    3.00
  25   0  -3   22.70    5.10
  25   0  -3   20.70    5.80
   0 -25  -3   -1.60   45.00
  25   0   3   16.50    3.40
   0 -25   3   13.20   40.40
  -2 -25  -3  -14.00   44.90
  25  -2  -3   -1.80    1.60
  -2 -25   3    6.20   46.80
  -4 -25  -3   -0.30   54.29
  25  -4  -3   -0.60    1.70
  25  -4  -3    0.10    2.50
  25  -4  -3   -4.70    2.70
  -4 -25   3   -5.30   35.50
  25  -4   3   -0.20    1.60
  25  -6  -3   13.30    4.00
  -6 -25  -3   19.90   42.70
  25  -6   3   18.30    3.50
  -6 -25   3    7.00   44.10
  -8 -25  -3   19.70   49.70
  -8 -25   3    5.80   43.70
 -10 -25  -3   13.20   44.50
  25 -10  -3    4.70    2.50
  10  25   3   24.40    8.10
 -10 -25   3   -8.70   35.20
 -12 -25  -3  -20.60   35.20
  25 -12  -3   29.30    4.20
 -12 -25   3   -9.90   34.10
  26  11  -3    3.50    3.10
  26  11   3    3.80    2.10
  26   9  -3    8.70    3.70
  26   9  -3    6.00    2.20
  26   9  -3   13.90    3.20
  26   7  -3    3.50    3.10
  26   7  -3   -0.10    2.40
  26   7  -3    1.10    1.80
 -26  -7  -3  -25.70   29.00
  26   7   3    2.10    2.10
  26   5  -3    8.80    4.10
 -26  -5  -3   10.30   30.80
  26   5  -3    8.40    2.60
  26   5  -3    4.80    1.90
  26   5   3    6.40    2.50
  26   3  -3   11.30    2.60
  26   3  -3    7.80    2.60
  26   3  -3    9.80    4.00
  26   3   3    9.10    2.50
  26   1  -3   -0.70    1.60
  26   1  -3    3.30    2.30
  26   1  -3    2.20    3.10
   1 -26  -3  -33.10   32.10
  26   1   3    0.90    1.80
   1 -26   3    9.00   31.90
  26  -1  -3    5.40    2.70
  26  -1  -3   13.40    3.80
  -1 -26  -3    9.70   36.90
  -1 -26   3   17.00   41.30
  26  -1   3   11.70    2.80
  26  -3  -3   -0.60    2.50
  26  -3  -3    1.20    1.90
  -3 -26  -3   23.60   52.19
  -3 -26   3    0.30   38.30
  26  -3   3    3.20    1.70
  -5 -26  -3    0.00   48.80
  -5 -26   3  -32.40   28.00
  26  -7  -3    7.10    2.90
  -7 -26  -3    6.80   43.80
  -7 -26   3   23.00   41.20
   7  26   3   14.40    7.40
  26  -9  -3    0.90    2.00
  -9 -26  -3    5.50   40.40
  -9 -26   3   -9.40   37.40
   9  26   3    5.70    5.90
  26 -11  -3    1.20    1.50
 -11 -26  -3  -25.30   23.20
  11  26   3    2.60    5.00
 -11 -26   3   -2.30   25.80
  27   8  -3    9.80    3.80
  27   8  -3   17.80    3.40
  27   8   3   17.90    3.30
  27   6  -3    0.70    1.90
  27   6  -3    2.50    2.80
  27   6   3   -1.00    1.50
  27   4  -3   23.90    4.20
  27   4  -3   18.50    4.40
  27   4   3   24.70    4.00
  27   2  -3    5.00    3.10
  27   2  -3    9.40    2.80
  27   2   3    9.00    2.50
  27   0  -3    3.50    2.70
   0 -27  -3  -39.00   31.10
  27   0  -3    6.10    2.70
  27   0   3    2.70    1.50
   0 -27   3  -25.90   21.80
  -2 -27  -3    3.40   31.60
  27  -2  -3    7.50    2.40
  27  -2   3    8.70    2.10
  -2 -27   3    9.30   34.80
  -4 -27  -3  -12.00   33.60
  -4 -27   3   -4.40   31.70
  -6 -27  -3  -11.30   36.70
  -6 -27   3   -8.70   27.00
  27  -6   3   21.10    2.90
  -8 -27  -3    6.30   33.80
  27  -8  -3    6.30    2.10
  -8 -27   3    7.40   27.30
  28   5  -3    0.20    1.50
  28   5  -3   -0.70    2.10
  28   5   3    0.00    1.20
  28   3  -3   21.70    4.40
  28   3  -3   25.10    3.90
  28   3   3   25.40    3.70
  28   1  -3    2.90    1.80
  28   1  -3    6.10    2.60
  28   1   3    4.10    1.60
  28  -1  -3    2.80    1.80
  28  -1   3    0.40    1.20
  -1 -28   3    6.90   24.00
  -3 -28  -3   -6.10   27.40
  28  -3  -3    0.20    1.40
  -3 -28   3    9.50   22.90
  28  -3   3    1.90    1.20
  -5 -28  -3  -24.10   24.50
  28  -5  -3   21.40    3.30
  -5 -28   3   20.30   28.60
  28  -5   3   18.40    2.40
   0   0  -4 6139.39  596.24
   0   0   4 7533.55  596.84
   1   1  -4 2816.92  222.68
  -1  -1  -4 2537.05  221.88
   1  -1  -4 2484.25  222.28
  -1   1  -4 2413.36  221.78
  -1   1   4 2510.85  222.38
   1   1   4 2484.25  222.08
  -1   1   4 2539.65  222.18
   1   1   4 2499.25  221.98
   0   2  -4  346.17   30.80
   2   0  -4  357.86   31.40
  -2   0  -4  326.07   30.00
   0  -2  -4  335.47   30.60
   0   2   4  309.07   30.70
  -2   0   4  371.56   31.40
   0   2   4  308.57   30.60
  -2   2  -4  510.75   46.40
  -2   2  -4  525.65   46.70
   2  -2  -4  580.14   47.70
   2   2   4  503.25   46.90
  -2   2   4  531.55   47.30
   2   2   4  498.15   46.70
  -2   2   4  519.35   47.40
  -1   3  -4  535.15   47.30
   1  -3  -4  530.85   47.70
   3   1   4  580.44   47.20
   3   1   4  582.24   47.30
  -1   3   4  462.15   47.60
  -1   3   4  472.75   47.40
  -1  -3  -4  567.14   45.80
  -3   1  -4  538.45   45.00
  -3   1  -4  542.25   45.10
   1   3   4  442.36   45.60
  -3   1   4  519.85   46.20
  -3   1   4  509.95   46.40
   1   3   4  443.76   45.80
  -3   3  -4 1165.58   97.39
  -3   3  -4 1112.59   97.29
  -3   3   4 1148.19   98.89
   3   3   4 1059.09   97.79
   3   3   4 1053.19   97.99
  -3   3   4 1126.19   98.59
  -2   4  -4 9475.75  790.82
   4   2   4 8990.30  790.72
   4   2   4 9214.18  790.92
  -2   4   4 8926.81  791.82
  -2   4   4 8745.42  791.52
   0   4  -4  303.67   25.40
   0  -4  -4  281.97   24.90
   0   4   4  224.28   24.80
  -4   0   4  304.07   25.80
   0   4   4  226.98   24.70
   2   4   4  180.28   18.00
  -4   2   4  197.08   18.80
  -4   2   4  201.08   19.10
   2   4   4  184.48   18.30
   4   4   4  906.31   82.79
   4   4   4  894.01   82.89
  -4   4   4  986.20   83.79
  -4   4   4  965.50   83.99
  -3   5  -4  644.94   55.99
  -3   5  -4  647.24   55.79
   5   3   4  613.74   56.09
  -3   5   4  632.54   57.19
  -3   5   4  652.83   57.49
   5   3   4  599.64   55.99
  -1   5  -4 1090.79   83.99
  -1   5   4  873.51   83.69
  -1   5   4  861.01   83.89
   1   5   4  319.77   31.70
  -5   1   4  380.76   32.70
   1   5   4  340.27   32.10
  -5   3   4 1270.37  109.59
  -5   3   4 1269.77  109.29
   3   5   4 1178.68  108.49
   3   5   4 1202.08  108.79
   5   5   4  452.65   38.50
   5   5   4  476.95   38.80
  -5   5   4  372.86   39.50
  -5   5   4  386.16   39.30
  -4   6  -4 4176.88  375.66
  -4   6  -4 4210.28  375.56
   6   4   4 4222.18  376.36
   6   4   4 4160.98  376.16
  -4   6   4 4572.94  377.96
  -4   6   4 4516.35  377.56
   2  -6  -4  509.35   50.59
  -2   6   4  582.84   51.09
  -2   6   4  596.54   51.49
   0   6   4 7699.43  672.43
   0   6   4 7695.63  672.13
  -6   2   4  352.66   32.40
   2   6   4  326.77   31.80
  -6   2   4  360.46   32.70
   2   6   4  338.17   32.10
  -4  -6  -4  424.46   44.60
   4   6   4  351.46   33.70
  -6   4   4  359.16   34.90
  -6   4   4  371.66   34.70
   4   6   4  354.16   34.00
   6  -6  -4   35.90    6.60
  -6  -6  -4   73.09   19.50
   6   6   4   42.00    5.90
  -6   6   4   51.39    7.40
   6   6   4   36.60    5.50
  -6   6   4   47.00    7.80
   5  -7  -4   25.20    5.50
  -7  -5  -4   52.09   17.40
  -5   7   4   28.60    6.20
  -5   7   4   30.10    6.20
  -3   7  -4   75.39    7.70
  -7  -3  -4   89.29   20.50
   3  -7  -4   60.89    8.10
  -3   7   4   60.49    8.80
  -3   7   4   71.19    9.60
   1  -7  -4  187.48   19.10
  -7  -1  -4  211.28   30.60
  -1   7   4  197.08   20.00
  -1   7   4  198.58   19.60
  -1  -7  -4  366.56   35.80
  -7   1   4  404.26   37.10
   1   7   4  409.76   36.80
   1   7   4  398.56   36.50
  -3  -7  -4  186.58   28.20
  -7   3   4  153.88   17.00
   3   7   4  153.18   16.40
   3   7   4  154.98   16.10
  -7   3   4  167.68   17.00
  -5  -7  -4    0.40   11.50
   7  -5  -4    3.50    3.20
   5   7   4    0.50    2.20
  -7   5   4    0.00    3.20
  -7   5   4    3.50    3.30
   5   7   4    2.10    2.40
  -7   7   4  387.06   36.70
   7   7   4  381.46   35.40
   7   7   4  378.96   35.70
  -7   7   4  390.16   37.10
   6  -8  -4   34.00    6.20
  -8  -6  -4   44.10   17.20
  -6   8   4   34.50    6.80
  -6   8   4   25.90    6.30
  -4   8  -4    7.20    2.20
  -4   8  -4   10.80    2.00
   4  -8  -4   10.40    3.70
  -4   8  -4    9.90    2.00
  -8  -4  -4   10.80   11.80
  -4   8   4   11.00    4.10
  -4   8   4    5.10    3.90
   2  -8  -4  328.37   31.90
  -8  -2  -4  370.56   42.90
  -2   8   4  337.77   32.80
  -2   8   4  345.87   32.60
   0  -8  -4  774.12   66.59
  -8   0  -4  790.42   75.29
   0   8   4  716.13   67.39
   0   8   4  697.43   66.99
  -2  -8  -4  140.49   24.20
  -2  -8  -4  129.19   12.90
   2   8   4  129.39   13.70
   2   8   4  119.89   13.80
  -8   2   4  120.79   14.30
  -4  -8  -4  318.57   29.40
   4   8   4  322.47   30.50
  -8   4   4  315.17   31.20
   4   8   4  316.67   30.20
  -8   4   4  328.37   30.90
   6   8   4  365.56   34.20
  -8   6   4  365.86   34.90
  -8   6   4  373.76   35.30
   6   8   4  346.97   33.80
   8  -8  -4  252.37   26.10
   8  -8  -4  238.98   29.10
   8  -8  -4  219.28   26.00
  -8   8   4  292.97   27.40
  -8  -8   4  361.66  110.59
   8   8   4  266.07   25.30
   8   8   4  273.27   25.60
  -8   8   4  315.97   27.20
   7  -9  -4  144.09   18.40
   7  -9  -4  154.68   21.70
   7  -9  -4  201.38   18.90
  -7   9   4  209.78   19.90
  -9  -7   4  211.98   81.39
  -7   9   4  196.48   20.10
  -5   9  -4  147.29   13.20
   5  -9  -4  134.29   15.10
  -5   9  -4  138.49   13.00
  -5   9  -4  136.09   13.30
  -5   9   4  152.88   16.60
  -5   9   4  148.89   16.10
  -9  -3  -4  142.79   25.70
   3  -9  -4   96.99   11.50
   3  -9  -4   99.89   19.20
  -3   9   4   98.49   12.70
  -3   9   4  102.89   12.20
  -9  -1  -4  159.28   27.50
   1  -9  -4  160.18   15.90
  -1   9   4  160.18   17.00
  -1   9   4  145.49   16.50
  -9   1  -4  158.38   25.70
  -1  -9  -4  149.79   15.00
  -1  -9  -4  165.18   25.10
   1   9   4  132.09   15.60
   1   9   4  150.78   16.30
   9  -3  -4   25.40    6.90
  -3  -9  -4   53.69   16.00
  -3  -9  -4   33.80    5.00
  -9   3  -4   36.90   13.30
   3   9   4   35.10    6.70
  -9   3   4   31.80    6.90
   3   9   4   33.10    6.00
   9  -5  -4   93.99   12.90
  -9   5  -4   98.59   20.40
   9  -5  -4   78.79   22.90
   5   9   4  120.09   12.90
  -9   5   4  126.29   13.50
  -9   5   4  109.49   13.50
   5   9   4  117.19   12.60
  -5  -9   4   39.80  140.49
   9  -7  -4  111.49   15.20
   9  -7  -4  132.89   19.00
  -9   7  -4  112.39   22.30
  -7  -9  -4  176.28   29.70
   9  -7  -4  122.69   15.10
   7   9   4  136.89   14.40
  -9   7   4  135.09   15.50
  -7  -9   4  109.49   90.09
   7   9   4  153.28   15.10
  -9   7   4  147.29   16.20
   9  -9  -4  595.84   63.09
  -9   9  -4  661.43   65.49
  -9  -9  -4  720.23   75.49
   9  -9  -4  642.74   60.39
  -9   9   4  658.33   61.09
  -9  -9   4  776.92  140.89
  -9   9   4  650.13   61.29
   8 -10  -4  187.98   24.40
 -10  -8  -4  218.98   38.40
  10   8  -4  314.17   48.20
   8 -10  -4  173.78   21.20
   8 -10  -4  215.18   21.50
  -8  10   4  216.68   22.40
 -10  -8   4  272.37   87.89
  -8  10   4  223.28   22.90
  -6  10  -4   24.10    2.80
   6 -10  -4   20.40    5.20
   6 -10  -4   25.60    8.00
   6 -10  -4   26.50    5.80
 -10  -6  -4   29.90   16.60
  -6  10   4   35.10    7.00
  -6  10   4   23.80    6.60
   4 -10  -4 1795.42  170.58
  -4  10  -4 2192.48  169.68
  -4  10  -4 2038.00  169.38
  -4  10   4 1838.52  171.88
  -4  10   4 1780.12  171.38
 -10  -2  -4    5.20   12.40
   2 -10  -4   20.50    4.60
  -2  10  -4   14.90    2.90
  -2  10   4   10.30    4.50
  -2  10   4   13.70    4.50
   0 -10  -4  329.47   28.90
 -10   0  -4  342.67   40.10
   0  10   4  271.57   29.40
   0  10   4  287.27   29.90
 -10   2  -4 2446.66  211.78
  -2 -10  -4 2375.66  203.18
   2  10   4 2114.79  203.88
   2  10   4 2184.78  204.18
 -10   2   4 2441.16  204.88
  10  -4  -4   64.69   11.00
  -4 -10  -4  127.09   25.10
  10  -4  -4   77.19   15.20
 -10   4  -4   88.19   20.30
  -4 -10  -4   98.49   14.20
   4  10   4   77.99   10.80
   4  10   4   81.89   10.30
  -4 -10   4   93.69   77.89
 -10   4   4   88.19   11.60
  -6 -10  -4  229.28   21.50
 -10   6  -4  244.68   30.50
  10  -6  -4  169.48   22.40
  -6 -10  -4  268.97   36.70
   6  10   4  222.98   22.50
  -6 -10   4  225.88  106.99
 -10   6   4  221.38   22.90
   6  10   4  212.28   22.00
 -10   6   4  227.38   23.40
 -10   8  -4  590.94   56.19
  10  -8  -4  480.35   53.49
  10  -8  -4  461.85   50.19
  10  -8  -4  498.65   50.19
  -8 -10  -4  558.44   63.99
 -10   8   4  586.74   51.39
  -8 -10   4  650.83  162.58
   8  10   4  559.24   50.09
   8  10   4  554.94   49.70
 -10   8   4  539.65   50.69
  10  10  -4  136.89   23.10
  10 -10  -4   92.59   16.20
 -10  10  -4   81.49   18.90
 -10 -10  -4   47.30   21.60
  10 -10  -4   96.09   12.10
  10 -10  -4   87.59   12.60
 -10  10   4   76.79   12.10
 -10 -10   4  154.78   79.29
 -10  10   4   94.79   12.80
   9 -11  -4   11.30    4.80
 -11  -9  -4   -6.50   16.20
 -11  -9  -4   24.10    9.00
   9 -11  -4    8.30    4.70
   9 -11  -4    9.90    7.10
  11   9  -4   21.30   11.30
  11   9   4   14.60    4.40
  -9  11   4    9.80    4.30
  -9  11   4   11.10    5.30
 -11  -9   4  -16.60   51.29
   7 -11  -4   57.69   11.30
 -11  -7  -4   75.09   24.20
  11   7  -4   73.19   16.80
   7 -11  -4   52.09    8.60
  11   7   4   42.70    7.10
  -7  11   4   66.89   10.00
 -11  -7   4   44.30   50.29
   5 -11  -4  912.21   78.09
  -5  11  -4  821.02   76.19
   5 -11  -4  748.33   79.79
  11   5  -4  992.90   86.29
  -5  11  -4  850.51   76.49
  -5  11   4  864.41   79.09
  -5  11   4  894.71   79.59
  11   3  -4  463.55   48.30
 -11  -3  -4  490.45   53.69
  -3  11  -4  484.65   39.60
   3 -11  -4  446.76   40.90
  -3  11  -4  483.25   39.80
   3 -11  -4  351.36   42.60
  -3  11   4  397.86   41.50
  -3  11   4  395.86   41.90
  -1  11  -4  135.99   12.00
  11   1  -4  107.59   20.50
 -11  -1  -4  127.49   26.30
   1 -11  -4   87.99   16.50
   1 -11  -4  121.29   20.50
   1 -11  -4  127.79   13.10
   1 -11   4  299.37  136.09
  -1  11   4  112.99   14.50
  -1  11   4  115.69   13.90
  -1 -11  -4  310.97   32.00
  11  -1  -4  273.77   35.90
  -1 -11  -4  359.96   39.50
  -1 -11  -4  258.57   28.60
  -1 -11  -4  331.87   29.00
   1  11   4  306.67   30.30
   1  11   4  305.47   29.90
  -1 -11   4  582.34  156.58
  11  -3  -4  142.69   18.50
  -3 -11  -4  153.68   16.80
  -3 -11  -4  189.18   21.10
  11  -3  -4  173.28   24.00
 -11   3  -4  218.18   29.20
  -3 -11  -4  164.78   16.70
   3  11   4  161.38   18.40
  11  -3   4  174.48   16.40
 -11   3   4  194.68   19.30
   3  11   4  154.18   17.80
  11  -5  -4   91.29   17.50
  -5 -11  -4   95.69   10.90
  11  -5  -4   93.09   13.20
 -11   5  -4  118.89   23.20
  -5 -11  -4   68.79   20.40
  11  -5  -4   76.39   12.40
  -5 -11  -4  125.79   16.40
   5  11   4  111.39   12.60
 -11   5   4  108.59   13.30
  -5 -11   4  116.39   81.89
   5  11   4  101.99   12.00
  -7 -11  -4   70.79   13.90
  -7 -11  -4   41.40   19.20
  11  -7  -4   47.50    9.30
  11  -7  -4   42.00   11.80
  11  -7  -4   45.80    8.80
 -11   7  -4   33.60   13.10
  11  -7   4   64.69    8.00
 -11   7   4   48.50    9.50
   7  11   4   46.40    8.70
 -11   7   4   46.20    9.20
   7  11   4   40.80    7.50
  -7 -11   4  -41.30   62.19
  11  -9  -4  382.46   41.00
  -9 -11  -4  406.86   55.49
  11  -9  -4  387.96   44.50
  11  -9  -4  450.65   41.20
 -11   9  -4  426.06   45.10
  -9 -11   4  673.03  161.28
   9  11   4  391.66   39.90
 -11   9   4  478.55   42.00
 -11   9   4  440.46   41.30
   9  11   4  412.56   40.30
  11 -11  -4   45.10   10.50
  11 -11  -4   55.19    9.60
  11 -11  -4   59.69   10.10
 -11 -11  -4   43.50   24.20
 -11  11   4   34.70    8.20
 -11 -11   4  104.49   82.19
  11  11   4   33.50    7.80
 -11  11   4   45.70    9.20
  10 -12  -4  283.77   33.30
  10 -12  -4  265.77   30.50
  10 -12  -4  335.27   31.00
 -12 -10  -4  335.27   50.99
  12  10  -4  371.76   38.80
 -10  12   4  284.17   31.40
 -10  12   4  306.07   32.00
 -12 -10   4  303.37  103.89
 -12  -8  -4  170.58   36.50
   8 -12  -4  176.28   20.00
   8 -12  -4  160.48   22.70
   8 -12  -4  220.78   20.40
  -8  12   4  201.18   22.10
   8 -12   4   90.69  104.19
 -12  -8   4  162.88   75.49
  -8  12   4  200.28   21.20
  -6  12  -4  170.28   19.70
   6 -12  -4  236.58   20.90
 -12  -6  -4  215.98   38.50
   6 -12  -4  188.48   20.50
   6 -12  -4  199.58   23.40
 -12  -6   4  127.29   73.79
  -6  12   4  210.18   21.80
   6 -12   4  139.69   93.19
  -6  12   4  205.08   22.30
   4 -12  -4   86.79   14.60
  -4  12  -4   96.69    9.90
   4 -12  -4   76.69   10.70
   4 -12  -4   98.49   11.70
 -12  -4  -4  102.89   25.70
  -4  12  -4   90.69    9.90
  12   4  -4  124.49   19.30
  -4  12   4  102.69   12.60
   4 -12   4   96.29  101.49
  -4  12   4  101.29   13.30
   2 -12  -4  547.15   59.79
   2 -12  -4  707.43   58.29
  -2  12  -4  671.63   56.89
  12   2  -4  680.63   65.79
   2 -12   4  980.10  187.28
  -2  12   4  589.54   59.29
  -2  12   4  585.24   58.89
  12   0  -4  102.29   20.00
 -12   0  -4  136.99   27.20
   0 -12  -4  118.49   12.10
   0 -12  -4  105.89   15.40
   0 -12  -4   96.89   11.50
  12   0   4   82.79   10.80
   0  12   4  117.29   13.30
   0  12   4  113.59   13.80
   0 -12   4  352.96  122.69
 -12   2  -4  322.87   38.10
  12  -2  -4  241.38   32.00
  -2 -12  -4  250.67   36.30
  -2 -12  -4  294.57   28.80
  -2 -12  -4  236.68   24.90
  -2 -12  -4  283.07   25.30
  12  -2  -4  252.87   28.40
   2  12   4  257.87   26.70
  12  -2   4  245.18   24.50
  -2 -12   4  426.16  149.79
   2  12   4  255.27   26.30
  12  -4  -4  111.19   19.70
  -4 -12  -4  105.89   25.40
  12  -4  -4   91.49   14.20
  12  -4  -4   87.89   13.30
  -4 -12  -4  103.29   11.50
 -12   4  -4  142.99   24.70
   4  12   4   87.29   12.50
  -4 -12   4  175.68   92.09
   4  12   4  111.29   13.20
 -12   4   4  124.19   14.30
  12  -6  -4  367.96   40.70
  12  -6  -4  443.76   46.30
 -12   6  -4  510.85   49.20
  12  -6  -4  388.86   41.30
  -6 -12  -4  468.85   39.10
  -6 -12  -4  321.47   50.39
   6  12   4  405.36   39.80
 -12   6   4  435.66   41.20
   6  12   4  415.06   40.30
  12  -8  -4  110.49   19.60
  -8 -12  -4   83.29   25.10
 -12   8  -4  135.59   22.20
  12  -8  -4  104.99   14.30
  12  -8  -4   89.29   14.80
  -8 -12   4  205.98  106.39
   8  12   4  104.79   13.50
 -12   8   4   99.29   14.10
   8  12   4   98.99   13.20
  12  -8   4  128.29   12.30
 -12   8   4  120.79   15.30
  12 -10  -4  419.46   44.30
  10  12  -4  451.35   49.20
 -10 -12  -4  416.66   56.49
  12 -10  -4  378.76   40.70
  12 -10  -4  425.86   40.50
 -10 -12   4  578.94  152.98
 -12  10   4  400.36   41.00
 -12  10   4  394.06   40.50
  12 -12  -4   77.49   10.90
 -12 -12  -4   64.99   13.90
  12 -12  -4   72.09   13.50
  12 -12  -4   59.39   11.30
 -12 -12  -4   47.30   25.60
  12  12  -4   62.49   15.60
  12  12   4   52.09    9.60
 -12 -12   4  -18.70   60.89
 -12  12   4   44.50    9.70
 -13 -11  -4  103.49   34.20
 -13 -11  -4   73.49   15.20
  11 -13  -4   85.09   11.60
  13  11  -4   72.89   15.70
  11 -13  -4   64.89   11.20
  13  11   4   61.99   10.30
 -13 -11   4   52.99   71.89
 -11  13   4   52.39   10.70
  13   9  -4   97.89   19.20
   9 -13  -4   73.19   14.60
 -13  -9  -4   88.69   16.50
   9 -13  -4   90.99   11.70
 -13  -9  -4  108.39   31.20
   9 -13  -4   69.19   10.80
  -9  13   4   97.59   13.40
  -9  13   4   72.89   12.00
 -13  -9   4   73.49   66.19
   7 -13  -4  170.68   19.50
 -13  -7  -4  166.28   38.20
   7 -13  -4  182.98   22.10
   7 -13  -4  201.38   19.70
  13   7  -4  213.18   27.50
  -7  13   4  187.78   21.00
   7 -13   4   70.59   89.39
  -7  13   4  182.98   21.30
 -13  -7   4  141.19   65.99
   5 -13  -4  335.37   35.20
  -5  13  -4  361.56   34.30
  13   5  -4  426.66   43.10
   5 -13  -4  425.46   35.90
  -5  13  -4  358.06   33.90
   5 -13  -4  359.66   37.70
 -13  -5  -4  357.76   50.39
  -5  13   4  403.46   37.70
  -5  13   4  353.96   36.90
  -3  13  -4  478.95   41.30
  13   3  -4  470.25   49.30
   3 -13  -4  430.86   44.30
 -13  -3  -4  457.75   55.39
  -3  13  -4  456.75   41.00
   3 -13  -4  518.75   42.50
   3 -13  -4  377.86   41.70
  -3  13   4  412.16   43.20
  -3  13   4  444.16   43.90
   3 -13   4  754.22  161.08
  13   1  -4  387.66   45.40
   1 -13  -4  512.55   43.60
   1 -13  -4  386.16   40.30
 -13  -1  -4  487.35   54.69
   1 -13  -4  481.85   41.00
  13   1  -4  404.76   47.60
  -1  13  -4  448.46   39.70
  -1  13   4  411.96   42.10
  -1  13   4  407.46   41.80
  -1 -13  -4  188.28   21.20
  -1 -13  -4  246.58   25.20
 -13   1  -4  270.27   36.60
   1  13  -4  244.68   20.90
  13  -1  -4  223.18   29.70
  13  -1  -4  196.28   24.90
  -1 -13  -4  238.88   21.90
  -1 -13   4  248.38  127.49
  13  -1   4  205.28   20.80
   1  13   4  202.98   23.00
   1  13   4  196.28   22.60
 -13   3  -4  196.88   24.90
  13  -3  -4  225.48   25.70
  -3 -13  -4  231.48   22.30
  13  -3  -4  238.28   30.00
 -13   3  -4  257.57   36.00
  -3 -13  -4  202.98   34.80
  13  -3   4  259.77   22.00
  -3 -13   4  371.06  145.59
   3  13   4  203.38   23.30
   3  13   4  217.78   23.90
  13  -5  -4   12.40    6.60
  -5 -13  -4   33.60    5.60
 -13   5  -4   21.10    5.90
 -13   5  -4   30.20   14.40
  13  -5  -4   12.40   10.50
  13  -5  -4   17.70    6.20
  -5 -13  -4   29.40   17.10
  -5 -13  -4   32.70    9.20
 -13   5   4   26.80    7.00
   5  13   4   16.90    6.70
  13  -5   4   21.70    4.30
   5  13   4   15.60    5.00
   5  13   4   32.50    6.60
  -5 -13   4  -18.30   69.59
  13  -7  -4   25.80   11.40
 -13   7  -4   -2.70   10.00
  -7 -13  -4   25.60   18.00
  -7 -13  -4   13.70    9.30
  13  -7  -4    9.50    5.90
  13  -7  -4   13.90    6.00
   7  13   4   21.30    4.90
 -13   7   4   17.80    6.10
  13  -7   4   16.10    4.00
  -7 -13   4  -19.50   76.29
   7  13   4    9.30    5.40
   7  13   4   10.60    4.80
  -9 -13  -4   21.20   18.30
  -9 -13  -4   31.60   10.40
  13  -9  -4   26.90    8.30
  13  -9  -4   26.70   12.10
  13  -9  -4   36.50    8.40
 -13   9   4   22.50    7.50
  -9 -13   4   32.30   72.19
   9  13   4   19.60    6.30
   9  13   4   18.80    6.40
   9  13   4   27.50    6.50
  13 -11  -4   19.20    8.20
  13 -11  -4    4.60    5.60
  11  13  -4   16.40   10.50
 -11 -13  -4    7.00   19.60
  13 -11  -4    1.90    5.30
 -11 -13  -4    0.60    7.40
  11  13   4    3.30    4.40
  11  13   4    5.10    5.00
  11  13   4   -3.60    6.50
 -11 -13   4  -52.59   56.29
 -13  11   4    4.10    5.30
 -13 -13  -4  167.18   25.00
  13 -13  -4  225.18   22.40
  13 -13  -4  185.78   22.10
  13  13  -4  210.78   28.10
 -13 -13  -4  135.19   35.40
  13  13   4  197.28   21.30
 -13  13   4  177.88   22.50
 -13 -13   4  197.38   98.89
  12 -14  -4  417.66   42.50
  14  12  -4  453.25   48.30
  12 -14  -4  513.15   42.90
 -14 -12  -4  419.76   45.70
 -14 -12  -4  356.16   62.69
 -14 -12   4  341.77  111.69
 -12  14   4  398.06   43.20
  14  12   4  429.56   41.30
  10 -14  -4  114.39   15.50
  14  10  -4  133.49   22.50
 -14 -10  -4  121.79   36.20
 -14 -10  -4  142.09   21.60
  10 -14  -4  151.58   16.10
 -10  14   4  133.49   17.20
 -14 -10   4   86.39   66.79
  14  10   4  112.59   14.60
   8 -14  -4   12.10    5.20
  14   8  -4   11.80   10.10
 -14  -8  -4   19.20    9.30
 -14  -8  -4   -8.60   16.90
   8 -14  -4   14.30    5.40
   8 -14  -4    3.00    6.10
  14   8   4    7.60    4.10
   8 -14   4  -63.69  103.79
  -8  14   4   17.10    6.20
 -14  -8   4   -2.30   38.70
  -8  14   4    3.00    6.20
   6 -14  -4   51.49   10.60
 -14  -6  -4   54.09   23.90
   6 -14  -4   46.70    8.00
  14   6  -4   43.80   14.20
   6 -14  -4   46.60    8.20
 -14  -6  -4   58.29   12.80
 -14  -6   4   28.90   42.30
  14   6   4   45.10    7.40
   6 -14   4  127.29   88.79
  -6  14   4   47.60    9.70
  -6  14   4   76.29   10.60
   4 -14  -4  537.55   42.90
  -4  14  -4  464.95   41.50
   4 -14  -4  416.66   42.20
  14   4  -4  406.16   46.80
  14   4  -4  538.85   50.19
   4 -14  -4  481.15   44.50
 -14  -4  -4  397.86   57.69
  -4  14  -4  419.56   41.10
   4 -14   4  696.03  148.99
 -14  -4   4  337.57   84.09
  14   4   4  402.16   41.50
  -4  14   4  466.85   44.50
  -4  14   4  465.25   44.10
   2 -14  -4    6.10    3.20
  14   2  -4    0.90    7.60
   2 -14  -4   14.80    6.60
 -14  -2  -4   12.20   15.70
  14   2  -4    1.20    9.10
 -14  -2  -4    6.70    7.20
  -2  14  -4    4.80    2.80
   2 -14  -4    6.60    4.00
  -2  14  -4    2.20    2.40
   2 -14   4  -18.10   59.89
  -2  14   4    8.70    4.90
  14   2   4    3.90    2.50
  -2  14   4    7.20    4.40
  14   2   4    7.00    4.60
   0 -14  -4  111.99   12.10
  14   0  -4   96.19   19.10
  14   0  -4   95.09   16.50
   0  14  -4   94.39   10.70
 -14   0  -4  117.09   16.70
   0 -14  -4  132.99   15.80
 -14   0  -4  101.89   25.60
   0 -14  -4   84.69   11.40
   0 -14   4  142.79   97.79
   0  14   4   88.39   12.90
  14   0   4  101.09   11.10
   0  14   4  100.49   13.70
  -2 -14  -4  139.79   14.60
  14  -2  -4  120.79   22.40
 -14   2  -4  147.09   29.70
  14  -2  -4  117.69   18.10
   2  14  -4  152.38   13.90
 -14   2  -4  113.29   18.20
   2  14   4  130.59   16.10
   2  14   4  123.39   15.70
  -2 -14   4  332.37  123.59
  14  -2   4  142.19   14.00
  -4 -14  -4  133.59   13.30
  14  -4  -4  103.59   20.80
 -14   4  -4  109.59   25.90
  14  -4  -4  119.79   17.20
  -4 -14  -4   78.59   23.10
  14  -4  -4  104.69   14.60
  -4 -14   4  101.59  107.69
  14  -4   4  136.89   12.90
   4  14   4  101.89   14.00
   4  14   4  122.69   15.10
  14  -6  -4   63.49   10.80
 -14   6  -4   49.10   16.50
  14  -6  -4   85.99   18.20
  14  -6  -4   69.69   13.50
  -6 -14  -4   66.49   23.60
 -14   6   4   68.79   11.70
   6  14   4   60.89    9.80
   6  14   4   62.89   10.30
  14  -6   4   74.99    9.00
  -6 -14   4   74.29   98.69
  14  -8  -4  382.16   43.10
  -8 -14  -4  333.67   52.19
  14  -8  -4  386.26   39.30
  14  -8  -4  417.26   38.50
  14  -8   4  394.26   35.50
   8  14   4  334.07   37.00
   8  14   4  331.17   36.90
  -8 -14   4  462.25  161.18
 -14   8   4  421.76   38.30
 -10 -14  -4  244.38   26.70
  14 -10  -4  224.28   23.70
  14 -10  -4  233.08   28.70
 -10 -14  -4  186.48   39.40
  14 -10  -4  220.88   24.60
  10  14  -4  245.18   31.10
  10  14   4  158.18   21.50
  10  14   4  163.28   22.40
 -10 -14   4  330.97  129.99
 -14  10   4  202.18   23.10
  12  14  -4  154.88   22.60
 -12 -14  -4  124.59   19.30
  14 -12  -4  135.19   16.60
  14 -12  -4  101.79   16.30
 -12 -14  -4   86.79   31.70
 -12 -14   4  153.68   93.49
 -14  12   4  103.09   15.80
  12  14   4  116.09   15.50
 -14 -14  -4   46.50   26.70
  14 -14  -4   63.99   11.70
  14  14  -4   86.69   17.20
 -14  14   4   38.70   13.00
 -14 -14   4   35.40   70.29
  14  14   4   66.39   11.30
  15  13  -4 1367.06  118.49
  13 -15  -4 1370.86  113.89
 -15 -13  -4 1086.29  130.99
 -15 -13  -4 1149.29  115.49
 -15 -13   4 1174.98  201.98
  15  11  -4  619.34   62.99
 -15 -11  -4  544.75   77.39
  11 -15  -4  618.84   57.79
 -15 -11  -4  602.04   61.39
  15  11   4  668.73   56.89
 -11  15   4  572.84   59.09
 -15  -9  -4  656.13   66.09
 -15  -9  -4  627.24   80.19
  15   9  -4  688.93   68.09
   9 -15  -4  791.92   62.79
   9 -15  -4  647.24   62.19
  15   9   4  660.43   61.29
  -9  15   4  647.74   64.29
 -15  -9   4  484.65  114.89
 -15  -7  -4   96.19   31.90
   7 -15  -4   55.29    9.60
 -15  -7  -4   76.89   15.50
   7 -15  -4   81.59   10.40
  15   7  -4   68.09   16.40
   7 -15   4  -18.90   72.69
  15   7   4   90.39   12.10
 -15  -7   4   37.60   42.00
  15   7   4   59.19    8.80
  -7  15   4   66.69   12.60
   5 -15  -4  150.78   16.70
 -15  -5  -4  153.38   37.10
  15   5  -4  158.78   23.20
 -15  -5  -4  186.98   23.40
  15   5  -4  146.19   27.40
   5 -15  -4  177.88   17.20
  15   5   4  147.69   16.10
   5 -15   4  189.38  100.59
  -5  15   4  132.09   18.50
  -5  15   4  134.49   18.50
  15   3  -4   42.60    9.70
  15   3  -4   34.20   11.70
 -15  -3  -4   21.00    9.50
  -3  15  -4   23.40    4.90
  -3  15  -4   20.20    4.20
   3 -15  -4   27.30    5.80
   3 -15  -4   36.10    6.90
   3 -15  -4   30.10    8.00
 -15  -3  -4    2.80   15.40
  -3  15   4   28.40    7.10
  15   3   4   24.20    6.10
  -3  15   4   27.10    6.90
  15   3   4   24.40    5.10
   3 -15   4   26.50   77.99
  -1  15  -4   63.89    8.20
 -15  -1  -4   49.30   21.40
 -15  -1  -4   82.19   15.40
   1 -15  -4   72.79    9.30
  15   1  -4   65.09   15.40
  -1  15  -4   54.69    8.00
   1 -15  -4   85.19   13.00
   1 -15  -4   76.79    9.70
  -1  15   4   57.69   10.20
  -1  15   4   65.89   10.90
  15   1   4   73.59    8.40
   1 -15   4   39.50   69.79
  15  -1  -4   56.79   14.40
 -15   1  -4   46.30   11.30
  -1 -15  -4   64.99    8.30
  -1 -15  -4   91.79   13.40
  15  -1  -4   51.19   11.50
   1  15  -4   62.29    7.70
 -15   1  -4   38.30   18.50
  -1 -15   4   24.70   85.89
   1  15   4   62.89   11.20
   1  15   4   50.29    9.60
  15  -1   4   65.89    7.80
  -3 -15  -4   44.20    7.10
  15  -3  -4   62.59   14.20
 -15   3  -4   37.10    9.30
 -15   3  -4   48.80   19.30
  15  -3  -4   33.30    8.20
  15  -3  -4   29.70    9.20
  -3 -15   4  -32.20   73.79
   3  15   4   26.10    7.00
   3  15   4   29.00    6.90
 -15   5  -4   75.89   20.60
  15  -5  -4  146.89   22.90
  15  -5  -4  119.79   17.60
 -15   5  -4  101.29   15.40
  -5 -15  -4  125.09   30.00
  15  -5  -4  110.99   14.90
   5  15   4  111.29   14.70
  -5 -15   4  108.09   99.29
   5  15   4   77.39   15.80
  15  -5   4  130.19   12.60
   5  15   4  116.59   14.20
  -7 -15  -4   24.60   18.60
  15  -7  -4   60.09   11.90
  15  -7  -4   54.09   10.00
 -15   7  -4   28.00   14.00
  -7 -15  -4   69.79   13.50
  15  -7  -4   54.19   15.40
   7  15   4   42.40    8.30
  15  -7   4   47.90    7.60
   7  15   4   34.30    8.00
  -7 -15   4   63.79   85.59
  -9 -15  -4   27.20    9.90
  15  -9  -4   40.20    9.30
  -9 -15  -4   39.80   23.60
  15  -9  -4   30.50   12.20
  15  -9  -4   29.30    8.80
   9  15   4   36.50    8.30
  -9 -15   4   42.30   80.79
   9  15   4   29.50    7.40
 -15   9   4   22.00    6.70
 -11 -15  -4   40.60   11.70
  11  15  -4   46.40   12.50
  15 -11  -4   46.00    9.90
  15 -11  -4   56.69   11.00
 -11 -15  -4   64.79   27.40
  15 -11  -4   44.00   12.10
  11  15   4   24.60    8.70
  11  15   4   56.79   10.50
 -15  11   4   42.60    9.90
 -11 -15   4  110.29   89.89
  15 -13  -4  474.85   42.00
  15 -13  -4  401.06   42.00
 -13 -15  -4  367.56   60.59
 -13 -15  -4  339.97   42.70
  13  15  -4  430.96   46.20
 -15  13   4  389.16   48.90
  13  15   4  487.05   41.60
 -13 -15   4  283.07  116.29
  15  15  -4   43.80   12.00
 -15 -15  -4   29.80   11.30
 -15 -15  -4   67.79   26.30
  15 -15  -4   31.70    7.90
 -15 -15   4   47.60   66.09
  15  15   4   47.40    8.70
  14 -16  -4  253.37   24.70
  16  14  -4  172.08   27.30
 -16 -14  -4  172.38   44.50
  14 -16  -4  211.38   24.00
 -16 -14   4  101.89   79.29
  16  14   4  251.77   23.90
  12 -16  -4  384.76   39.70
  12 -16  -4  456.85   40.20
  16  12  -4  334.27   43.30
  16  12   4  419.96   38.80
  16  10  -4   41.80   12.60
  10 -16  -4   30.80    7.20
  10 -16  -4   56.09    9.60
 -16 -10  -4   25.60   24.10
 -16 -10  -4   39.10   12.30
  16  10   4   32.20    7.00
 -10  16   4   49.80   10.10
 -16 -10   4   54.79   51.19
 -16  -8  -4  207.78   45.80
 -16  -8  -4  206.08   27.70
   8 -16  -4  244.68   23.30
   8 -16  -4  219.18   23.00
  16   8  -4  204.98   28.80
  -8  16   4  197.68   24.90
  16   8   4  224.98   22.30
   6 -16  -4   15.60    4.80
   6 -16  -4   17.40    5.80
 -16  -6  -4   14.70    9.90
  16   6  -4   20.00    9.30
 -16  -6  -4   10.70   20.50
  -6  16   4   14.70    5.60
 -16  -6   4   -9.90   29.00
  16   6   4   18.30    4.80
  16   6   4   16.80    5.40
   6 -16   4   41.90   60.89
  16   4  -4  120.49   18.80
   4 -16  -4  108.49   13.30
   4 -16  -4  130.29   14.10
 -16  -4  -4  103.89   19.30
  16   4  -4  102.59   19.70
  -4  16  -4  123.39   13.60
 -16  -4  -4   93.59   26.70
   4 -16   4  108.69   91.19
  16   4   4  120.69   14.90
  16   4   4  120.79   13.00
  -4  16   4  112.29   15.40
 -16  -2  -4    0.80   16.60
  -2  16  -4   14.10    3.80
   2 -16  -4   23.90    5.50
 -16  -2  -4    6.10    7.90
   2 -16  -4   23.20    5.80
  16   2  -4   21.50    8.50
  -2  16  -4   16.30    4.00
  16   2  -4   16.10    9.60
  16   2   4   19.40    4.00
  -2  16   4    9.80    5.30
  -2  16   4   13.00    5.70
   2 -16   4   19.40   67.19
  16   0  -4   71.29   16.10
   0 -16  -4   67.39    8.80
 -16   0  -4   38.60   20.80
   0  16  -4   63.09    7.90
   0  16  -4   53.29    7.90
 -16   0  -4   58.19   12.30
  16   0  -4   71.89   13.60
   0  16   4   44.10    9.20
  16   0   4   73.99    8.20
   0 -16   4   -3.50   74.99
   0  16   4   44.00    9.30
 -16   2  -4   33.20    8.50
  -2 -16  -4   20.40    7.40
 -16   2  -4   17.60   16.50
  16  -2  -4   19.80    7.20
  16  -2  -4   16.20    5.80
  16  -2  -4   21.20   11.60
   2  16  -4   22.80    4.70
   2  16   4   40.70    7.90
  -2 -16   4   51.99   75.59
   2  16   4   25.10    6.90
  16  -2   4   32.10    5.30
   4  16  -4   95.69   10.70
  16  -4  -4   97.89   16.10
 -16   4  -4  107.49   24.00
  16  -4  -4   87.19   18.40
 -16   4  -4   87.09   14.60
  16  -4  -4   78.39   12.30
   4  16   4   82.49   12.60
  -4 -16   4  149.19  112.29
   4  16   4   77.19   12.80
  16  -4   4   96.99   10.60
  16  -6  -4   69.39   11.30
  16  -6  -4   85.19   17.50
  -6 -16  -4   41.10   19.30
  16  -6  -4   73.29   14.00
  -6 -16  -4   91.29   13.50
 -16   6  -4   33.50   17.50
  16  -6   4   69.79    9.30
   6  16   4   64.19   11.20
  -6 -16   4   56.79   95.09
  -8 -16  -4   56.89   12.50
  16  -8  -4   89.39   14.90
  16  -8  -4   85.69   16.90
  -8 -16  -4   76.99   27.10
  16  -8  -4   84.39   12.70
  -8 -16   4   34.30   87.79
   8  16   4   75.39   13.90
   8  16   4   75.49   12.00
  16  -8   4   80.29    9.90
 -10 -16  -4  198.28   26.40
  16 -10  -4  229.38   26.60
  16 -10  -4  261.07   26.30
  16 -10  -4  257.67   30.30
  10  16   4  248.38   25.90
  10  16   4  192.78   25.40
 -16  10   4  246.88   26.00
 -10 -16   4  109.69  103.79
  16 -12  -4   86.79   13.10
 -12 -16  -4   53.19   12.90
 -12 -16  -4   49.50   23.30
  12  16  -4   91.69   17.20
  16 -12  -4   76.09   13.30
  12  16   4   79.59   12.60
 -12 -16   4   56.09   77.99
  14  16  -4   57.19   14.80
 -14 -16  -4   33.40   26.20
  16 -14  -4   62.99   11.90
  16 -14  -4   61.19   11.10
  14  16   4   64.99   11.40
 -14 -16   4   29.90   68.89
  16  16  -4    4.10    6.60
 -16 -16  -4   -4.10   17.40
  16 -16  -4   18.60    6.50
  16 -16  -4   19.00    7.00
  16  16   4    7.40    6.10
  16  16   4   15.30    6.50
 -16 -16   4   27.20   47.50
  15 -17  -4   56.29   10.30
  15 -17  -4   68.29   10.90
 -17 -15  -4   37.40   22.60
  17  15  -4   39.10    9.80
 -17 -15   4   30.30   51.69
  17  15   4   52.39    9.90
  13 -17  -4   60.49   11.10
 -17 -13  -4   52.39   29.00
  13 -17  -4   70.09   11.60
  17  13  -4   58.69   13.90
  17  13   4   94.09   13.80
  17  13   4   78.09   11.20
 -17 -13   4  -25.80   49.99
 -17 -11  -4  245.48   51.19
  11 -17  -4  329.77   28.70
  11 -17  -4  275.87   27.80
  17  11  -4  237.28   31.50
 -17 -11  -4  214.58   31.30
 -17 -11   4  129.29   73.89
  17  11   4  292.47   27.20
   9 -17  -4  365.16   32.50
   9 -17  -4  323.77   32.10
 -17  -9  -4  272.07   54.09
  17   9  -4  301.27   36.40
 -17  -9  -4  289.77   36.60
  -9  17   4  294.27   33.70
  17   9   4  350.56   31.40
 -17  -7  -4  292.37   56.69
 -17  -7  -4  349.17   41.80
   7 -17  -4  414.66   37.40
   7 -17  -4  390.36   37.10
  17   7  -4  319.07   41.20
  17   7   4  410.16   36.50
  17   7   4  448.56   38.60
  -7  17   4  373.86   39.40
   5 -17  -4  426.16   37.10
  17   5  -4  322.17   41.50
   5 -17  -4  407.86   36.80
  17   5  -4  340.07   40.50
 -17  -5  -4  332.17   54.09
 -17  -5  -4  370.76   41.80
  -5  17   4  347.27   38.60
  17   5   4  398.36   36.00
  17   5   4  423.66   37.90
   3 -17  -4  485.45   41.30
 -17  -3  -4  441.66   59.89
  -3  17  -4  367.96   39.90
 -17  -3  -4  451.35   46.20
   3 -17  -4  476.85   40.90
  17   3  -4  401.86   44.50
  17   3  -4  404.56   46.60
  17   3   4  422.36   41.70
   3 -17   4  445.96  129.19
  17   3   4  468.75   40.20
  -3  17   4  374.56   42.30
   1 -17  -4  102.59   11.50
 -17  -1  -4   76.99   25.90
  -1  17  -4   78.29   10.60
 -17  -1  -4   97.19   17.60
  17   1  -4   79.69   15.00
  17   1  -4   87.29   18.20
  -1  17  -4   78.09   10.10
  17   1   4   96.49   10.60
   1 -17   4  -30.00   79.09
  -1  17   4   92.09   12.80
  -1 -17  -4  113.59   12.00
  17  -1  -4   94.49   15.70
 -17   1  -4   81.49   16.60
 -17   1  -4   69.99   23.50
   1  17  -4   80.59   11.00
  17  -1  -4   90.39   18.30
   1  17  -4  101.19   11.20
  17  -1   4   96.59   10.90
  -1 -17   4  105.89   92.39
   1  17   4   90.59   13.40
 -17   3  -4   78.59   15.70
 -17   3  -4   63.69   22.30
  17  -3  -4  106.89   20.20
  17  -3  -4  101.19   16.10
  17  -3  -4   74.29   12.00
  -3 -17   4  129.19  103.99
   3  17   4  102.59   13.50
  17  -3   4  103.19   10.80
  17  -5  -4  187.68   23.20
  17  -5  -4  166.78   20.40
 -17   5  -4  138.79   30.70
  17  -5  -4  211.08   27.80
   5  17   4  169.48   23.30
   5  17   4  181.18   21.20
  -5 -17   4  270.37  129.79
  17  -5   4  210.38   19.10
  17  -7  -4   19.10    7.40
  17  -7  -4   39.30   12.30
  17  -7  -4   19.80    6.80
  -7 -17  -4   37.60   21.70
  -7 -17   4  -28.00   78.29
  17  -7   4   27.60    5.60
   7  17   4   10.40    8.30
   7  17   4   28.80    7.70
  17  -9  -4  219.58   22.90
  -9 -17  -4  147.19   37.80
  17  -9  -4  212.78   24.50
  17  -9  -4  203.68   27.10
   9  17   4  203.38   23.50
   9  17   4  172.38   22.30
  -9 -17   4  208.68  109.39
  11  17  -4   25.00   11.70
 -11 -17  -4   -1.00   18.60
  17 -11  -4   32.60    8.70
  17 -11  -4   17.00    7.00
 -11 -17   4   26.40   71.89
  11  17   4   31.80    8.40
  13  17  -4   15.30   10.50
 -13 -17  -4   41.50   25.50
  17 -13  -4   39.70    9.20
  17 -13  -4   33.80    8.50
 -13 -17   4   -2.40   63.39
  15  17  -4   87.99   17.30
  17 -15  -4  114.39   14.00
  17 -15  -4  105.19   14.80
  15  17   4  116.19   15.60
 -15 -17   4   13.10   60.69
  17 -17  -4   70.29   10.90
 -17 -17  -4   28.90   22.60
  17 -17  -4   85.09   10.90
  17  17   4   81.49   12.50
 -17 -17   4   66.99   53.29
  16 -18  -4    9.50    4.90
  16 -18  -4   13.30    5.00
  18  16  -4    0.30    5.20
  18  16   4   15.60    5.50
 -18 -16   4    3.90   32.80
  18  16   4   24.30    8.00
  14 -18  -4  255.17   25.20
  14 -18  -4  213.38   23.90
  18  14   4  225.58   23.70
  12 -18  -4  272.67   26.20
  12 -18  -4  224.98   24.90
 -18 -12  -4  161.48   44.10
  18  12   4  225.18   24.50
  18  12   4  278.57   27.30
  10 -18  -4  133.79   15.30
  10 -18  -4  118.89   14.50
 -18 -10  -4   66.29   28.90
 -18 -10   4   73.99   55.69
  18  10   4  116.39   14.20
  18  10   4  135.79   16.50
   8 -18  -4  278.37   27.30
   8 -18  -4  307.57   28.00
  18   8  -4  214.98   31.10
 -18  -8  -4  212.68   48.40
 -18  -8  -4  224.38   31.80
  18   8   4  286.27   26.80
  18   8   4  305.47   29.00
  18   6  -4    5.30    7.40
   6 -18  -4    9.50    4.70
  18   6  -4   12.30    7.10
 -18  -6  -4    8.40    9.60
 -18  -6  -4   23.30   21.30
   6 -18  -4   15.80    5.10
  -6  18   4   21.50    7.40
  18   6   4    5.60    4.90
  18   6   4   11.00    4.30
   6 -18   4    7.30   43.10
  18   4  -4  125.79   17.40
  18   4  -4  102.29   19.10
 -18  -4  -4  109.09   20.60
 -18  -4  -4   67.19   28.20
   4 -18  -4  145.99   14.60
  18   4   4  120.69   15.20
   4 -18   4    5.50   68.39
  -4  18   4  120.39   15.60
  18   4   4  125.89   13.60
  18   2  -4   27.20    9.40
 -18  -2  -4   29.10   19.80
  -2  18  -4   28.60    5.90
 -18  -2  -4   27.30   11.30
  18   2  -4   22.00    9.80
   2 -18  -4   34.40    6.50
  -2  18   4   24.00    7.00
  18   2   4   39.30    6.00
   2 -18   4   20.10   74.09
   0  18  -4  205.48   21.70
  18   0  -4  222.28   25.40
  18   0  -4  196.28   27.30
 -18   0  -4  232.08   27.70
 -18   0  -4  176.08   38.10
   0 -18   4  207.08   87.29
   0  18   4  187.28   23.60
  18   0   4  237.18   21.20
 -18   2  -4  100.99   19.00
  18  -2  -4  116.99   21.50
 -18   2  -4  155.88   34.10
  18  -2  -4  126.09   17.90
   2  18  -4  136.09   14.10
  -2 -18   4  204.68  106.29
  18  -2   4  121.49   13.20
   2  18   4  118.99   15.50
  18  -4  -4  103.59   15.30
  18  -4  -4  115.79   20.40
  18  -4  -4   78.29   11.60
 -18   4  -4   51.59   20.40
 -18   4  -4   76.69   15.50
  -4 -18  -4   42.80   23.40
  18  -4   4  101.49   10.60
  -4 -18   4   38.70   93.59
   4  18   4   91.79   12.80
  18  -6  -4   52.79   13.80
  18  -6  -4   46.30   10.70
  18  -6  -4   43.80    9.20
  -6 -18   4  231.18  118.19
  18  -6   4   41.40    7.00
  18  -8  -4    8.90    5.70
  18  -8  -4    2.80    7.80
  -8 -18  -4  -15.50   16.60
  -8 -18  -4   -5.50    5.40
  18  -8  -4    3.20    4.10
   8  18   4   14.70    7.30
  18  -8   4    1.70    3.00
  -8 -18   4   15.90   76.89
   8  18   4   17.30    7.40
 -10 -18  -4   52.89   25.10
 -10 -18   4   16.70   78.29
  18 -12  -4   28.20    6.90
  12  18  -4   42.80   11.50
  18 -12  -4   22.70    7.70
 -12 -18  -4   17.60   19.10
  12  18   4   36.10    8.60
 -12 -18   4   38.10   76.29
  14  18  -4  340.67   39.40
  18 -14  -4  380.56   35.70
  18 -14  -4  373.86   36.80
 -14 -18   4  255.07  108.69
  18 -16  -4   31.40    7.00
  18 -16  -4   29.90    6.80
  16  18  -4   13.90    6.90
 -16 -18  -4   32.20   21.50
  16  18   4   16.90    6.50
 -16 -18   4  -14.50   50.69
 -18 -18  -4   21.10   40.00
  18  18  -4   32.50    9.10
  18 -18  -4   51.59    7.80
  18  18   4   43.80    8.50
 -18 -18   4    2.20   35.90
  18  18   4   69.79   12.20
 -19 -17  -4    0.80   13.30
  19  17  -4   11.80    5.70
 -19 -17  -4   -8.50   33.00
 -19 -17   4  -21.40   21.10
  15 -19  -4   17.50    5.00
 -19 -15  -4   31.50   20.70
  19  15  -4   11.30    6.40
  19  15   4   13.70    5.90
  19  15   4   15.90    5.50
 -19 -15   4    5.60   34.80
  13 -19  -4   24.80    6.10
 -19 -13  -4    4.70   18.60
  13 -19  -4   24.70    6.60
  19  13  -4   15.40    8.30
  19  13   4   24.00    6.10
 -19 -13   4   46.10   47.60
  19  13   4   24.00    6.30
  19  11  -4   25.60    9.20
  11 -19  -4   31.90    7.00
 -19 -11  -4   23.90   10.30
  11 -19  -4   39.40    8.60
 -19 -11  -4   15.60   22.70
  19  11   4   17.20    5.00
 -19 -11   4   -1.80   42.20
   9 -19  -4   70.49   10.40
 -19  -9  -4   47.40   23.90
   9 -19  -4   71.89   10.20
 -19  -9  -4   57.59   15.80
  19   9   4   71.49    9.90
  19   9   4   80.29   12.70
 -19  -7  -4  345.77   42.80
 -19  -7  -4  375.46   58.49
  19   7  -4  340.77   39.60
  19   7  -4  331.67   41.50
  19   7   4  462.15   37.70
  19   7   4  477.55   39.80
  19   5  -4   75.69   15.30
   5 -19  -4  139.29   13.50
 -19  -5  -4   74.09   29.00
 -19  -5  -4  100.19   20.90
  19   5  -4  113.39   18.30
  -5  19   4  101.69   15.40
  19   5   4  124.89   12.70
  19   5   4   94.59   14.00
 -19  -3  -4   78.69   26.20
 -19  -3  -4  120.99   21.50
  19   3  -4   94.19   18.30
  19   3  -4  106.99   16.00
  19   3   4  118.99   12.50
  -3  19   4  108.09   14.60
   3 -19   4   83.89   72.29
 -19  -1  -4  348.37   41.50
  19   1  -4  389.46   39.10
 -19  -1  -4  377.26   54.29
  19   1  -4  368.26   41.30
  -1  19  -4  345.27   36.40
  -1  19   4  393.56   38.20
  19   1   4  401.56   35.10
   1 -19   4  269.27  103.09
 -19   1  -4  470.55   64.39
  19  -1  -4  555.84   52.39
 -19   1  -4  442.06   53.09
   1  19  -4  586.64   49.40
  19  -1  -4  516.05   54.19
  -1 -19   4  683.43  162.58
   1  19   4  509.85   50.59
  19  -1   4  539.85   48.00
  19  -3  -4  124.79   17.20
  19  -3  -4  117.09   19.70
 -19   3  -4   82.79   17.20
   3  19  -4  122.79   13.40
  19  -3  -4   89.79   12.80
  -3 -19   4  102.79   90.99
   3  19   4  118.29   14.60
  19  -3   4  114.59   12.20
  19  -5  -4  312.27   31.50
  19  -5  -4  252.97   28.30
  19  -5  -4  315.27   35.00
   5  19   4  272.87   29.70
  -5 -19   4  287.27  130.99
  19  -5   4  279.97   27.20
  -7 -19  -4   21.30   16.70
  19  -7  -4   19.90    7.70
  19  -7  -4   10.70    4.90
  19  -7  -4   19.10    9.00
  -7 -19   4   11.90   72.89
  19  -7   4   13.10    4.00
  -9 -19  -4   81.89   27.00
  19  -9  -4   73.19   15.30
  19  -9  -4   92.29   14.10
  19  -9  -4   90.99   12.40
  -9 -19   4   90.49   96.39
 -11 -19  -4   63.09   26.30
  19 -11  -4   94.09   15.00
  19 -11  -4  114.09   13.80
  11  19   4  135.59   16.40
 -11 -19   4   32.80   78.69
  13  19  -4   60.19   12.60
  19 -13  -4   69.59   10.00
 -13 -19  -4   47.30   21.80
  19 -13  -4   66.09   11.30
 -13 -19   4   14.30   59.19
  13  19   4   68.09   12.90
 -15 -19  -4   -0.30   17.20
  15  19  -4   -1.70    5.70
  19 -15  -4    0.50    3.40
  19 -15  -4    2.50    3.60
 -15 -19   4  -17.70   51.59
  15  19   4    0.60    6.90
  15  19   4    5.50    5.50
 -17 -19  -4   20.70   19.10
  19 -17  -4   35.50    6.80
  17  19  -4   27.70    8.50
 -17 -19   4    1.40   37.60
  17  19   4   41.20    7.60
  17  19   4   39.00    8.80
 -19 -19  -4   30.70   32.30
  19 -19  -4   64.39    6.70
  19  19  -4   50.09    9.50
  19  19   4   56.39    9.10
 -19 -19   4   14.80   24.20
 -20 -18  -4   -2.00   21.00
  18 -20  -4    1.40    1.80
  20  18  -4    8.00    4.10
 -20 -18  -4  -10.80   15.70
 -20 -18   4   -6.40   26.00
  20  18   4    1.30    5.10
  20  18   4    3.80    3.70
 -20 -16  -4  -15.40   30.40
 -20 -16  -4  -18.20   11.70
  20  16  -4    7.40    5.40
  20  16   4    8.50    4.30
 -20 -16   4    1.60   29.60
 -20 -14  -4  129.99   33.50
  14 -20  -4  153.88   15.70
  20  14   4  167.28   18.80
  20  14   4  120.09   15.50
 -20 -14   4   66.19   47.10
 -20 -12  -4   64.39   29.30
  20  12  -4   85.59   16.60
  12 -20  -4  147.89   14.10
  20  12   4  129.39   16.30
  20  12   4  109.79   13.30
  20  10  -4   10.20    6.60
 -20 -10  -4   22.10   19.80
  10 -20  -4   20.60    5.10
  20  10   4   17.60    6.10
  20  10   4   15.50    4.40
 -20  -8  -4  114.79   20.00
   8 -20  -4  106.99   12.80
  20   8   4  113.19   14.80
  20   8   4   97.39   12.30
 -20  -6  -4   85.99   18.70
  20   6  -4  125.59   19.30
 -20  -6  -4  177.88   39.90
  20   6  -4  110.09   16.60
  20   6   4  127.39   15.70
  20   6   4  140.39   14.20
  20   4  -4   30.40    7.50
 -20  -4  -4   16.10   19.70
 -20  -4  -4   11.20   11.50
  20   4  -4   18.60    8.30
   4 -20   4  -12.10   41.60
  20   4   4   16.10    4.30
  20   2  -4  278.97   30.90
 -20  -2  -4  254.27   34.00
  20   2  -4  278.57   32.90
 -20  -2  -4  283.77   47.40
   2 -20   4  421.16  125.89
  20   2   4  307.87   27.60
  20   0  -4    3.40    6.30
  20   0  -4    2.60    3.20
 -20   0  -4    2.60    9.00
   0 -20  -4    1.70    3.30
  20   0  -4    5.50    7.10
 -20   0  -4    9.70   17.90
  20   0   4    5.50    2.70
   0 -20   4   38.50   76.79
  20  -2  -4  260.67   30.00
  20  -2  -4  280.07   28.00
 -20   2  -4  180.18   38.80
  -2 -20   4  148.39   94.19
  20  -2   4  245.88   23.80
  20  -4  -4    1.30    7.10
  20  -4  -4    8.50    4.30
  20  -4  -4    7.90    5.40
  -4 -20   4   31.20   83.99
  20  -4   4    7.80    2.90
  20  -6  -4  339.77   37.30
  20  -6  -4  330.87   33.20
  20  -6  -4  378.26   35.90
  20  -6   4  326.37   32.10
  -6 -20   4  272.47  125.79
  20  -8  -4  109.69   14.80
  20  -8  -4   84.99   15.40
  20  -8  -4  100.69   12.40
  20  -8   4   87.79   10.70
  -8 -20   4   14.00   72.69
  20 -10  -4  -11.80    7.60
  20 -10  -4    5.40    5.10
 -10 -20  -4  -17.20   17.80
  20 -10  -4    2.30    3.70
 -10 -20   4    1.30   67.29
  20 -12  -4    5.90    3.90
  20 -12  -4    5.90    4.90
 -12 -20  -4   -0.60   18.80
 -12 -20   4   -3.40   53.99
  12  20   4    6.50    7.80
 -14 -20  -4   24.60   17.20
  20 -14  -4    7.90    3.40
  20 -14  -4    3.30    3.80
  14  20  -4   14.60    7.80
 -14 -20   4   -4.80   48.70
  14  20   4    7.60    7.10
 -16 -20  -4   22.10   16.70
  20 -16  -4   47.80    6.70
  16  20  -4   56.89   10.80
  20 -16  -4   67.59    8.50
 -16 -20   4   20.50   43.10
  18  20  -4   -2.50    4.20
  20 -18  -4   -0.40    2.10
 -18 -20  -4  -22.00   28.00
 -18 -20   4   14.10   27.20
  18  20   4    2.30    5.30
  21  17  -4    1.20    1.50
  21  17  -4    2.60    3.80
 -21 -17  -4  -17.60   21.80
  17 -21  -4    0.70    1.60
 -21 -17  -4   -9.50   14.90
  21  17   4   -1.50    4.70
  21  17   4   -4.30    2.60
  21  15  -4   84.79   12.70
 -21 -15  -4   54.39   21.70
  21  13  -4   40.60    9.20
 -21 -13  -4   22.30   42.90
  21  13   4   66.29    8.50
  21  11  -4    5.10    5.20
  21  11  -4    2.80    2.30
 -21 -11  -4    7.90   18.60
 -21 -11  -4  -37.40   50.59
  21  11   4   10.30    3.60
   9 -21  -4  155.98   14.70
  21   9  -4   93.89   17.50
 -21  -9  -4  134.49   35.40
  21   9   4  126.19   14.40
  21   9   4  131.89   16.50
  21   7  -4  103.89   15.00
 -21  -7  -4   74.49   27.00
  21   7  -4  107.79   17.60
  21   7   4  128.19   15.20
  21   7   4  136.09   13.60
  21   5  -4  445.36   42.70
 -21  -5  -4  357.86   58.19
  21   5  -4  366.86   43.60
  21   5   4  497.15   40.20
 -21  -3  -4  198.88   37.80
  21   3  -4  156.48   22.30
  21   3  -4  180.18   20.70
  21   3   4  181.48   17.90
   3 -21   4  111.29   68.49
  21   1  -4  196.88   22.60
  21   1  -4  195.68   24.30
 -21  -1  -4  168.58   37.30
   1 -21   4  127.49   75.19
  21   1   4  195.08   19.10
  21  -1  -4   67.29    9.70
  21  -1  -4   76.59   14.60
  21  -1  -4   88.99   13.30
 -21   1  -4  151.28   33.40
  -1 -21   4   45.80   65.49
  21  -1   4   92.39    9.90
  21  -3  -4  103.39   13.20
  21  -3  -4  137.99   16.40
  21  -3  -4  130.29   18.80
  21  -3   4  121.99   12.90
  -3 -21   4   61.69   90.89
  21  -5  -4  103.29   12.60
  21  -5  -4  107.89   17.20
  21  -5  -4  118.79   15.40
  -5 -21   4  133.99   99.59
  21  -5   4  104.99   12.00
  21  -7  -4   69.39   13.10
  21  -7  -4   86.59   12.50
  21  -7  -4   83.19   10.40
  -7 -21   4  -10.10   67.89
  21  -7   4   77.49    9.50
  -9 -21  -4   15.10   26.60
  21  -9  -4   17.60    5.10
  21  -9  -4   19.70    6.30
  -9 -21   4   14.40   65.29
 -11 -21  -4   34.20   24.70
  21 -11  -4   77.59    9.50
  21 -11  -4   74.59   11.00
 -11 -21   4   53.19   69.29
 -13 -21  -4   20.90   19.10
 -13 -21   4   29.30   53.29
  13  21   4   25.80   10.40
 -15 -21  -4   26.20   19.90
  15  21  -4   54.69    9.50
  21 -15  -4   48.20    6.20
 -15 -21   4   37.30   47.10
 -17 -21  -4    3.40   34.40
  21 -17  -4   52.59    6.20
 -17 -21   4   -6.20   30.90
  22  16  -4   51.39    9.60
  22  16   4   72.09    8.70
  22  16   4   84.69   12.00
  22  14  -4   17.70    6.20
 -22 -14  -4    1.90   14.00
  14 -22  -4   25.10    4.10
  22  14   4   17.30    4.50
  22  14   4   24.80    6.70
  22  12  -4   43.90    9.20
 -22 -12  -4   17.30   17.60
  22  12   4   60.99   10.30
  22  12   4   48.00    7.20
 -22 -10  -4   31.00   18.70
  10 -22  -4   35.10    6.20
  22  10   4   31.10    5.90
  22  10   4   28.50    7.10
  22   8  -4  239.68   27.90
 -22  -8  -4  233.58   43.80
  22   8  -4  257.67   30.20
  22   8   4  290.67   28.60
  22   8   4  326.17   27.10
  22   6  -4   96.39   12.00
  22   6  -4  143.89   15.20
 -22  -6  -4  110.89   27.20
   4 -22  -4   25.50   43.50
  22   4  -4  108.59   14.20
 -22  -4  -4   89.99   27.50
  22   4   4  107.79   11.60
 -22  -2  -4  103.49   28.10
  22   2  -4   90.89   13.60
  22   2  -4   94.29   15.60
  22   2   4   91.19   10.60
   2 -22   4   50.29   56.09
  22   0  -4    9.10    3.30
 -22   0  -4   24.90   15.40
  22   0  -4   29.00    7.10
  22   0  -4   20.20    7.60
   0 -22   4   29.20   51.69
  22   0   4   11.80    3.20
  22  -2  -4   34.80    8.90
  22  -2  -4   19.80    5.90
  22  -2  -4   17.40    4.20
  22  -2   4   29.10    4.80
  -2 -22   4    4.00   50.09
  22  -4  -4  102.99   15.70
  22  -4  -4  124.59   14.20
  22  -4  -4   85.19   11.10
  22  -4   4   93.79   10.80
  -4 -22   4  122.69   81.29
  22  -6  -4   11.40    5.30
  22  -6  -4   10.20    3.70
  22  -6  -4   10.90    5.20
  22  -6   4    9.80    3.10
  -6 -22   4  -31.40   51.79
  22  -8  -4   -4.60    3.60
  -8 -22   4  -15.10   46.70
  22 -10  -4   30.90    5.50
  22 -10  -4   25.10    5.60
 -10 -22   4   -1.10   47.90
  22 -12  -4   63.89    7.90
  22 -12  -4   72.69    9.70
 -12 -22   4   42.40   62.29
  22 -14  -4   63.99    7.60
 -14 -22  -4   -8.50   44.90
  22 -14  -4   45.00    6.00
 -14 -22   4   49.70   52.89
 -16 -22  -4   26.20   35.40
  22 -16  -4    2.70    2.00
  16  22   4    5.30    6.10
 -16 -22   4    2.90   29.40
  23  15  -4   27.50    6.60
  23  15   4   37.30    5.70
  23  15   4   52.29    8.70
  23  13  -4   -0.20    1.40
 -23 -13  -4    6.70   13.00
  23  13  -4    3.00    4.10
  23  13   4    2.90    2.60
  23  13   4    0.40    4.30
 -23 -11  -4   26.00   17.80
  23  11  -4    6.60    4.70
  23  11   4    8.90    5.10
  23  11   4    5.80    2.80
  23   9  -4   22.10    6.70
 -23  -9  -4   19.20   16.40
  23   9   4   34.50    6.40
  23   9   4   30.60    5.50
  23   7  -4   25.40    5.70
 -23  -7  -4   11.30   15.10
  23   7  -4   24.50    6.70
  23   7  -4   26.50    4.60
  23   5  -4   10.60    5.70
  23   5  -4   18.50    4.20
 -23  -5  -4   -3.60   14.10
  23   5  -4    4.20    2.40
   5 -23   4   13.70   37.80
  23   5   4    8.90    2.80
  23   3  -4   25.40    4.80
 -23  -3  -4   21.10   16.70
   3 -23  -4   58.39   38.60
  23   3  -4   42.30    7.50
  23   3  -4   27.70    7.40
   3 -23   4   -7.40   27.60
  23   1  -4    7.90    4.10
 -23  -1  -4    2.40   14.90
  23   1  -4   27.10    6.70
  23   1  -4   11.70    3.50
  23   1   4   15.10    3.50
   1 -23   4    8.30   40.00
  23  -1  -4   10.80    4.20
  23  -1  -4   15.70    6.10
  23  -1  -4    5.50    2.70
  -1 -23   4    4.20   53.49
  23  -1   4    6.40    2.30
  23  -3  -4   41.10    6.10
  23  -3  -4   61.89    9.10
  23  -3   4   38.30    6.00
  -3 -23   4   36.40   61.69
  23  -5  -4   43.60    6.40
  23  -5  -4   37.70    7.80
  23  -5  -4   54.59    8.90
  23  -5   4   48.00    6.20
  -5 -23   4   22.50   68.99
  23  -7  -4   -0.60    3.00
  23  -7  -4    6.20    2.70
  23  -7  -4    3.70    3.30
  23  -7   4    3.30    2.00
  -7 -23   4   16.10   59.79
  23  -9  -4   81.69   10.30
  23  -9  -4   68.49    8.40
  -9 -23   4   57.29   61.59
  23 -11  -4   33.90    6.20
  23 -11  -4   26.20    4.10
 -11 -23   4  -22.20   34.10
  23 -13  -4    4.90    2.50
  23 -13  -4    4.20    2.30
 -13 -23  -4   11.80   37.20
  13  23   4    1.30    6.50
 -13 -23   4  -27.70   31.80
 -15 -23  -4    9.80   36.90
 -15 -23   4   12.20   28.80
  15  23   4   -0.60    6.30
  24  14  -4    3.20    1.60
  24  14  -4    4.70    3.70
  24  14   4   14.00    6.30
  24  14   4    7.40    2.30
 -24 -12  -4   -3.30   12.20
  24  12  -4    4.20    3.80
  24  12   4    6.00    2.90
  24  12   4    5.90    4.10
 -24 -10  -4   33.70   15.70
  24  10  -4   40.00    8.00
  24  10  -4   24.70    4.10
  24   8  -4   45.30    8.10
 -24  -8  -4   29.10   19.80
  24   8  -4   45.50    9.00
  24   8   4   52.79    6.90
 -24  -6  -4   89.79   24.70
  24   6  -4   62.99   12.00
  24   6  -4   91.29   11.00
  24   6   4   93.39   10.00
 -24  -4  -4   70.69   23.50
  24   4  -4   48.70    7.20
  24   4  -4   84.79   10.00
  24   4  -4   62.79   11.30
  24   4   4   71.69    8.00
   4 -24   4   14.10   34.00
  24   2  -4    5.50    4.50
  24   2  -4    5.40    2.40
   2 -24  -4    1.40   35.00
 -24  -2  -4    5.70   18.00
  24   2  -4    5.90    3.00
   2 -24   4   -2.20   30.00
  24   2   4    2.10    2.20
  24   0  -4   38.50    8.30
  24   0  -4   26.20    5.00
   0 -24  -4   11.50   45.30
  24   0  -4   40.00    7.10
   0 -24   4   28.10   52.79
  24   0   4   37.80    5.30
  24  -2  -4   39.00    7.90
  -2 -24   4  -49.90   35.90
  24  -4  -4    5.10    2.50
  24  -4  -4    6.80    4.00
  24  -4  -4    8.50    4.00
  -4 -24   4   13.90   36.90
  24  -4   4    5.10    2.20
  24  -6  -4   50.09    6.60
  24  -6  -4   58.89    8.40
  24  -6   4   54.69    6.40
  -6 -24   4   -4.70   51.99
  24  -8  -4    7.10    2.90
  24  -8  -4   10.60    2.60
  -8 -24   4   -2.90   48.40
 -10 -24  -4   44.20   53.19
 -10 -24   4    7.80   32.90
  24 -12  -4   58.99    7.20
 -12 -24  -4   19.20   49.10
 -12 -24   4   33.40   51.09
  24 -14  -4   60.39    6.50
 -14 -24  -4    2.40   42.40
  25  11  -4    6.30    2.10
  25  11  -4    5.70    3.90
  25  11   4    7.30    2.30
 -25  -9  -4  -11.40   16.60
  25   9  -4    3.30    1.60
  25   9  -4   10.50    4.40
  25   7  -4    7.00    2.40
  25   7  -4    1.70    3.00
 -25  -7  -4    8.10   13.80
  25   7  -4   12.20    4.90
  25   7   4    8.90    2.90
  25   5  -4    7.10    3.10
  25   5  -4    1.50    3.40
 -25  -5  -4   17.20   15.50
  25   5   4    2.30    2.30
  25   3  -4    7.50    3.60
 -25  -3  -4  -12.70   20.60
  25   3  -4    4.30    2.00
  25   3  -4    5.10    3.70
  25   3   4    5.30    2.50
   3 -25   4   18.40   29.50
  25   1  -4    1.00    1.80
  25   1  -4    0.30    2.40
  25   1  -4    3.20    3.50
   1 -25  -4   21.00   32.50
  25   1   4    0.00    1.60
   1 -25   4  -15.70   32.90
  25  -1  -4   28.00    6.10
  -1 -25  -4   20.00   37.60
  25  -1  -4   25.30    4.30
  25  -1  -4   37.70    6.40
  -1 -25   4    1.30   39.70
  25  -1   4   35.40    4.90
  25  -3  -4   24.00    4.90
  25  -3  -4   19.50    4.60
  25  -3  -4   22.50    3.80
  -3 -25  -4  -10.10   43.00
  25  -3   4   25.10    4.00
  -3 -25   4   35.50   49.60
  -5 -25  -4   28.50   48.30
  25  -5  -4   16.90    3.30
  25  -5  -4   13.20    3.60
  -5 -25   4   14.40   47.20
  25  -5   4   22.20    3.50
  -7 -25  -4   16.30   43.20
  25  -7  -4    4.60    2.40
  25  -7  -4    4.00    2.10
  -7 -25   4    2.60   34.70
  -9 -25  -4  -13.90   30.00
  -9 -25   4   -5.30   36.80
  25 -11  -4    7.90    2.40
 -11 -25  -4  -11.30   28.60
 -11 -25   4   -4.20   33.80
  26   8  -4    9.90    3.90
  26   8  -4    7.80    2.20
  26   8   4   10.60    2.60
  26   6  -4    2.30    2.90
  26   6  -4    3.40    1.50
  26   6  -4    6.80    3.50
  26   6   4    3.80    1.90
  26   4  -4   27.40    5.00
  26   4  -4   28.30    6.00
  26   4   4   29.30    4.60
  26   2  -4   37.60    4.70
  26   2  -4   43.00    6.40
  26   2  -4   30.50    6.40
   2 -26   4    5.90   27.50
  26   2   4   41.70    5.30
  26   0  -4    4.80    1.80
  26   0  -4   14.40    3.60
  26   0  -4    7.40    3.50
   0 -26  -4  -36.80   25.80
   0 -26   4    5.00   29.30
  26   0   4    7.40    2.10
  26  -2  -4    7.80    2.80
  26  -2  -4    2.70    2.60
  26  -2  -4    6.00    2.00
  -2 -26  -4    9.90   30.50
  26  -2   4    6.60    2.10
  -2 -26   4   -7.70   32.00
  26  -4  -4    9.20    2.20
  26  -4  -4    8.90    3.20
  -4 -26  -4    6.30   45.00
  26  -4   4   10.10    2.10
  -4 -26   4    3.70   36.30
  -6 -26  -4    8.10   45.10
  -6 -26   4   -6.40   26.60
  26  -8  -4   55.79    6.60
  -8 -26  -4    4.10   31.30
  -8 -26   4   18.20   37.20
  27   5  -4    4.80    2.20
  27   5  -4    3.50    2.60
  27   5   4    9.20    2.40
  27   3  -4   19.30    4.00
  27   3  -4   17.80    3.40
  27   3   4   22.10    3.50
  27   1  -4   52.29    7.10
  27   1  -4   59.19    6.90
   1 -27   4   35.00   63.59
  27   1   4   60.39    6.50
  -1 -27  -4    0.90   34.90
  27  -1  -4   -0.30    1.90
  27  -1  -4    1.70    1.70
  27  -1   4    1.70    1.50
  -1 -27   4   -9.80   21.00
  27  -3  -4    9.80    2.60
  -3 -27  -4    9.50   30.10
  -3 -27   4    3.30   25.10
  27  -3   4    8.60    1.90
  -5 -27  -4   12.60   32.90
  -5 -27   4    6.80   27.20
  -1   0  -5  210.88   20.70
   0   1  -5  213.88   21.10
   0   1   5  244.58   21.70
  -1   2  -5  102.39   11.00
  -2  -1  -5  115.89   10.90
   2   1   5  124.09   11.70
  -1   2   5  107.39   11.80
  -1   2   5  100.09   11.90
  -1  -2  -5  197.88   19.30
  -2   1  -5  180.28   18.50
  -2   1   5  194.88   19.90
   1   2   5  236.28   19.80
   1   2   5  201.28   19.30
  -2   3  -5   41.70    4.80
   3   2  -5   29.90    6.20
   3   2   5   37.30    5.30
  -2   3   5   38.90    6.50
   3   2   5   47.50    5.20
  -2   3   5   43.30    6.10
   0   3  -5  268.87   25.10
   0   3   5  264.27   25.20
   0   3   5  260.47   25.00
  -3   2  -5  285.27   23.70
  -3   2  -5  289.47   24.50
   2   3   5  245.78   24.80
   2   3   5  226.68   24.40
  -3   2   5  263.87   25.60
   3  -4  -5   27.80    5.00
  -3   4  -5   20.10    3.00
  -3   4   5   35.10    5.90
  -3   4   5   34.10    6.10
   4   1  -5  152.28   18.40
  -1   4  -5  210.48   17.70
   1  -4  -5  155.08   17.50
  -1   4   5  205.88   18.70
  -1   4   5  197.58   18.30
   4  -1  -5   51.09    8.10
   1   4   5   60.69    7.80
  -4   1   5   80.59    9.10
   1   4   5   63.69    7.60
   3   4   5   97.09   10.10
  -4   3   5   99.39   11.20
   3   4   5   84.39   10.20
  -4   3   5  108.89   11.80
   4  -5  -5 1345.67  139.49
  -4   5   5 1703.43  140.29
  -4   5   5 1697.83  140.59
   2  -5  -5  834.22   81.59
  -2   5  -5  882.91   80.89
  -2   5   5  976.10   82.59
  -2   5   5  978.60   82.29
   0  -5  -5   70.09    8.10
   0   5   5   67.19    8.50
   0   5   5   71.69    9.10
  -2  -5  -5  411.16   36.10
   2   5   5  360.86   36.30
  -5   2   5  446.16   37.60
   2   5   5  367.46   36.50
   5  -4  -5   56.49    8.80
  -5   4   5   81.89   10.00
  -5   4   5   79.09    9.40
   5  -6  -5  714.63   76.29
   5  -6  -5  736.83   73.49
  -6  -5  -5  889.41   79.49
  -5   6   5  852.71   74.49
  -5   6   5  893.31   74.29
   3  -6  -5  113.49   12.50
  -3   6  -5  109.19   10.80
  -6  -3  -5  128.69   23.90
  -3   6   5  120.19   13.40
  -3   6   5  114.69   13.10
   1  -6  -5   36.00    5.60
  -1   6  -5   39.40    5.80
   6   1  -5   33.80    7.20
  -1   6   5   36.10    6.60
  -1   6   5   36.70    6.30
  -1  -6  -5  373.16   33.10
   1   6   5  347.47   33.50
   1   6   5  352.56   33.90
  -3  -6  -5  340.07   29.50
   3   6   5  298.07   30.20
   3   6   5  295.37   29.90
  -6   3   5  348.77   31.40
   6  -5  -5  780.82   82.49
   6  -5  -5  757.42   79.49
  -5  -6  -5  917.41   81.49
  -6   5   5  986.60   80.49
  -6   5   5  972.30   80.19
  -7  -6  -5  132.89   26.10
   6  -7  -5   58.69   10.10
   6  -7  -5   69.69   13.70
  -7  -6  -5   89.09   13.90
   6  -7  -5   83.09   10.50
  -6   7   5   92.59   11.60
  -7  -6   5   89.99   68.99
  -6   7   5   92.39   11.30
  -7  -4  -5   13.30    9.80
  -7  -4  -5    2.90   11.00
   4  -7  -5    5.50    5.80
   4  -7  -5   10.70    3.80
   7   4   5    1.40    1.40
   7   4   5    2.70    2.50
   7   4   5  -47.30   66.29
   7   4   5    3.00    1.40
  -4   7   5   10.40    4.50
  -4   7   5    9.60    4.20
   2  -7  -5  147.69   21.90
  -2   7  -5  173.98   17.60
  -7  -2  -5  208.18   30.70
   2  -7  -5  190.98   18.40
  -2   7   5  190.38   19.10
  -2   7   5  194.18   19.50
   0  -7  -5  715.63   59.79
   7   0  -5  562.04   61.09
   0   7   5  672.03   60.39
   0   7   5  697.73   60.79
  -2  -7  -5  491.55   50.99
  -2  -7  -5  517.45   56.59
  -2  -7  -5  497.25   44.60
   2   7   5  693.53  131.29
  -7   2   5  523.45   46.30
   2   7   5  442.36   45.10
   2   7   5  469.15   45.50
  -4  -7  -5  113.89   15.70
  -4  -7  -5  110.89   10.90
   7  -4  -5   78.99   16.70
  -4  -7  -5  151.98   27.30
   4   7   5  126.89   12.40
   4   7   5   98.39   11.50
  -7   4   5   85.99   12.50
  -7   4   5  103.69   12.80
  -4  -7   5  203.98   88.59
   4   7   5  130.69   86.59
  -6  -7  -5   63.29   11.20
   7  -6  -5   43.60    8.50
   7  -6  -5   57.29    8.90
   7  -6  -5   61.79   12.80
  -6  -7  -5   62.49   18.70
  -6  -7   5   71.29   60.09
  -7   6   5   54.39    8.30
  -7   6   5   55.49    9.10
   5  -8  -5   34.90    9.60
  -8  -5  -5   27.60   15.50
   5  -8  -5   32.40    6.30
  -8  -5  -5   42.90   10.00
   5  -8  -5   37.20    7.20
  -5   8   5   37.30    7.40
  -8  -5   5   30.50   48.90
   5  -8   5  124.69   95.69
   3  -8  -5  340.47   40.20
  -8  -3  -5  487.35   41.70
  -8  -3  -5  441.46   49.30
   3  -8  -5  391.06   37.80
  -3   8   5  392.16   38.50
  -3   8   5  397.26   38.90
   8   1  -5  154.98   18.80
  -8  -1  -5  179.98   28.90
  -1   8   5  174.28   18.30
  -1   8   5  177.18   18.50
  -1  -8  -5   58.69    7.00
  -1  -8  -5   78.69   19.80
   8  -1  -5   42.30   12.30
  -1  -8  -5   55.29   11.50
   8  -1  -5   48.50    9.70
  -1  -8   5  101.49   97.09
   1   8   5   47.20    7.90
   1   8   5   89.09   59.49
   1   8   5   48.90    7.80
   8  -3  -5   87.99   17.40
  -3  -8  -5  115.19   11.50
  -3  -8  -5  115.19   16.30
   8  -3  -5   93.49   13.40
  -3  -8   5  242.38   96.59
   3   8   5  114.79   12.90
   3   8   5  111.39   12.40
  -8   3   5  116.89   13.70
   8  -5  -5   78.79   11.60
  -5  -8  -5   94.99   10.40
   8  -5  -5   68.19   11.30
   8  -5  -5   79.19   15.70
  -5  -8  -5   98.09   14.60
  -5  -8  -5  125.09   26.90
   5   8   5   82.69   10.30
  -8   5   5  107.29   12.00
   5   8   5   86.69   10.60
  -8   5   5   99.09   12.40
  -5  -8   5  167.08   83.59
   8  -7  -5  751.32   74.29
   8  -7  -5  730.43   70.69
   8  -7  -5  666.23   70.39
  -7  -8   5 1032.20  153.48
  -8   7   5  829.62   71.69
  -8   7   5  832.92   71.39
   8  -9  -5  435.56   48.40
   8  -9  -5  491.45   52.19
   9   8  -5  604.74   58.89
   8  -9  -5  513.55   48.80
  -8   9   5  531.45   49.60
  -8   9   5  543.65   49.99
  -9  -8   5  610.64  118.59
   6  -9  -5   25.50    5.90
  -9  -6  -5   41.20   16.70
   9   6  -5   42.20   13.30
   6  -9  -5   43.10   10.90
  -9  -6   5   18.40   48.70
   6  -9   5   46.70   81.59
  -6   9   5   20.00    5.70
  -6   9   5   29.70    7.00
   9   6   5   19.80    5.00
  -4   9  -5  136.69   12.50
   4  -9  -5  110.69   14.50
   4  -9  -5  150.88   15.20
   4  -9  -5  107.79   18.20
  -9  -4  -5  163.58   30.00
   9   4  -5  148.59   23.50
   4  -9   5  398.66  143.59
  -4   9   5  151.98   16.50
  -4   9   5  142.49   16.00
  -9  -4   5  223.98   73.79
   9   2  -5    3.40    7.80
  -9  -2  -5    0.80   11.00
   2  -9  -5    8.80    3.70
  -2   9  -5    8.10    2.00
   2  -9  -5    7.50    3.20
   2  -9  -5   12.70    5.90
   2  -9  -5    5.30   10.00
   9   2   5    2.20    2.20
   2  -9   5   99.69   96.79
  -2   9   5    5.70    3.90
   9   2   5  -44.80   79.29
  -2   9   5    8.10    3.90
   0  -9  -5  160.58   15.30
   0  -9  -5  161.58   19.10
   0  -9  -5  118.69   14.80
  -9   0  -5  161.18   28.20
   9   0  -5  147.09   22.00
   0   9   5  137.69   16.10
   0  -9   5  427.16  135.69
   0   9   5  154.28   16.60
   9  -2  -5  422.76   44.30
  -9   2  -5  432.46   48.40
  -2  -9  -5  425.46   41.10
  -2  -9  -5  488.05   50.39
  -2  -9  -5  365.76   37.90
  -2  -9  -5  449.36   37.80
   2   9   5  357.26   38.40
   2   9   5  374.76   38.90
  -4  -9  -5  240.38   21.80
   9  -4  -5  203.48   23.40
   9  -4  -5  189.28   23.30
  -9   4  -5  228.18   32.30
  -4  -9  -5  239.38   25.30
   9  -4  -5  223.08   28.60
   4   9   5  219.88   22.60
   9  -4   5  189.78   20.70
  -9   4   5  274.07   24.20
  -4  -9   5  447.26  131.09
   4   9   5  219.78   22.40
  -6  -9  -5  137.59   29.80
   9  -6  -5   80.09   12.10
  -6  -9  -5   97.49   14.60
   9  -6  -5   71.59   16.30
  -6  -9  -5   81.49   10.10
  -6  -9   5   52.39   77.29
   9  -6   5    2.00   94.99
  -9   6   5   89.69   12.70
  -9   6   5   93.19   12.00
  -8  -9  -5  339.87   45.20
   9  -8  -5  258.47   32.20
   9  -8  -5  268.67   27.80
   9  -8  -5  240.18   27.60
  -9   8   5  284.87   28.70
  -8  -9   5  284.97  101.49
  -9   8   5  268.07   28.20
  10   9  -5   59.79   14.90
 -10  -9  -5   85.49   15.40
  -9  10  -5   48.00   14.20
   9 -10  -5   62.79   10.30
   9 -10  -5   79.89   15.10
   9 -10  -5   46.90    9.70
 -10  -9  -5   40.70   21.50
   9 -10   5  143.89   90.29
  -9  10   5   55.79   10.90
 -10  -9   5   62.59   66.09
  -9  10   5   54.29    9.60
   7 -10  -5  688.63   72.59
   7 -10  -5  814.32   73.09
   7 -10  -5  745.53   75.99
  10   7  -5  955.70   83.99
  -7  10   5  823.82   74.49
 -10  -7   5  885.31  138.29
  -7  10   5  786.82   73.99
   5 -10  -5  262.87   30.00
   5 -10  -5  289.27   33.70
  10   5  -5  373.56   40.50
   5 -10  -5  313.77   30.40
 -10  -5  -5  363.46   46.10
  -5  10   5  314.77   31.40
  -5  10   5  306.47   31.80
 -10  -5   5  461.25   84.59
 -10  -3  -5   40.50    9.40
  10   3  -5   13.10    9.80
  -3  10  -5   29.80    4.10
   3 -10  -5   36.30    6.70
 -10  -3  -5   36.00   16.10
   3 -10  -5   27.40    6.00
   3 -10  -5   23.50    7.90
  -3  10   5   28.10    7.10
  10   3   5   38.70    7.40
 -10  -3   5   60.99   40.90
  -3  10   5   21.70    6.00
   3 -10   5    8.10   94.99
 -10  -1  -5  460.25   50.29
   1 -10  -5  467.85   48.10
  10   1  -5  418.46   45.50
   1 -10  -5  329.17   37.00
   1 -10  -5  436.06   37.50
   1 -10  -5  381.86   40.50
  -1  10   5  387.16   38.70
  -1  10   5  371.16   38.30
 -10   1  -5  351.86   41.60
  -1 -10  -5  337.97   29.30
  10  -1  -5  318.77   36.90
  -1 -10  -5  296.17   32.50
  -1 -10  -5  314.47   40.60
  -1 -10  -5  275.57   29.20
   1  10   5  292.87   30.20
   1  10   5  303.27   30.70
  -3 -10  -5  350.96   42.60
 -10   3  -5  330.37   40.10
  -3 -10  -5  345.67   32.80
  -3 -10  -5  322.17   28.40
  10  -3  -5  310.67   36.30
  10  -3  -5  296.27   31.00
  10  -3  -5  257.67   30.60
  -3 -10  -5  298.97   28.80
  10  -3   5  424.36  140.19
 -10   3   5  359.46   31.40
   3  10   5  271.27   29.50
   3  10   5  292.97   30.10
  10  -3   5  249.88   27.80
  10  -5  -5    6.30    5.00
  -5 -10  -5   11.80    6.90
 -10   5  -5    0.20   10.70
  -5 -10  -5    4.70   13.20
  -5 -10  -5    3.60    3.30
  10  -5  -5    1.40    4.30
   5  10   5    2.20    3.70
  10  -5   5    8.20    2.90
   5  10   5    2.80    3.10
  -5 -10   5   45.00   69.99
  10  -5   5  -69.19   69.99
   5  10   5   -0.80    2.90
 -10   5   5    4.60    4.00
 -10   7  -5  105.69   23.00
  10  -7  -5   90.69   19.00
  -7 -10  -5  136.99   31.80
  10  -7  -5  104.39   14.30
  10  -7  -5  101.39   14.10
  10  -7   5   41.00   79.49
 -10   7   5  121.99   14.60
  -7 -10   5  134.69   92.39
 -10   7   5  113.29   14.70
  -9 -10  -5   80.09   15.50
  -9 -10  -5   53.19   23.10
  10  -9  -5   45.90   12.80
   9  10  -5   39.40   16.80
 -10   9  -5   44.10   14.50
  10  -9  -5   49.70    9.80
  10  -9  -5   46.20    9.30
 -10   9   5   49.80   10.00
 -10   9   5   42.30    9.00
  10  -9   5   83.39   76.39
  -9 -10   5   98.99   83.29
 -11 -10  -5  203.78   46.20
  11  10  -5  303.87   37.60
  10 -11  -5  272.07   33.70
  10 -11  -5  280.07   29.60
  10 -11  -5  309.57   29.80
 -10  11   5  290.97   30.70
 -11 -10   5  220.08  105.79
   8 -11  -5    3.50    4.60
 -11  -8  -5    4.70    8.10
 -11  -8  -5   13.70   17.00
   8 -11  -5    5.10    4.50
   8 -11  -5   -1.70    6.70
  11   8  -5    7.10   10.70
   8 -11   5  -30.50   79.89
  -8  11   5    0.50    4.00
  -8  11   5    0.30    4.70
 -11  -8   5    2.90   48.50
  11   8   5    1.70    3.10
   6 -11  -5  107.09   18.30
 -11  -6  -5  112.39   26.80
   6 -11  -5  138.99   14.50
  11   6  -5  116.19   22.20
   6 -11  -5  114.39   14.10
  -6  11   5  130.79   16.30
  -6  11   5  113.49   14.50
 -11  -6   5   38.60   48.40
   6 -11   5  110.09  112.79
  11   4  -5  409.56   42.40
   4 -11  -5  300.37   34.80
   4 -11  -5  266.77   31.20
   4 -11  -5  370.66   32.10
 -11  -4   5  345.47   77.89
  -4  11   5  332.57   33.10
  -4  11   5  330.97   33.40
   2 -11  -5  103.99   16.90
  -2  11  -5  130.39   11.60
   2 -11  -5   95.99   12.70
   2 -11  -5  127.89   13.40
 -11  -2  -5  136.99   28.10
  11   2  -5  108.09   22.50
  -2  11   5  111.69   14.70
 -11  -2   5  163.08   54.99
   2 -11   5  158.58  150.48
  -2  11   5  105.49   14.30
 -11   0  -5  104.59   24.80
  11   0  -5   86.69   17.90
   0 -11  -5   78.99   10.60
  11   0  -5   75.99   12.30
   0 -11  -5  113.89   15.60
   0 -11  -5  105.09   11.00
   0  11   5   81.49   12.30
  11   0   5   87.29   84.39
   0  11   5   75.69   11.50
   0 -11   5  254.47  124.69
  -2 -11  -5  303.97   26.30
  -2 -11  -5  317.57   30.60
 -11   2  -5  350.16   40.00
  -2 -11  -5  339.37   40.50
  -2 -11  -5  282.97   26.40
  11  -2  -5  222.88   28.20
  11  -2  -5  232.28   29.10
  11  -2  -5  273.27   34.30
   2  11   5  265.47   27.90
   2  11   5  267.37   27.70
  11  -2   5  297.97  108.39
  11  -2   5  229.48   25.40
  -4 -11  -5  186.48   21.30
  -4 -11  -5  175.88   32.20
  11  -4  -5  130.09   18.10
  -4 -11  -5  157.58   16.40
 -11   4  -5  154.78   28.30
  11  -4  -5  140.89   19.50
  11  -4  -5  164.18   24.30
   4  11   5  143.89   17.80
   4  11   5  141.19   17.30
 -11   4   5  188.38   19.30
  11  -4   5  180.48   16.10
  -4 -11   5  179.48  113.89
  11  -6  -5  197.78   23.90
  -6 -11  -5  242.88   22.10
  11  -6  -5  231.88   30.20
 -11   6  -5  255.47   33.90
  -6 -11  -5  258.57   39.10
  11  -6  -5  201.88   24.20
   6  11   5  205.28   23.10
  -6 -11   5  234.28  138.09
   6  11   5  191.18   22.90
 -11   6   5  238.48   24.50
  11  -8  -5  152.88   18.70
 -11   8  -5  162.48   26.60
  11  -8  -5  156.58   24.90
  -8 -11  -5  146.39   34.00
  11  -8  -5  147.59   19.30
  -8 -11   5  159.28  107.19
 -11   8   5  201.98   20.30
 -11   8   5  156.48   19.00
  11 -10  -5  218.38   27.90
 -11  10  -5  169.78   28.00
 -10 -11  -5  149.19   37.00
  11 -10  -5  198.88   22.70
  11 -10  -5  220.48   22.90
  10  11  -5  191.38   31.00
 -10 -11   5  342.07  120.19
 -11  10   5  214.58   23.80
  11 -12  -5  108.79   16.20
  11 -12  -5  114.79   20.90
 -12 -11  -5   86.19   28.90
  12  11  -5  143.99   23.10
  11 -12  -5  132.59   16.30
 -12 -11  -5  129.59   20.40
 -12 -11   5   73.49   77.99
 -11  12   5  117.49   16.50
   9 -12  -5  156.48   22.20
   9 -12  -5  150.58   17.20
   9 -12  -5  135.09   17.20
  12   9  -5  169.98   26.40
 -12  -9  -5  115.49   30.90
 -12  -9   5  108.89   71.39
  -9  12   5  136.09   17.70
   9 -12   5  -18.50   75.79
  12   7  -5  473.35   49.90
   7 -12  -5  464.65   39.30
 -12  -7  -5  393.36   55.89
   7 -12  -5  370.96   41.70
   7 -12  -5  346.67   38.40
  -7  12   5  402.26   40.10
 -12  -7   5  367.66   97.99
   7 -12   5  246.08  107.19
  -7  12   5  415.06   40.80
   5 -12  -5  246.18   23.10
   5 -12  -5  204.88   22.70
 -12  -5  -5  251.67   39.20
   5 -12  -5  205.58   26.70
  -5  12   5  220.78   24.40
   5 -12   5  450.95  142.59
 -12  -5   5  141.29   61.59
  -5  12   5  219.18   24.00
  12   3  -5   16.10    9.80
 -12  -3  -5   22.70   16.10
  -3  12  -5    7.50    2.70
   3 -12  -5    5.90    3.60
   3 -12  -5   11.30    4.20
 -12  -3  -5   17.70    8.20
  -3  12  -5    7.40    2.90
 -12  -3   5   -3.40   42.50
   3 -12   5   30.40   81.59
  12   3   5    7.00    4.40
  -3  12   5    7.70    4.60
  12   3   5    4.40    2.70
  -1  12  -5  811.02   71.19
   1 -12  -5  725.63   72.09
  12   1  -5  747.33   76.29
 -12  -1  -5  947.61   86.39
   1 -12  -5  868.01   72.49
  12   1  -5  807.52   80.79
  -1  12   5  736.13   73.59
  -1  12   5  765.22   74.09
 -12  -1   5  836.02  114.99
  12  -3  -5   -9.10    7.50
  12  -3  -5    3.50    4.50
  -3 -12  -5    8.60    3.60
  -3 -12  -5    1.10    7.40
 -12   3  -5    7.00    7.10
 -12   3  -5    6.20   12.80
  -3 -12  -5   19.50   14.10
  -3 -12   5   51.89   83.39
   3  12   5    6.00    4.50
  12  -3   5  -42.50   57.99
  12  -3   5    8.10    3.00
   3  12   5    7.30    4.40
 -12   5  -5  328.97   39.50
  -5 -12  -5  327.87   27.80
  12  -5  -5  266.17   35.90
 -12   5  -5  250.57   29.50
  12  -5  -5  246.78   29.50
  12  -5  -5  292.97   30.70
  -5 -12   5  203.58  135.69
 -12   5   5  320.27   30.50
   5  12   5  254.77   28.80
   5  12   5  282.77   29.20
  12  -7  -5  351.26   35.10
  -7 -12  -5  271.07   47.00
  12  -7  -5  349.87   40.00
 -12   7  -5  362.46   41.90
  12  -7  -5  337.17   34.30
  -7 -12   5  248.28  124.39
 -12   7   5  375.66   34.80
   7  12   5  287.17   32.80
  12  -7   5  349.27   31.10
   7  12   5  293.07   32.80
  12  -9  -5   19.70    7.10
  12  -9  -5   19.20    7.40
 -12   9  -5   27.30   11.30
  -9 -12  -5   26.80    9.70
  -9 -12  -5    7.00   18.20
  12  -9  -5   -2.70    9.00
  -9 -12   5  -25.70   71.89
 -12   9   5   16.20    6.40
   9  12   5   13.30    6.40
  12 -11  -5  261.27   32.80
  12 -11  -5  259.77   28.10
 -11 -12  -5  227.08   47.00
  11  12  -5  204.28   36.20
  12 -11  -5  291.37   28.20
 -12  11   5  238.18   28.20
 -11 -12   5  364.96  132.89
  12 -13  -5   79.79   13.00
 -13 -12  -5   51.79   12.80
  12 -13  -5   84.79   12.60
 -13 -12  -5   82.19   31.80
  12 -13  -5   96.99   16.50
  13  12  -5   47.30   15.10
  13  12   5   69.99   11.30
 -13 -12   5   68.09   70.29
 -12  13   5   65.99   13.00
  10 -13  -5   13.70    9.40
  13  10  -5   26.60   13.00
  10 -13  -5   19.00    6.70
 -13 -10  -5   11.90   19.20
 -13 -10  -5   11.80    9.40
  10 -13  -5   17.50    6.30
  13  10   5   39.00    9.40
 -13 -10   5   15.60   49.70
  13  10   5   12.00    5.40
 -10  13   5   18.10    7.40
   8 -13  -5  251.47   26.70
  13   8  -5  261.87   36.40
   8 -13  -5  299.97   27.00
 -13  -8  -5  210.48   42.90
   8 -13  -5  277.27   30.60
  -8  13   5  236.78   27.70
 -13  -8   5  112.09   67.29
   6 -13  -5   -3.10    7.60
   6 -13  -5    2.00    3.70
  13   6  -5   10.50   11.80
   6 -13  -5    4.80    4.40
 -13  -6  -5    6.70    8.80
 -13  -6  -5    6.50   17.50
 -13  -6   5  -33.60   32.20
  13   6   5    6.90    5.10
  -6  13   5    9.10    5.60
  13   6   5    6.00    3.60
  -6  13   5    7.00    3.80
   6 -13   5  -41.80   73.09
   4 -13  -5   20.10    7.60
 -13  -4  -5   18.40    8.70
  13   4  -5    9.80   10.00
   4 -13  -5   10.40    4.80
 -13  -4  -5   -1.20   14.90
   4 -13  -5   10.10    4.30
 -13  -4   5   34.90   33.60
   4 -13   5   17.10   72.69
  13   4   5   16.50    5.40
  -4  13   5    8.70    5.00
  13   4   5    8.90    3.70
  -4  13   5    9.40    5.20
  -2  13  -5   30.00    5.10
   2 -13  -5   32.60    9.80
  13   2  -5   17.10    6.10
 -13  -2  -5   41.80   17.90
  -2  13  -5   29.70    5.20
   2 -13  -5   43.60    6.90
   2 -13  -5   13.90   12.60
  13   2  -5   31.60   11.00
  13   2  -5   56.09   14.90
  13   2   5   29.80    5.30
  -2  13   5   31.50    7.70
   2 -13   5    1.40   84.29
  -2  13   5   27.50    7.50
 -13  -2   5   -3.00   48.10
   0 -13  -5   47.40    8.20
   0 -13  -5   56.69    8.30
   0  13  -5   67.09    7.40
 -13   0  -5   62.99   20.00
  13   0  -5   56.79   14.90
 -13   0  -5   90.29   14.90
   0 -13  -5   65.29   12.80
   0  13   5   54.39   10.60
   0  13   5   55.59   10.10
  13   0   5   49.20    7.30
   0 -13   5   75.29  107.19
  13  -2  -5  606.54   62.69
 -13   2  -5  639.54   66.69
  13  -2  -5  577.74   57.49
  -2 -13  -5  579.94   53.39
  13  -2   5  607.84   52.79
   2  13   5  519.05   54.79
  -2 -13   5  820.92  179.78
   2  13   5  538.55   55.29
 -13   4  -5   54.59   12.50
  13  -4  -5   77.79   12.30
  13  -4  -5  111.19   19.90
  -4 -13  -5   93.19   10.60
 -13   4  -5  133.79   26.60
  13  -4  -5   71.49   14.10
  -4 -13  -5   79.89   24.70
  -4 -13   5  203.58  121.29
   4  13   5   76.59   12.30
   4  13   5   79.99   12.50
 -13   6  -5  102.39   23.30
  -6 -13  -5   88.89   27.20
  13  -6  -5  122.59   17.10
  13  -6  -5  107.79   15.10
  13  -6  -5  111.89   22.40
   6  13   5   94.99   15.00
   6  13   5  100.39   14.30
  -6 -13   5  112.29  111.09
 -13   6   5  127.89   16.30
  13  -8  -5   41.90   10.30
  13  -8  -5   41.60   13.10
  -8 -13  -5   37.40   22.50
 -13   8  -5   20.70   13.30
  -8 -13  -5   52.99   13.00
  13  -8  -5   35.80    8.90
 -13   8   5   32.80    7.70
  -8 -13   5   62.09   88.69
   8  13   5   10.00    8.40
   8  13   5   26.80    7.50
  13 -10  -5  499.95   50.79
  13 -10  -5  508.55   45.70
  10  13  -5  369.96   51.59
 -10 -13  -5  403.56   61.09
  13 -10  -5  466.55   46.10
 -10 -13   5  490.45  167.98
 -13  10   5  442.86   45.50
 -12 -13  -5  124.29   19.90
  13 -12  -5  109.19   20.80
  13 -12  -5  118.69   16.60
  12  13  -5  141.59   23.90
 -12 -13  -5   71.39   27.70
  13 -12  -5  134.69   16.90
 -12 -13   5   22.10   68.99
  12  13   5   99.19   14.80
  13 -14  -5    7.90    5.60
  13 -14  -5   11.80    6.40
  13 -14  -5  -13.10    6.90
 -14 -13  -5    4.20    8.00
  14  13  -5   -2.70    9.10
 -14 -13  -5  -19.50   18.10
  14  13   5    2.00    4.90
 -14 -13   5   41.10   64.29
  14  13   5   -1.10    5.90
  14  11  -5   30.40   12.20
 -14 -11  -5   13.60    9.40
  11 -14  -5   42.70    9.50
 -14 -11  -5    2.90   24.40
  11 -14  -5   36.70    9.00
 -11  14   5   15.40    8.30
  14  11   5   23.80    6.90
 -14 -11   5   35.00   54.89
   9 -14  -5   33.50    9.70
 -14  -9  -5   34.60   23.30
   9 -14  -5   54.89    9.00
 -14  -9  -5   16.90   10.00
   9 -14  -5   30.10    7.40
  14   9  -5   38.10   14.30
  14   9   5   43.00    9.00
 -14  -9   5   -8.00   46.80
  14   9   5   35.00    7.10
   9 -14   5    8.00   80.49
  -9  14   5   32.60    9.10
  14   7  -5   24.80   12.30
   7 -14  -5   41.10    8.20
 -14  -7  -5   36.40   11.00
 -14  -7  -5   29.30   20.40
   7 -14  -5   17.30    8.80
   7 -14  -5   37.20    7.70
 -14  -7   5    9.40   37.10
  14   7   5   33.60    7.30
  -7  14   5   27.70    8.00
  14   7   5   19.60    6.00
   7 -14   5   58.29   66.79
  14   5  -5    2.90    8.50
 -14  -5  -5    3.20   17.00
 -14  -5  -5    1.80    7.50
   5 -14  -5    3.60    7.10
   5 -14   5   92.69   74.89
 -14  -3  -5   77.29   15.70
  14   3  -5   50.99   16.60
 -14  -3  -5   47.70   22.50
   3 -14  -5   80.49   14.10
   3 -14  -5   59.69    9.30
  14   3  -5   54.19   12.80
   3 -14  -5   71.19    9.60
   3 -14   5   36.10   81.39
  -3  14   5   55.69   10.80
  14   3   5   49.30    7.80
  -3  14   5   73.69   11.60
 -14  -3   5   59.49   42.00
 -14  -1  -5   73.49   14.20
  14   1  -5   65.19   17.00
  14   1  -5   27.40    7.80
   1 -14  -5   49.60    7.80
  -1  14  -5   45.60    6.50
  -1  14  -5   43.30    6.80
   1 -14  -5   27.40   16.30
   1 -14  -5   47.30    7.60
   1 -14  -5   61.19   12.00
 -14  -1  -5   41.80   17.80
  14   1  -5   22.20   10.70
  -1  14   5   45.10    9.50
  -1  14   5   50.39    9.80
   1 -14   5   39.20   81.39
  14   1   5   43.70    6.60
   1  14  -5   32.30    5.20
  -1 -14  -5   29.40    6.00
  -1 -14  -5   21.70    9.20
 -14   1  -5   18.40   15.30
 -14   1  -5   30.30    9.10
  14  -1  -5   26.70    9.20
  14  -1  -5   33.10   11.90
  14  -1   5   34.00    5.60
   1  14   5   13.70    6.60
  -1 -14   5   12.00   81.59
   1  14   5   19.60    7.00
 -14   3  -5  242.68   38.00
  14  -3  -5  255.17   28.60
  -3 -14  -5  253.87   24.10
 -14   3  -5  215.68   26.40
  14  -3  -5  243.18   32.80
  14  -3   5  274.87   23.50
   3  14   5  232.38   26.30
  -3 -14   5  278.17  136.09
   3  14   5  196.38   25.20
  14  -5  -5  438.96   46.00
  14  -5  -5  390.56   39.40
  -5 -14  -5  424.86   35.40
  -5 -14  -5  328.77   49.90
  14  -5  -5  328.07   37.20
 -14   5  -5  395.96   48.10
   5  14   5  314.97   36.90
   5  14   5  339.47   36.90
  -5 -14   5  327.07  149.19
  14  -7  -5  153.18   17.80
  -7 -14  -5   82.59   26.10
  14  -7  -5  164.88   25.70
 -14   7  -5  106.69   18.20
 -14   7  -5  113.89   26.60
  14  -7  -5  139.69   19.40
  14  -7   5  158.88   14.50
   7  14   5  108.69   16.70
  -7 -14   5   81.19  109.19
  14  -9  -5   67.69   11.70
  14  -9  -5   40.20   13.20
  14  -9  -5   57.19   11.90
  -9 -14  -5   59.69   13.20
  -9 -14  -5   40.50   23.00
  -9 -14   5   36.50   80.69
   9  14   5   51.09   10.40
 -14   9   5   40.00    8.70
  14 -11  -5  644.94   62.69
 -11 -14  -5  672.33   61.09
  11  14  -5  534.85   64.59
  14 -11  -5  642.34   59.49
 -11 -14  -5  496.85   74.29
  14 -11  -5  701.93   59.39
 -14  11   5  610.24   59.29
  11  14   5  530.45   57.39
 -11 -14   5  499.05  153.58
  14 -13  -5  232.48   26.90
 -13 -14  -5  233.78   29.20
  14 -13  -5  294.27   27.50
 -13 -14  -5  195.28   46.10
  13  14  -5  217.28   32.90
 -13 -14   5  136.39   95.99
  13  14   5  233.98   25.90
  14 -15  -5    6.40    5.00
 -15 -14  -5    4.40    7.90
  15  14  -5    4.30    7.70
 -15 -14  -5   -8.70   20.20
  14 -15  -5    0.70    4.30
 -15 -14   5  -21.90   45.90
  15  14   5   -1.70    5.60
  15  14   5    0.60    4.80
  12 -15  -5  332.27   29.60
  12 -15  -5  259.97   28.50
  15  12  -5  245.18   34.20
 -15 -12  -5  220.98   31.20
  15  12   5  291.87   28.10
 -15 -12   5  116.69   81.09
  10 -15  -5  145.49   16.40
  15  10  -5  118.59   23.30
  10 -15  -5  121.39   16.10
 -15 -10  -5  115.09   35.20
 -15 -10  -5  119.19   20.60
 -15 -10   5   42.20   48.50
  15  10   5  123.99   15.10
 -10  15   5  128.99   17.30
   8 -15  -5   38.60    8.40
   8 -15  -5   30.50    7.40
  15   8  -5   24.20   11.70
 -15  -8  -5   34.60   11.00
 -15  -8  -5   27.80   21.50
  15   8   5   48.40    9.30
  15   8   5   31.40    6.40
  -8  15   5   39.30    9.50
 -15  -8   5   33.30   28.30
   8 -15   5   19.50   66.19
 -15  -6  -5   94.89   31.30
 -15  -6  -5  151.08   20.80
   6 -15  -5  107.79   14.50
   6 -15  -5  145.39   15.20
   6 -15  -5  120.89   17.90
  15   6  -5  116.29   23.40
  15   6   5  108.19   13.40
  -6  15   5  117.49   16.20
   6 -15   5   -1.50   60.39
  15   4  -5  116.69   23.10
 -15  -4  -5   82.39   27.10
   4 -15  -5  131.19   14.50
 -15  -4  -5  138.29   20.40
   4 -15  -5  120.59   14.10
   4 -15  -5  143.09   17.70
  15   4   5  117.19   14.50
   4 -15   5   -2.10   69.39
 -15  -4   5   38.40   42.80
  15   4   5  111.49   12.80
  -4  15   5   95.59   15.10
  15   2  -5   30.10   13.40
  15   2  -5   40.70   10.70
 -15  -2  -5   36.90   11.40
   2 -15  -5   40.40    7.10
 -15  -2  -5   28.00   18.50
   2 -15  -5   37.80    7.00
   2 -15   5  -32.70   76.69
  -2  15   5   21.00    7.30
  15   2   5   26.20    5.70
 -15   0  -5   68.69   13.90
   0 -15  -5   75.19   13.50
   0 -15  -5   29.10   16.80
 -15   0  -5   38.70   19.60
   0 -15  -5   59.59    8.40
  15   0  -5   41.20   14.80
  15   0  -5   32.60    8.60
  15   0  -5   52.59   12.40
   0  15   5   51.29   10.40
  15   0   5   40.50    6.70
  -2 -15  -5  180.88   18.00
 -15   2  -5  135.19   32.00
  15  -2  -5  166.08   22.80
  15  -2  -5  165.58   26.10
 -15   2  -5  182.68   21.90
   2  15  -5  143.39   16.80
  15  -2   5  188.48   17.20
  -2 -15   5  259.27  138.09
   2  15   5  147.69   19.90
 -15   4  -5   38.80   20.90
  15  -4  -5  111.39   21.70
  15  -4  -5   82.09   14.90
  -4 -15  -5   92.39   10.50
 -15   4  -5   67.39   13.10
  15  -4  -5   57.69   11.50
   4  15   5   62.19   13.40
  15  -4   5   94.99    9.80
  -4 -15   5  126.99  122.09
   4  15   5   72.09   12.80
  15  -6  -5   36.20   10.20
  -6 -15  -5   51.29   11.00
  15  -6  -5   34.60   13.30
 -15   6  -5   55.79   11.00
  15  -6  -5   32.10    8.80
  -6 -15  -5    9.90   17.90
 -15   6  -5   13.60   14.10
  -6 -15   5   17.50   81.09
   6  15   5   16.90    8.90
  15  -6   5   39.50    6.60
   6  15   5   19.00    8.00
  15  -8  -5  293.67   27.50
  15  -8  -5  271.37   33.50
  15  -8  -5  270.87   28.60
  -8 -15  -5  180.38   44.10
  -8 -15   5  238.78  128.49
   8  15   5  185.38   26.50
   8  15   5  219.38   26.90
 -10 -15  -5  100.49   18.30
 -10 -15  -5   98.39   31.60
  15 -10  -5  117.99   22.00
  15 -10  -5  117.09   17.30
  15 -10  -5  138.79   17.10
  10  15   5   79.99   16.00
 -10 -15   5   83.49   92.79
 -15  10   5  127.59   16.70
 -12 -15  -5   80.29   17.60
 -12 -15  -5   65.59   27.40
  15 -12  -5  120.19   15.70
  12  15  -5  152.98   24.40
  15 -12  -5  106.79   16.40
  12  15   5  109.79   15.80
 -12 -15   5   74.89   76.19
  15 -14  -5    6.30    5.70
 -14 -15  -5    8.20    7.50
  14  15  -5   24.50    9.60
  15 -14  -5    6.60    5.20
 -14 -15  -5   10.20   19.90
 -14 -15   5    9.30   51.79
  14  15   5    3.50    5.60
  14  15   5   11.90    8.80
  16  15  -5   93.89   19.60
  15 -16  -5  116.99   15.30
  15 -16  -5  118.59   15.70
 -16 -15   5   26.70   46.80
  16  15   5  128.79   15.30
  13 -16  -5  468.65   39.10
  16  13  -5  378.06   42.70
 -16 -13  -5  309.07   57.19
 -16 -13  -5  319.07   40.10
  16  11  -5   74.59   17.80
  11 -16  -5  113.79   14.80
  11 -16  -5  100.09   14.30
 -16 -11   5   30.80   42.20
  16  11   5  115.59   13.60
   9 -16  -5  110.49   13.30
   9 -16  -5   98.09   13.00
 -16  -9  -5   87.79   30.30
  16   9  -5   74.19   16.90
 -16  -9  -5   78.49   16.50
  16   9   5   84.69   11.80
  -9  16   5   52.39   15.60
 -16  -9   5   10.20   44.10
  16   7  -5  105.89   21.80
 -16  -7  -5  116.09   19.80
 -16  -7  -5   92.59   29.40
   7 -16  -5  108.09   14.40
   7 -16  -5  132.99   14.90
  -7  16   5  104.69   15.90
  16   7   5  110.69   13.50
  16   7   5  136.19   16.10
  16   5  -5   85.29   17.80
   5 -16  -5   80.59   10.70
 -16  -5  -5   62.09   14.70
   5 -16  -5   76.99   11.00
 -16  -5   5   -1.90   43.60
  16   5   5   68.09    9.60
  -5  16   5   58.09   12.60
  16   5   5   83.69   11.70
   5 -16   5   33.80   69.39
  16   3  -5   -1.40    8.40
   3 -16  -5    6.50    6.20
   3 -16  -5    4.70    4.50
 -16  -3  -5   -1.90    7.70
  16   3  -5    5.10    3.60
   3 -16  -5    6.30    3.70
 -16  -3  -5    2.00   17.00
  16   3  -5   10.80    9.90
  -3  16   5   13.30    6.10
  16   3   5   -3.40    4.60
  16   3   5    4.90    3.30
   3 -16   5   22.40   67.39
   1 -16  -5   81.59   13.60
 -16  -1  -5   30.90   20.30
   1 -16  -5   56.19    9.00
  16   1  -5   53.29   12.30
 -16  -1  -5   50.19   13.20
  16   1  -5   79.59   18.10
  16   1   5   60.99    8.00
  -1  16   5   42.70   10.10
   1 -16   5   15.40   70.69
  -1 -16  -5   40.20    7.00
  -1 -16  -5   -9.90   19.50
  16  -1  -5   16.50    8.60
 -16   1  -5   24.20    9.10
  -1 -16  -5   48.20   10.70
 -16   1  -5   20.90   15.60
  16  -1  -5   22.80    7.00
  16  -1  -5   27.50   10.80
  -1 -16   5  -20.60   79.99
  16  -1   5   34.10    5.80
   1  16   5   32.80    8.40
   1  16   5   12.80    9.20
 -16   3  -5  155.68   21.20
  16  -3  -5  196.58   23.80
 -16   3  -5  145.19   33.30
  16  -3  -5  202.78   28.40
  16  -3  -5  144.99   19.00
  -3 -16   5  500.85  162.98
   3  16   5  168.48   20.40
  16  -5  -5  240.08   27.50
  16  -5  -5  197.18   24.40
  16  -5  -5  233.88   31.90
  -5 -16   5  312.87  141.69
   5  16   5  219.88   25.50
  16  -5   5  233.58   22.20
 -16   7  -5   31.00    9.30
  16  -7  -5   41.90   13.10
  -7 -16  -5   42.30   11.00
  -7 -16  -5   40.50   22.70
  16  -7  -5   54.39   12.10
  16  -7  -5   35.90    9.00
   7  16   5   34.90    9.90
   7  16   5   33.90    9.50
  16  -7   5   41.90    6.60
  -7 -16   5   78.09   92.09
  16  -9  -5   14.70    9.40
  -9 -16  -5   -3.50   18.10
  16  -9  -5    4.70    5.90
  16  -9  -5   -1.20    4.80
  -9 -16  -5    0.60    6.50
  -9 -16   5    5.00   74.79
   9  16   5   -1.30   10.40
   9  16   5   -3.00    6.80
 -11 -16  -5   -0.90   16.60
  16 -11  -5   -3.00    7.50
  16 -11  -5    4.90    5.60
  16 -11  -5    1.60    5.50
  11  16  -5   19.10   12.20
 -11 -16  -5   -5.90    6.40
 -11 -16   5   48.80   70.99
  11  16   5   -6.00    5.60
  16 -13  -5   47.70   10.00
 -13 -16  -5   41.50   11.30
 -13 -16  -5   45.90   26.50
  13  16  -5   40.00   12.90
  13  16   5   68.89   12.10
 -13 -16   5   46.10   68.99
  15  16  -5   66.49   16.10
 -15 -16  -5   44.70   26.20
  16 -15  -5   83.39   12.60
  16 -15  -5   87.19   12.50
 -15 -16   5   40.10   66.19
  16 -17  -5   74.39   11.30
 -17 -16  -5   44.40   22.90
  16 -17  -5   68.19   11.10
  17  16   5  104.89   15.40
  17  16   5   69.39   11.00
  14 -17  -5  135.89   16.80
  14 -17  -5  118.79   16.20
  17  14   5  131.19   16.00
  12 -17  -5  450.65   43.30
  12 -17  -5  392.26   42.60
  17  12   5  471.85   42.20
 -17 -10  -5   54.19   27.60
  17  10  -5   32.80   10.90
  10 -17  -5   49.00    9.70
  10 -17  -5   57.69   10.00
 -17 -10   5  -23.70   43.00
  17  10   5   52.29    9.10
  17  10   5   74.49   12.40
   8 -17  -5  102.19   13.50
 -17  -8  -5  107.69   19.60
 -17  -8  -5   83.89   29.50
  17   8  -5   74.09   17.30
   8 -17  -5  105.49   13.80
  17   8   5   94.59   12.20
  17   8   5  118.59   14.80
 -17  -8   5   18.50   49.50
   6 -17  -5   31.10    6.80
   6 -17  -5   -2.20   16.50
  17   6  -5   31.60   10.90
   6 -17  -5   23.40    6.80
 -17  -6  -5   17.10   21.10
 -17  -6  -5   24.80   10.50
  17   6   5   35.00    7.60
  17   6   5   34.20    6.40
   6 -17   5   37.80   52.79
  -6  17   5   14.50    7.50
   4 -17  -5    4.50    4.10
 -17  -4  -5    2.60   19.30
  17   4  -5    0.70    2.60
  17   4  -5    4.80    9.00
   4 -17  -5    4.90    4.50
  17   4  -5    2.10    7.50
 -17  -4  -5    3.30    8.50
   4 -17  -5    2.20    6.80
  17   4   5    2.70    4.10
  -4  17   5   -4.50    5.20
  17   4   5    4.40    3.20
   4 -17   5   50.99   79.19
  17   2  -5  134.89   24.20
  17   2  -5  127.59   21.80
   2 -17  -5  168.38   17.00
 -17  -2  -5  158.48   22.90
  -2  17   5  124.09   18.80
  17   2   5  158.28   15.80
   2 -17   5  164.98   91.59
  17   0  -5    8.30    8.40
   0 -17  -5    9.10    6.00
  17   0  -5   14.30    8.30
   0 -17  -5   13.30    4.60
  17   0  -5    9.60    4.70
 -17   0  -5    6.00   15.30
 -17   0  -5   10.90    8.70
   0  17   5   14.20    8.00
   0  17   5   17.10    5.60
   0 -17   5  -30.20   53.69
  17   0   5    8.20    3.20
  17  -2  -5  134.79   22.40
  17  -2  -5  123.29   18.70
   2  17  -5  128.89   14.20
 -17   2  -5  102.39   18.30
  17  -2  -5   89.69   14.00
 -17   2  -5   86.79   24.20
  17  -2   5  137.29   13.00
   2  17   5  115.29   15.80
  -2 -17   5  101.59  105.99
 -17   4  -5  201.38   39.80
  17  -4  -5  287.67   30.60
  17  -4  -5  313.57   35.40
 -17   4  -5  201.58   28.50
  17  -4  -5  236.78   27.10
  -4 -17   5  307.07  132.29
   4  17   5  257.07   28.50
  17  -4   5  298.17   25.20
  17  -6  -5   27.80    9.10
  -6 -17  -5   16.00    7.30
 -17   6  -5   12.00    8.20
  -6 -17  -5   -1.70   13.60
  17  -6  -5   12.70    9.70
  17  -6  -5   15.40    6.10
 -17   6  -5   21.90   17.70
  17  -6   5   18.80    4.20
   6  17   5   12.50    8.30
  -6 -17   5   -2.10   77.59
   6  17   5    8.90    7.50
  -8 -17  -5   59.59   26.10
  17  -8  -5   87.29   17.90
  17  -8  -5   74.99   14.10
  17  -8  -5   81.69   12.60
  -8 -17  -5   70.19   14.60
  -8 -17   5   45.40  103.89
   8  17   5   98.89   15.40
  17 -10  -5    2.80    5.40
  17 -10  -5    5.30    5.30
 -10 -17  -5   14.60   18.90
 -10 -17  -5    0.30    6.50
  17 -10  -5   -2.10    7.00
  10  17   5    8.60    6.30
 -10 -17   5   25.10   70.99
  12  17  -5   19.00   11.10
  17 -12  -5    3.80    6.70
  17 -12  -5   21.80    7.00
  17 -12  -5   45.90    9.70
 -12 -17  -5   19.80   18.50
 -12 -17  -5   19.10    7.60
 -12 -17   5  -15.00   63.79
  17 -14  -5  377.66   35.30
  17 -14  -5  324.87   35.50
 -14 -17   5  306.47  114.39
 -16 -17  -5    1.80   15.90
  17 -16  -5   23.30    6.60
  17 -16  -5   10.60    4.80
  16  17  -5   15.30    7.40
  16  17   5   11.40    5.70
  16  17   5   28.30    9.10
 -16 -17   5   21.20   41.90
  17 -18  -5    3.60    3.30
 -18 -17  -5   17.70   17.10
  18  17  -5    2.00    5.60
  18  17   5   10.40    4.60
 -18 -17   5    7.80   32.40
  18  17   5   11.50    6.50
  15 -18  -5   12.00    4.40
  18  15  -5    3.10    6.20
 -18 -15  -5    9.90   16.80
  15 -18  -5   24.40    6.80
  18  15   5   16.60    5.10
 -18 -15   5  -11.20   32.00
  18  15   5   14.90    7.20
 -18 -13  -5   -6.70   16.60
  13 -18  -5   15.20    5.00
  13 -18  -5   35.10    8.30
  18  13  -5   10.20    7.40
 -18 -13  -5   10.20    9.20
  18  13   5   32.10    8.80
  18  13   5   19.60    5.40
 -18 -13   5    4.10   37.80
  11 -18  -5  400.36   39.90
  11 -18  -5  388.76   39.50
  18  11   5  392.76   38.70
  18  11   5  445.76   41.30
   9 -18  -5   28.30    6.40
  18   9  -5   45.30   12.50
   9 -18  -5   49.20    9.90
 -18  -9  -5   24.90   10.80
 -18  -9  -5   17.40   24.70
 -18  -9   5  -39.70   41.80
  18   9   5   31.00    6.50
  18   9   5   41.10    8.50
   7 -18  -5  105.29   13.30
  18   7  -5   98.39   18.60
 -18  -7  -5   70.19   30.90
   7 -18  -5  117.49   14.00
  18   7   5   99.49   14.10
  18   7   5  104.29   12.60
  18   5  -5   56.99   12.00
 -18  -5  -5   63.09   27.30
   5 -18  -5   83.59   11.10
 -18  -5  -5   72.99   16.40
  18   5  -5   54.29   14.40
  18   5   5   85.09    9.90
   5 -18   5  -10.80   44.70
 -18  -3  -5    8.40   10.00
 -18  -3  -5   13.60   21.50
  18   3  -5   17.30    8.20
   3 -18  -5   16.40    5.00
  18   3  -5    6.30    3.70
  18   3  -5   27.80   10.90
  -3  18   5   13.70    6.80
   3 -18   5   44.40   64.59
  18   3   5   16.80    4.20
 -18  -1  -5   34.70   11.60
 -18  -1  -5   30.20   20.00
  18   1  -5   45.40   11.60
   1 -18  -5   54.39    8.60
  -1  18   5   23.90    9.40
   1 -18   5  150.18   87.19
  18   1   5   55.49    7.40
  18  -1  -5   91.79   15.60
 -18   1  -5   67.99   14.30
  18  -1  -5   97.69   17.80
 -18   1  -5   63.89   22.10
  18  -1  -5   52.79    9.60
   1  18   5   51.69   11.20
  -1 -18   5   -0.30   70.39
   1  18   5   88.39   13.70
  18  -3  -5  103.99   16.30
  18  -3  -5   61.99   11.00
  -3 -18  -5   23.20   42.80
  18  -3  -5  102.69   19.40
 -18   3  -5   85.69   16.60
 -18   3  -5   67.79   21.30
  -3 -18   5   43.20   83.79
  18  -3   5  100.89   10.20
   3  18   5   78.89   13.80
   3  18   5   83.49   13.80
  18  -5  -5   96.59   15.60
 -18   5  -5   60.09   13.20
  18  -5  -5   87.79   18.20
  18  -5  -5   74.19   11.40
  -5 -18   5   92.99   96.79
   5  18   5   55.09   12.40
  18  -5   5   86.99    9.60
  18  -7  -5    9.30    4.90
  -7 -18  -5  -13.80   14.90
  18  -7  -5   15.50    6.90
  18  -7   5    9.90    3.30
   7  18   5   19.60    7.70
  -7 -18   5    2.10   65.29
  -9 -18  -5   37.30   21.10
  18  -9  -5   89.29   13.60
  18  -9  -5   66.89   11.60
  18  -9  -5   75.69   15.60
  -9 -18   5   43.70   77.39
   9  18   5   72.69   12.70
 -11 -18  -5   48.90   25.40
 -11 -18   5   32.40   71.39
 -13 -18  -5  -18.50   16.10
  18 -13  -5    0.40    4.20
  18 -13  -5   -1.30    4.30
 -13 -18   5  -12.80   48.90
  13  18   5    3.60    9.20
  13  18   5    3.00    6.20
  18 -15  -5   23.20    5.70
  15  18  -5    5.90    9.20
 -15 -18  -5    1.20   14.80
  18 -15  -5   24.70    6.20
 -15 -18   5  -16.40   45.20
  15  18   5   42.30    9.00
  17  18  -5    8.80    6.00
 -17 -18  -5   19.10   16.80
  18 -17  -5   14.40    4.90
  18 -17  -5   16.40    4.70
  17  18   5   14.80    5.70
  17  18   5   30.00    9.10
 -17 -18   5    2.80   32.20
  19  18  -5    6.50    4.50
 -19 -18  -5   -6.60   27.80
  19  18  -5    3.80    2.20
  19  18   5   16.10    4.50
 -19 -18   5  -14.60   25.10
  19  16  -5   -3.20    4.90
  16 -19  -5   16.80    4.70
 -19 -16  -5   12.80   16.20
  19  16   5   20.80    7.10
 -19 -16   5   -9.60   25.40
  19  16   5    5.10    3.90
  14 -19  -5   20.40    5.50
  19  14  -5    8.60    6.80
 -19 -14  -5    7.40   17.20
  19  14   5   30.10    8.20
  19  14   5   25.40    6.50
 -19 -14   5   27.00   42.50
 -19 -12  -5   -0.90    7.30
  12 -19  -5    4.80    3.90
  19  12  -5    7.50    6.70
  12 -19  -5    9.60    5.40
 -19 -12  -5   19.60   20.90
 -19 -12   5  -40.40   39.30
  19  12   5    7.20    4.00
  19  12   5    6.80    5.50
 -19 -10   5   40.10   62.29
   8 -19  -5   11.60    5.20
 -19  -8  -5   18.10   20.20
  19   8  -5    3.70    3.10
 -19  -8  -5    5.50    8.90
  19   8  -5    9.20    7.00
  19   8   5    6.50    4.20
  19   8   5   19.00    6.00
 -19  -6  -5   11.60    9.50
  19   6  -5    9.00    3.80
 -19  -6  -5   -4.20   18.40
  19   6  -5   11.60    9.10
   6 -19   5   -2.60   45.30
  19   6   5   12.10    4.00
   4 -19  -5   29.40    5.70
 -19  -4  -5   21.20   24.50
  19   4  -5   29.90   10.70
 -19  -4  -5   23.30   10.60
  19   4  -5   28.30    8.60
  19   4   5   -6.00   10.80
  19   4   5   17.60    4.40
   4 -19   5   -9.60   41.40
  19   2  -5   88.59   18.50
  19   2  -5   83.19   15.30
  19   2   5   95.49   10.80
   2 -19   5   66.69   69.09
  19   0  -5   80.99   14.60
  19   0  -5   65.89   15.00
 -19   0  -5   59.89   14.40
 -19   0  -5   46.10   23.60
  19   0   5   83.59    9.30
   0 -19   5   27.90   78.69
 -19   2  -5   75.09   14.80
 -19   2  -5   38.60   23.00
  19  -2  -5   59.09    9.50
  19  -2  -5   63.99   13.90
  19  -2  -5   57.39   12.00
  -2 -19   5  103.79   90.69
  19  -2   5   78.99    8.80
  19  -4  -5   64.59   10.10
 -19   4  -5   67.89   12.90
  19  -4  -5   64.49   14.70
  19  -4  -5   78.29   14.20
  -4 -19   5   32.40   84.29
  19  -4   5   78.49    8.80
   4  19   5   57.39   11.60
  19  -6  -5  171.78   24.60
  19  -6  -5  206.78   22.60
  19  -6  -5  153.88   18.80
   6  19   5  157.18   21.50
  -6 -19   5  139.79  101.29
  19  -6   5  175.98   17.40
  -8 -19  -5   -2.80   18.20
  -8 -19  -5    4.60   11.70
  -8 -19   5   23.30   72.59
 -10 -19  -5   40.80   20.10
  19 -10  -5   27.00    7.00
  19 -10  -5   31.50    7.10
 -10 -19   5   27.60   76.79
  19 -12  -5   27.90    7.60
  19 -12  -5   34.70    7.60
 -12 -19  -5   14.10   16.40
 -12 -19   5   24.90   59.39
  12  19   5   26.20    8.00
  19 -14  -5  140.29   14.00
  14  19  -5  108.89   18.40
 -14 -19  -5   83.19   26.50
 -14 -19   5   16.00   59.59
  19 -16  -5    3.40    3.00
 -16 -19  -5   17.70   15.50
  16  19  -5   -3.20    6.50
  19 -16  -5    1.60    3.00
  16  19   5    5.40    7.00
 -16 -19   5   -3.20   33.30
  16  19   5    6.40    4.90
 -18 -19  -5  -11.00   22.70
  19 -18  -5    0.30    2.40
  18  19  -5    9.40    5.20
  18  19   5   -2.40    5.30
  18  19   5    3.10    3.50
 -18 -19   5   17.20   31.80
 -20 -17  -5   18.10   27.80
  17 -20  -5   20.50    3.90
  20  17  -5   12.60    5.20
  20  17   5   15.10    4.80
  20  17   5   21.10    6.90
  20  15  -5   14.60    6.40
 -20 -15  -5   17.90   16.80
 -20 -15  -5   17.40   28.70
 -20 -15   5   -7.70   32.50
  13 -20  -5    3.30    3.40
 -20 -13  -5   -2.80   12.20
  20  13  -5   -1.90    1.60
  20  13  -5    1.90    5.40
  20  13   5   -8.40    4.60
  20  13   5    1.80    3.30
  20  11  -5    8.30    3.60
  11 -20  -5   27.60    5.90
 -20 -11  -5   15.20   17.20
  20  11  -5    8.40    6.80
  20  11   5   16.20    4.80
  20  11   5   24.00    6.90
  20   9  -5    7.00    6.40
 -20  -9  -5   15.50   10.20
   9 -20  -5   27.60    6.20
 -20  -9  -5   25.80   19.90
  20   9   5   18.80    4.60
  20   9   5   24.00    6.00
 -20  -7  -5   41.60   20.30
 -20  -7  -5   43.00   12.20
  20   7  -5   38.90   10.50
  20   5  -5   71.59   15.10
 -20  -5  -5   84.99   17.80
 -20  -5  -5   80.19   27.30
  20   5  -5   71.39   13.00
   5 -20   5   41.00   34.10
  20   5   5   83.99   10.10
  20   3  -5   31.00   10.70
  20   3  -5   30.80    8.10
   3 -20  -5   46.70    7.80
 -20  -3  -5   66.89   22.90
  20   3   5   36.10    6.50
   3 -20   5    8.80   46.90
  20   1  -5   83.69   17.10
 -20  -1  -5  104.19   28.20
 -20  -1  -5   95.79   19.60
  20   1  -5   90.99   15.70
  20   1   5  109.89   11.50
   1 -20   5   89.19   74.09
 -20   1  -5   35.30   19.90
 -20   1  -5   34.50   12.10
  20  -1  -5   31.50    7.10
  20  -1  -5   43.30    9.80
  20  -1  -5   50.79   12.50
  -1 -20   5    6.80   59.59
  20  -1   5   45.30    6.50
  20  -3  -5   48.40   10.40
 -20   3  -5   24.50   18.60
  20  -3  -5   43.10   11.70
  20  -3   5   39.20    6.10
  -3 -20   5   46.80   78.79
  20  -5  -5   52.99   11.90
  20  -5  -5   34.30    7.00
  20  -5  -5   57.19   11.20
  -5 -20   5   49.50   78.69
  20  -5   5   41.20    6.40
  -7 -20  -5  -56.89   36.50
  -7 -20   5   -3.50   65.39
   7  20   5   14.80    9.00
  20  -9  -5  120.39   17.40
  20  -9  -5  151.18   17.90
  20  -9  -5  133.59   15.80
  -9 -20   5  104.19   82.99
   9  20   5  171.88   19.40
 -11 -20  -5   40.10   19.80
  20 -11  -5   71.99    9.90
  20 -11  -5   67.49   11.40
 -11 -20   5   36.10   63.29
  11  20   5   89.39   13.40
 -13 -20  -5   -4.00   15.70
  20 -13  -5   -1.80    3.20
  20 -13  -5   -1.50    2.60
  13  20   5   -5.60    6.00
  13  20   5   -2.50    7.90
 -13 -20   5    2.40   49.50
 -15 -20  -5  -13.60   20.40
  20 -15  -5   14.30    4.50
  15  20   5   14.10    5.70
 -15 -20   5   24.40   38.90
  15  20   5   22.70    8.40
 -17 -20  -5    8.80   31.40
  20 -17  -5    0.60    2.10
 -17 -20   5   -2.30   21.30
  17  20   5   -3.50    5.40
  17  20   5   -4.10    4.30
  21  16  -5    2.30    1.70
  21  16  -5    4.00    3.70
  16 -21  -5    5.20    2.10
  21  16   5    4.50    3.30
  21  16   5   10.80    5.30
 -21 -14  -5    2.80   13.50
  21  14  -5    5.30    5.10
  21  14  -5    4.00    2.10
 -21 -14  -5  -30.10   39.40
  21  14   5   15.80    4.40
  21  14   5   17.60    6.20
 -21 -12  -5  -34.10   43.60
 -21 -12  -5   11.50   14.70
  21  12  -5   28.70    8.40
  21  12  -5   12.20    3.30
 -21 -10  -5    4.80   16.70
  10 -21  -5   11.20    4.00
  21  10  -5   15.90    7.00
  21  10  -5    3.70    2.20
  21  10   5    7.70    3.30
  21  10   5   13.20    5.50
  21   8  -5   30.80    8.40
  21   8  -5   29.60    5.30
 -21  -8  -5   41.30   22.30
 -21  -6  -5   17.00   10.50
 -21  -6  -5   24.50   18.40
  21   6  -5   31.70    9.40
  21   6  -5   27.60    7.50
   6 -21   5   43.50   46.40
  21   6   5   31.50    6.10
   4 -21  -5   21.00    4.40
  21   4  -5   12.60    3.90
  21   4  -5    3.40    6.00
 -21  -4  -5    3.80   14.80
 -21  -4  -5    7.20    9.20
  21   4  -5   11.50    6.80
   4 -21   5   -4.40   28.20
  21   4   5   11.60    3.30
  21   2  -5    8.20    3.60
 -21  -2  -5    4.90   16.70
  21   2  -5   13.00    7.80
 -21  -2  -5   23.80   10.30
  21   2  -5   17.30    6.90
   2 -21   5   28.60   52.09
  21   2   5   17.50    4.00
  21   0  -5  115.79   19.20
  21   0  -5  155.58   18.40
 -21   0  -5  121.49   31.70
  21   0   5  140.19   14.20
   0 -21   5   89.89   79.09
  21  -2  -5   -0.60    5.60
 -21   2  -5   -2.00   15.10
  21  -2  -5    4.60    4.50
  21  -2   5    0.70    1.80
  -2 -21   5   57.49   65.09
  21  -4  -5   12.70    5.70
  21  -4  -5   20.30    5.20
  21  -4  -5   15.10    7.30
  -4 -21   5   74.19   68.79
  21  -4   5   16.10    3.70
  21  -6  -5   12.40    4.30
  21  -6  -5   13.50    5.90
  21  -6  -5   16.10    6.80
  -6 -21   5  -36.90   63.59
  21  -6   5    7.60    2.60
  -8 -21   5   70.99   73.79
 -10 -21  -5    6.90   41.40
 -10 -21   5   20.70   58.29
 -12 -21  -5    9.20   38.20
  21 -12  -5   21.90    5.20
  21 -12  -5   30.90    5.60
 -12 -21   5  -18.80   43.90
  21 -14  -5    4.60    2.30
  21 -14  -5    2.90    2.70
  14  21   5   13.50    8.50
 -14 -21   5   -4.50   34.20
  21 -16  -5   11.20    3.00
 -16 -21  -5   -7.50   29.20
 -16 -21   5    7.50   27.00
  22  15  -5    6.80    4.40
  22  15   5   15.10    5.60
  22  15   5   10.30    3.10
 -22 -13  -5   23.60   14.30
  13 -22  -5   33.90    5.30
  22  13   5   36.30    6.40
  22  13   5   31.60    6.70
 -22 -11  -5    7.40   13.30
  22  11  -5   34.50    7.90
  22  11   5   33.60    6.20
  22  11   5   41.30    7.00
 -22  -9  -5   76.59   22.60
  22   9  -5   59.59    8.00
  22   9  -5   92.99   13.40
  22   7  -5    2.30    2.00
 -22  -7  -5    3.20   15.40
   7 -22  -5    3.40    3.20
  22   7  -5   -4.50    4.40
  22   7   5    3.20    3.20
   5 -22  -5    8.40    3.50
 -22  -5  -5   -3.30   12.40
  22   5  -5    1.20    2.10
  22   5  -5    5.90    5.00
  22   5  -5   -0.80    5.30
  22   5   5    1.80    2.30
   5 -22   5  -26.50   30.80
 -22  -3  -5   28.00   16.50
  22   3  -5    7.40    3.10
  22   3  -5    8.80    6.40
  22   3  -5   14.30    5.20
   3 -22   5   48.70   38.70
  22   3   5   10.60    3.60
 -22  -1  -5   10.90   16.60
  22   1  -5   27.30    8.10
  22   1  -5   27.20    5.60
  22   1  -5   39.60    8.40
  22   1   5   29.80    5.50
   1 -22   5   20.10   49.40
  22  -1  -5   18.20    4.40
  22  -1  -5   36.50    8.20
 -22   1  -5   -5.40   15.50
  22  -1  -5   18.20    7.70
  -1 -22   5   22.20   56.59
  22  -1   5   26.60    4.70
  22  -3  -5   50.79    9.30
  22  -3  -5   36.20    6.40
  22  -3  -5   41.20    9.30
  -3 -22   5    8.00   57.49
  22  -3   5   46.40    6.00
  22  -5  -5  103.99   15.60
  22  -5  -5  115.59   12.70
  22  -5  -5  138.19   15.10
  22  -5   5  113.99   12.00
  -5 -22   5   54.99   62.99
  22  -7  -5   23.50    6.00
  22  -7  -5   33.20    7.20
  22  -7  -5   28.20    5.70
  -7 -22   5   38.90   66.99
  22  -9  -5   40.90    6.20
  -9 -22   5   -9.50   45.60
  11  22   5   23.10   11.20
 -11 -22   5   17.20   38.80
  22 -13  -5    8.70    3.10
  22 -13  -5    6.00    2.30
 -13 -22   5    6.80   32.00
  13  22   5   29.90   10.30
 -15 -22  -5    8.40   28.30
  22 -15  -5    6.80    2.50
 -15 -22   5    0.90   23.20
  15  22   5   22.00    7.90
  23  12  -5   17.20    5.30
  23  12  -5    3.70    1.70
 -23 -12  -5  -20.70   17.90
  23  12   5    8.90    3.50
 -23 -10  -5   -2.00   13.00
  23  10  -5    0.80    4.20
  10 -23  -5    1.20    2.50
  23  10  -5    1.30    1.60
  23  10   5   -0.50    2.60
  23   8  -5   21.90    7.30
 -23  -8  -5   17.00   14.50
  23   8  -5   10.60    3.10
  23   8   5   15.20    3.40
  23   6  -5   59.39    9.70
 -23  -6  -5   59.09   18.90
  23   6  -5   57.49   11.80
  23   6   5   76.39    8.70
  23   4  -5   13.10    5.90
  23   4  -5   25.30    5.80
 -23  -4  -5   -6.50   11.50
  23   4  -5   12.00    3.50
  23   4   5   12.10    3.50
   4 -23   5   10.00   28.20
  23   2  -5    1.10    4.30
 -23  -2  -5    8.00   14.20
  23   2  -5    5.70    5.30
   2 -23   5    8.10   33.20
  23   2   5    0.70    1.90
  23   0  -5   49.40    7.60
  23   0  -5   80.49   10.50
  23   0  -5   82.89   11.90
 -23   0  -5   27.30   25.00
  23   0   5   71.09    7.90
   0 -23   5   -0.20   51.39
  23  -2  -5  106.89   12.70
  23  -2  -5   87.19   13.40
  23  -2  -5   82.59   10.00
  23  -2   5   93.89    9.90
  -2 -23   5   15.80   51.69
  23  -4  -5   24.30    6.20
  23  -4  -5   15.40    4.20
  23  -4  -5   11.50    3.50
  -4 -23   5  -17.20   43.50
  23  -4   5   19.10    3.70
  23  -6  -5   62.79    7.90
  23  -6  -5   70.29    9.70
  23  -6  -5   59.79    9.10
  -6 -23   5  198.68   78.99
  -8 -23   5  -14.80   40.30
  10  23   5    8.70    8.70
 -10 -23   5   15.50   35.90
  23 -12  -5    7.10    2.30
  23 -12  -5    8.90    3.00
 -12 -23   5  -19.90   28.40
  24  11  -5    1.90    3.30
  24  11  -5    1.40    1.40
  24  11   5    0.80    1.90
 -24  -9  -5    9.50   16.80
  24   9  -5    5.70    2.00
  24   9  -5   19.90    5.60
  24   9   5   10.60    2.80
 -24  -7  -5    7.80   14.30
  24   7  -5   18.00    5.40
  24   7   5   27.70    4.70
  24   5  -5   18.50    6.00
  24   5  -5   23.40    5.40
 -24  -5  -5   15.80   14.40
  24   5   5   27.10    4.80
  24   3  -5    8.10    4.60
  24   3  -5    1.80    3.00
  24   3  -5    1.70    1.70
 -24  -3  -5   12.80   12.90
  24   3   5    3.00    1.90
   3 -24   5  -23.40   21.00
  24   1  -5   29.00    4.80
  24   1  -5   34.00    6.90
  24   1  -5   43.70    7.40
   1 -24   5   17.80   33.00
  24  -1  -5    8.20    3.40
  24  -1  -5    8.50    4.50
  24  -1  -5    8.20    2.50
  24  -1   5   11.30    2.80
  -1 -24   5   17.60   40.00
  24  -3  -5    4.20    2.10
  24  -3  -5    7.40    4.00
  24  -3  -5   10.10    3.60
  -3 -24   5    4.80   34.70
  24  -3   5    4.80    1.90
  24  -5  -5    6.30    2.50
  24  -5  -5    4.70    3.10
  24  -5  -5    6.00    3.40
  24  -5   5    5.30    1.70
  -5 -24   5    1.60   37.90
  24  -7  -5    5.80    2.60
  24  -7  -5    4.20    2.00
  -7 -24   5    4.90   42.20
  24  -9  -5    1.60    1.60
  24  -9  -5    3.10    2.20
   9  24   5    8.80    7.60
  -9 -24   5   -2.50   30.60
 -11 -24  -5   -1.70   27.80
  24 -11  -5    1.30    1.90
 -11 -24   5    7.80   27.50
  11  24   5   14.60    7.90
  25   8  -5    2.50    1.70
  25   8  -5    3.10    3.40
  25   8   5    1.20    1.80
  25   6  -5   17.50    4.80
  25   6   5   22.80    4.20
  25   4  -5   10.40    2.50
  25   4  -5   10.30    3.30
  25   4  -5   24.20    5.70
  25   2  -5   27.60    5.20
  25   2  -5   18.20    4.80
  25   2  -5   18.90    3.40
   2 -25   5   22.80   25.30
  25   2   5   28.00    4.20
  25   0  -5    4.40    2.50
   0 -25  -5   11.60   31.10
  25   0  -5    1.90    3.20
  25   0  -5    6.40    2.10
  25   0   5    2.50    1.80
   0 -25   5   -5.80   22.50
  -2 -25  -5   -0.60   35.40
  25  -2  -5   46.90    7.40
  25  -2  -5   57.99    6.90
  25  -2  -5   39.60    5.30
  -2 -25   5   61.69   38.10
  25  -2   5   47.20    5.40
  25  -4  -5    4.10    2.10
  -4 -25  -5  -18.70   38.40
  25  -4  -5    3.80    1.80
  25  -4  -5    4.00    2.90
  -4 -25   5   -5.80   29.30
  -6 -25  -5   24.60   45.00
  -6 -25   5   15.80   31.30
  25  -8  -5    0.80    1.70
  25  -8  -5   -1.80    1.80
  -8 -25  -5    1.90   40.30
  -8 -25   5   -4.90   26.30
   8  25   5    5.40    5.80
  26   5  -5    6.80    2.00
  26   5  -5   11.60    3.70
  26   5   5    7.60    2.20
  26   3  -5   -1.50    1.70
  26   3  -5    1.30    2.80
  26   3  -5    1.80    1.40
  26   3   5    5.90    2.10
  26   1  -5    2.50    1.90
  26   1  -5   -0.50    1.30
  26   1  -5    4.10    2.60
   1 -26   5    1.10   36.90
  26   1   5    0.20    1.30
  26  -1  -5    3.80    2.90
  26  -1  -5    4.60    1.70
  -1 -26  -5    0.10   30.60
  -1 -26   5  -19.50   21.50
  26  -3  -5   13.90    2.70
  26  -3  -5   11.30    2.80
  -3 -26  -5   22.30   30.50
  26  -3  -5   12.40    2.50
  26  -3   5   10.50    2.00
  -3 -26   5   -4.70   27.50
  26  -5  -5    6.20    2.10
  -5 -26  -5  -19.30   31.10
  -5 -26   5    5.60   25.20
   0   0   6  107.49   72.49
  -1   1   6  295.97   88.29
   1  -1   6  136.19   80.59
   1   1   6  114.49   73.99
  -1  -1   6  224.68   88.29
   0   2   6 4696.83  512.15
   2   0   6 5639.24  540.85
  -2   0   6 4913.51  509.65
   2  -2  -6  259.97   28.50
   2   2  -6  234.58   24.10
   2  -2  -6  255.87   24.10
   1  -3  -6  222.08   22.50
   1  -3  -6  254.57   26.90
   1   3   6 1770.92  233.78
  -3   1   6 1830.82  221.18
   3  -3  -6  203.18   22.80
   3  -3  -6  178.48   19.00
  -3  -3  -6  190.78   21.70
   3   3  -6  172.68   19.30
  -3   3   6  350.76   78.19
   4   2  -6  312.07   33.30
   2  -4  -6  311.47   35.60
   2  -4  -6  334.37   32.50
  -4  -2  -6  313.97   34.70
  -2   4   6  406.76   33.50
  -2   4   6  408.66   33.80
   4   0  -6   82.69   18.40
   0  -4  -6   94.39   10.70
  -4   0   6  205.18   70.19
   4   0   6  135.49   92.59
   0   4   6  205.88   72.59
   0   4   6  108.59   11.60
  -2  -4  -6  916.81   72.29
   4  -2  -6  783.22   76.69
  -2  -4  -6  797.02   75.69
   4  -2  -6  732.33   73.29
  -4  -4  -6  666.03   58.59
   4  -4  -6  604.64   56.09
   4   4  -6  560.64   56.69
   4  -4  -6  612.94   59.49
   5   3  -6  132.09   15.80
   3  -5  -6  140.19   14.90
   3  -5  -6  106.79   18.20
  -5  -3  -6  126.29   17.30
  -3   5   6  167.88   16.00
  -3   5   6  247.08   76.89
  -3   5   6  140.69   15.60
   5   3   6  421.26  137.29
   1  -5  -6  148.19   19.70
   5   1  -6  151.48   21.40
  -5  -1  -6  124.79   19.70
   5   1  -6  151.38   17.50
   1  -5  -6  161.28   16.10
   5   1   6  371.66  129.89
  -1   5   6  177.98   17.00
  -1   5   6  172.28   17.20
   5  -1  -6   66.59   13.60
   5  -1  -6   70.39   10.40
  -1  -5  -6   90.79    9.10
  -1  -5  -6   62.79   13.20
   1   5   6   87.39   76.79
   5  -1   6  190.98  117.79
   1   5   6   77.59    9.70
   1   5   6   79.69    9.60
  -5   1   6  158.88   61.59
   5  -3  -6   73.29   13.90
  -3  -5  -6   82.69    8.30
   5  -3  -6   56.39    9.60
   3   5  -6   54.69    9.90
  -3  -5  -6   94.79   13.70
   3   5   6  124.39   91.59
  -3  -5   6  293.17  103.39
  -5   3   6   77.99   10.20
  -5   3   6   21.80   44.90
   5  -3   6  292.97  134.79
   5  -5  -6   75.39   10.60
  -5  -5  -6   94.09   23.80
   5  -5  -6   84.59   15.20
   5  -5  -6   81.29   10.90
  -5  -5  -6   89.59   13.70
  -5   5   6   40.20   51.39
  -5   5   6   76.79   11.00
  -5  -5   6  183.48   82.89
  -5   5   6   87.79   11.40
   5   5   6   97.79   87.29
   4  -6  -6   49.99    7.80
   6   4  -6   52.09   10.50
  -6  -4  -6   54.39   18.10
   4  -6  -6   40.40    7.50
   4  -6  -6   35.10   10.10
  -6  -4  -6   61.89   11.30
   6   4  -6   55.29   11.60
  -4   6   6   56.99    9.30
   6   4   6  167.58   94.99
  -4   6   6   55.79    8.70
   4  -6   6  233.78  120.69
  -6  -4   6   53.39   57.29
  -4   6   6   65.59   54.39
  -6  -2  -6   87.49   15.50
   6   2  -6   86.19   18.30
   6   2  -6  104.29   14.10
   2  -6  -6  142.29   17.70
   2  -6  -6  105.99   12.70
   2  -6  -6  117.59   12.60
  -2   6   6  122.19   68.29
  -2   6   6  126.39   13.70
   6   2   6  161.88  116.39
  -2   6   6  132.89   13.90
   6   0  -6  103.39   17.20
  -6   0  -6   82.89   15.50
   0  -6  -6   69.19   14.50
   6   0  -6   98.79   13.10
   0  -6  -6  110.29   11.10
   0   6   6  110.99   12.40
  -6   0   6  185.08   66.89
   6   0   6  186.78  128.09
   0   6   6  140.59   73.39
   0   6   6   95.69   11.90
  -2  -6  -6  415.06   42.60
   6  -2  -6  434.86   44.80
   6  -2  -6  410.26   40.80
   2   6   6  427.86   39.90
   2   6   6  437.06   39.70
   6  -4  -6  200.58   27.30
  -4  -6  -6  249.08   26.40
  -4  -6  -6  225.18   24.20
   6  -4  -6  220.58   23.70
  -4  -6  -6  243.88   21.60
  -4  -6  -6  226.08   36.30
   6  -4  -6  198.08   23.20
   4   6   6  403.36  124.49
  -6   4   6  258.37   24.30
  -6   4   6  286.27   78.39
   6   6  -6  789.72   77.19
  -6  -6  -6  882.11   74.89
  -6  -6  -6  900.41   72.09
   6  -6  -6  719.23   76.19
   6  -6  -6  747.43   72.59
  -6  -6  -6  872.61   86.49
   6  -6  -6  647.64   72.09
  -6   6   6  806.92   73.49
  -6   6   6  794.72  122.69
  -6   6   6  797.32   73.09
   5  -7  -6  120.09   14.50
   7   5  -6  121.29   21.40
  -7  -5  -6  149.99   18.20
   5  -7  -6  115.69   14.50
   5  -7  -6  113.59   18.50
  -5   7   6  179.18   59.09
  -7  -5   6  232.28   80.49
  -5   7   6  126.09   15.10
  -5   7   6  134.29   15.80
   7   5   6  228.58  128.79
  -7  -3  -6  142.79   29.00
  -7  -3  -6  132.29   17.20
   7   3  -6  102.79   15.60
   3  -7  -6  143.19   14.30
   3  -7  -6  114.19   18.10
   3  -7  -6  114.49   14.30
   7   3  -6  115.59   20.40
  -3   7   6  141.99   64.89
   7   3   6  281.27  138.59
  -7  -3   6  252.67   68.39
  -3   7   6  131.49   15.20
  -3   7   6  138.19   15.20
   1  -7  -6  377.66   40.10
   1  -7  -6  368.36   36.60
  -7  -1  -6  438.06   39.60
   7   1  -6  349.57   38.30
   1  -7  -6  404.56   36.40
   7   1  -6  392.76   42.30
  -1   7   6  397.16   37.70
  -1   7   6  393.56   37.40
  -1  -7  -6  138.09   15.70
   7  -1  -6  143.39   22.10
  -1  -7  -6  159.68   19.80
   7  -1  -6  135.89   17.30
  -7   1  -6  136.49   19.30
  -1  -7  -6  161.08   15.30
   1   7   6  156.88   16.70
   1   7   6  157.78   16.30
   1   7   6  218.18   80.09
   7  -1   6  264.27  133.29
  -3  -7  -6  243.68   22.30
  -3  -7  -6  274.27   39.50
   7  -3  -6  223.18   28.50
  -3  -7  -6  231.28   26.70
   7  -3  -6  200.28   24.30
  -3  -7  -6  222.78   23.10
  -7   3   6  311.37   70.19
  -7   3   6  260.07   25.00
   3   7   6  426.46  122.69
  -5  -7  -6  205.28   33.10
  -5  -7  -6  168.38   16.60
  -5  -7  -6  182.08   20.90
   7  -5  -6  146.59   22.40
   7  -5  -6  131.89   17.20
   7  -5  -6  125.99   17.40
  -5  -7   6  258.67  107.39
  -7   5   6  158.28   18.10
  -7   5   6  174.28   61.69
   7  -5   6  433.06  145.39
   7  -7  -6  105.89   15.00
   7  -7  -6  126.79   15.30
  -7  -7  -6  191.78   34.00
   7  -7  -6  122.19   19.80
   7   7  -6  129.79   22.70
  -7  -7  -6  135.69   18.90
  -7   7   6  128.19   16.10
  -7  -7   6  272.37   95.49
  -7   7   6   75.19   53.09
  -7   7   6  123.29   15.80
   8   6  -6  355.66   40.40
   6  -8  -6  281.37   35.90
   6  -8  -6  325.87   32.20
   6  -8  -6  283.87   31.70
  -8  -6  -6  403.46   48.60
  -6   8   6  318.27   32.80
  -6   8   6  392.06   77.99
  -6   8   6  326.37   33.20
  -8  -6   6  551.94  109.99
   8   4  -6   78.99   13.20
   4  -8  -6   80.29   11.60
   4  -8  -6   88.59   16.60
   8   4  -6  101.59   20.00
  -8  -4  -6  105.99   24.70
   4  -8  -6  105.59   11.70
  -4   8   6  104.09   13.10
  -8  -4   6  108.89   61.89
  -4   8   6   83.09   12.60
  -4   8   6  144.09   63.09
   8   4   6  222.48  134.89
   4  -8   6  239.88  131.39
   2  -8  -6  612.14   64.09
  -8  -2  -6  789.92   75.09
   2  -8  -6  580.54   60.89
   8   2  -6  742.73   68.69
   2  -8  -6  677.13   60.89
  -2   8   6  676.83   62.29
  -2   8   6  714.83  119.49
  -2   8   6  647.44   61.89
   0  -8  -6 1311.67  125.29
   0  -8  -6 1302.07  128.19
  -8   0  -6 1439.16  136.39
   8   0  -6 1548.05  132.79
   0  -8  -6 1564.54  125.19
   0  -8  -6 1652.03  139.19
   8   0  -6 1236.68  127.09
   0   8   6 1317.77  125.99
   0   8   6 1366.66  126.39
  -8   2  -6   26.90    8.20
  -2  -8  -6   41.90   16.60
  -2  -8  -6   12.90    4.50
  -2  -8  -6   26.10    4.50
   8  -2  -6   13.10    5.90
   8  -2  -6   13.80    6.00
  -2  -8  -6   20.80    7.90
   8  -2  -6    7.30    9.00
   8  -2   6    5.60   70.69
   2   8   6   18.30    4.50
   8  -2   6   13.70    3.50
   2   8   6   19.00    5.10
  -2  -8   6  142.59   98.39
  -8   2   6   71.19   40.80
   2   8   6   46.90   61.29
  -4  -8  -6    9.70   13.50
   8  -4  -6    5.30    8.20
   8  -4  -6   10.30    5.10
  -4  -8  -6    2.20    7.10
   8  -4   6  -30.00   66.89
  -8   4   6   24.10   41.20
   4   8   6    1.80    2.80
   8  -4   6    1.80    2.50
  -4  -8   6  -20.80   64.89
  -8   4   6    5.90    4.70
   8  -6  -6  417.46   45.50
   8  -6  -6  364.36   40.10
  -6  -8  -6  484.85   43.20
   8  -6  -6  390.96   40.40
  -8   6   6  460.45   41.40
  -8   6   6  309.07   80.29
   8  -8  -6  116.19   20.10
   8  -8  -6  106.69   14.70
  -8  -8  -6  155.68   31.70
   8  -8  -6  115.99   14.60
   8  -8   6  242.48  113.59
  -8  -8   6  219.28   84.99
  -8   8   6  114.09   15.50
  -8   8   6  103.09   15.00
  -9  -7  -6   87.19   24.10
   7  -9  -6   82.49   11.40
   7  -9  -6   68.29   14.50
   7  -9  -6   61.79   10.70
   9   7  -6   65.09   16.20
   7  -9   6  297.57  130.59
  -7   9   6   86.29   12.70
  -7   9   6   78.49   12.40
  -9  -7   6  168.68   74.39
  -9  -5  -6  158.18   18.70
  -9  -5  -6  160.78   31.00
   5  -9  -6  128.19   19.50
   5  -9  -6  125.59   14.50
   5  -9  -6   94.09   14.00
   5  -9   6  351.86  115.09
  -5   9   6  128.09   15.60
  -9  -5   6  137.19   67.79
  -5   9   6  111.09   15.50
   9   3  -6  569.14   54.99
   3  -9  -6  442.16   49.00
  -9  -3  -6  557.94   59.69
   3  -9  -6  432.06   45.50
   3  -9  -6  524.35   45.80
  -3   9   6  482.05   46.70
  -3   9   6  465.55   46.90
   9   1  -6  284.97   33.50
   1  -9  -6  364.66   31.70
  -9  -1  -6  366.76   45.90
   1  -9  -6  290.67   31.50
   1  -9  -6  339.17   35.80
   9   1  -6  388.26   40.50
  -1   9   6  324.87   32.70
  -1   9   6  329.27   33.20
   9  -1  -6  275.77   33.30
  -1  -9  -6  325.57   31.50
  -1  -9  -6  367.06   31.30
  -1  -9  -6  402.46   47.40
   9  -1  -6  357.76   39.60
   9  -1  -6  306.17   33.70
  -1  -9  -6  320.77   35.20
  -9   1  -6  345.97   44.20
  -9   1   6  439.46   79.89
   1   9   6  306.57   32.60
   1   9   6  312.37   32.20
  -3  -9  -6    2.90    2.60
  -3  -9  -6   12.70   13.20
   9  -3  -6    2.20    4.20
  -3  -9  -6    7.60    3.50
   9  -3  -6   -5.70    5.50
  -9   3  -6    7.70   12.70
  -9   3  -6    5.30    7.70
   9  -3  -6    0.70    8.00
  -3  -9  -6   10.30    7.30
  -3  -9   6   35.60   78.39
  -9   3   6    8.40   40.90
   3   9   6    0.90    3.50
   9  -3   6    5.80    2.70
   3   9   6    7.40    3.10
   9  -3   6  112.89   67.49
  -5  -9  -6   87.79   24.80
  -9   5  -6   94.89   23.80
  -5  -9  -6   94.29   11.50
  -5  -9  -6  112.29   16.70
   9  -5  -6   86.69   13.40
   9  -5  -6   84.59   17.50
   9  -5  -6   83.69   13.40
   9  -5   6   97.69   86.89
  -5  -9   6  147.19  103.79
  -9   5   6  109.29   13.70
   9  -5   6  107.99   10.70
  -9   5   6   11.20   54.89
  -7  -9  -6   20.20    8.80
   9  -7  -6   12.00    5.80
  -7  -9  -6   10.20   17.50
  -9   7  -6   27.80   15.20
   9  -7  -6   14.50    5.60
   9  -7  -6   11.30   10.30
  -9   7   6  -60.29   51.19
   7   9   6   -8.10    3.70
   7   9   6    9.90    5.30
   9  -7   6  -21.40   70.69
  -7  -9   6  -52.39   45.10
   9  -7   6    4.20    3.00
  -9   7   6   16.50    5.50
  -9  -9  -6   20.70   18.30
  -9   9  -6   18.80   12.70
  -9  -9  -6   23.10    9.80
   9  -9  -6    6.80    8.50
   9  -9  -6   22.50    6.90
   9   9  -6   33.00   12.80
   9  -9  -6   21.80    7.10
  -9  -9   6    7.90   56.69
   9  -9   6   -3.90   58.89
  -9   9   6   13.80    6.40
  10   8  -6   14.20   12.60
   8 -10  -6   21.70   11.20
   8 -10  -6   19.20    5.80
 -10  -8  -6   19.90   10.00
   8 -10  -6   29.20    8.00
 -10  -8  -6    6.40   18.30
  10   8   6    7.10    5.50
   8 -10   6   42.40   67.99
  -8  10   6   16.70    6.40
 -10  -8   6   -5.00   48.10
 -10  -6  -6   33.00   10.30
   6 -10  -6   32.50   10.80
   6 -10  -6   25.20    6.10
 -10  -6  -6   25.10   19.00
   6 -10  -6   21.00    6.30
  10   6  -6   28.80   13.20
 -10  -6   6   36.20   44.20
  10   6   6    8.90    4.50
   6 -10   6  -11.20   73.09
  -6  10   6   17.50    6.10
  -6  10   6   17.10    5.70
   4 -10  -6   54.19    8.40
 -10  -4  -6   80.39   23.10
   4 -10  -6   43.40   10.70
  10   4  -6   33.30    8.50
  10   4  -6   69.09   17.30
   4 -10  -6   17.40   11.40
   4 -10  -6   41.00    8.00
   4 -10   6  142.09   91.89
 -10  -4   6   30.40   39.90
  -4  10   6   42.00    9.20
  10   4   6   25.60    6.60
  -4  10   6   43.30    8.80
   2 -10  -6  123.99   14.50
   2 -10  -6  134.19   14.50
 -10  -2  -6  139.59   18.80
  10   2  -6  122.39   23.60
 -10  -2  -6  119.09   29.10
  10   2   6  127.49  118.69
 -10  -2   6  180.98   62.09
   2 -10   6  390.26  153.38
  -2  10   6  118.09   15.70
  10   0  -6  120.49   21.10
  10   0  -6  128.19   23.20
   0 -10  -6  147.09   14.70
 -10   0  -6  121.49   28.40
   0 -10  -6  134.49   15.00
   0 -10  -6  175.38   20.40
   0  10   6  121.19   16.20
   0  10   6  114.09   15.60
   0 -10   6  325.07  133.59
  10   0   6  252.97  122.19
 -10   0   6  214.78   62.49
  10  -2  -6   98.89   17.10
  -2 -10  -6  147.69   14.30
  -2 -10  -6  124.39   19.30
  10  -2  -6  113.59   16.50
 -10   2  -6  145.59   29.10
  -2 -10  -6  138.39   13.60
  10  -2  -6  114.39   23.30
  -2 -10   6  196.98  115.09
  10  -2   6  271.37  122.59
   2  10   6  129.79   15.40
 -10   2   6  121.39   55.19
   2  10   6  116.89   15.50
 -10   4  -6   13.60   13.30
 -10   4  -6   12.10    8.30
  -4 -10  -6   17.40    8.20
  10  -4  -6   29.60   12.10
  10  -4  -6   27.20    7.60
  -4 -10  -6   18.40    4.80
  -4 -10  -6   22.60   16.50
  10  -4  -6   16.40    6.50
  10  -4   6   23.40    4.50
  10  -4   6   40.90   73.49
  -4 -10   6   18.10   65.59
 -10   4   6   30.90   47.60
  -6 -10  -6    0.60    3.30
  10  -6  -6   -2.50    8.70
 -10   6  -6   -5.40   11.50
  10  -6  -6    5.70    5.00
  -6 -10  -6   -4.50    6.90
  -6 -10  -6  -10.90   13.50
  10  -6  -6    5.80    5.50
  10  -6   6   -1.00    2.80
   6  10   6  -12.20    5.50
  -6 -10   6   63.99   74.09
   6  10   6   -0.30    5.00
 -10   6   6   -3.00    3.50
  10  -6   6   11.10   60.59
  -8 -10  -6   43.60   19.90
  10  -8  -6   66.19   11.70
  10  -8  -6   56.79   14.80
  10  -8  -6   73.29   11.40
   8  10  -6  111.29   22.10
 -10   8  -6   58.99   18.50
  -8 -10   6   31.60   77.29
 -10   8   6   45.10   10.10
  10  -8   6    6.50   50.29
  10  10  -6   -2.90   14.00
  10 -10  -6   53.39   10.80
 -10 -10  -6   28.40   21.00
 -10  10  -6   28.50   13.40
  10 -10  -6   34.00   12.20
  10 -10  -6   37.20    8.40
 -10  10   6   32.10    8.00
  10 -10   6   -8.70   53.19
  10  10   6   25.40    7.70
 -10 -10   6  -14.20   59.49
  -9  11  -6   63.69   18.20
   9 -11  -6  123.49   14.90
   9 -11  -6  100.49   20.30
 -11  -9  -6   86.59   27.70
  11   9  -6  138.19   26.70
   9 -11  -6  110.49   14.60
  11   9   6   76.69   12.80
   9 -11   6   59.69   58.79
 -11  -9   6  120.99   74.79
  -9  11   6  107.79   15.20
 -11  -7  -6   71.39   14.20
  11   7  -6   40.60   16.20
   7 -11  -6   48.00    9.30
   7 -11  -6   43.10    8.60
   7 -11  -6   44.70   12.60
 -11  -7  -6   28.80   18.50
  11   7   6   27.70    7.00
 -11  -7   6   34.50   48.50
   7 -11   6  117.49  108.89
  -7  11   6   40.50    9.90
   5 -11  -6   55.59    9.50
   5 -11  -6   59.89   12.60
   5 -11  -6   76.89   10.10
  11   5  -6   62.89   17.00
  11   5  -6   40.90    9.60
 -11  -5  -6   61.29   20.80
   5 -11   6   40.80  110.39
 -11  -5   6   74.29   53.99
  11   5   6   37.50    7.80
  -5  11   6   64.79   12.10
  -5  11   6   63.49   10.40
 -11  -3  -6   66.29   22.60
   3 -11  -6   59.69   13.40
  11   3  -6   97.69   21.00
   3 -11  -6   77.59   10.10
   3 -11  -6   73.19   10.00
 -11  -3  -6   92.59   16.80
   3 -11   6  183.88  115.79
  -3  11   6   62.39   10.80
  -3  11   6   60.49   11.80
 -11  -3   6   78.49   52.99
 -11  -1  -6    3.80   13.60
 -11  -1  -6   -8.30    7.90
   1 -11  -6    4.70    6.80
   1 -11  -6    5.50    3.90
  11   1  -6   17.30    9.90
  11   1  -6    7.00    5.40
   1 -11  -6    3.10    9.10
   1 -11  -6    8.00    3.80
  -1  11   6    9.10    5.10
  11   1   6  -73.69   68.59
  -1  11   6    7.40    4.80
  11   1   6    0.40    3.00
 -11  -1   6   18.60   43.70
   1 -11   6  -71.09   68.99
  11  -1  -6   17.60    6.90
  11  -1  -6   14.20    7.20
  -1 -11  -6   21.50    9.60
  -1 -11  -6   36.20   17.40
  -1 -11  -6   17.80    5.00
 -11   1  -6   26.20    8.90
  -1 -11  -6   19.30    4.50
  11  -1  -6    8.00   10.70
 -11   1  -6    8.10   12.90
   1  11   6   15.10    5.80
  11  -1   6    7.20    3.20
   1  11   6   12.40    5.60
  -1 -11   6  -19.30   82.69
  11  -1   6   15.40   64.19
 -11   1   6  -19.20   38.30
  11  -3  -6  351.26   43.90
 -11   3  -6  409.66   48.30
  11  -3  -6  356.26   37.90
  -3 -11  -6  389.46   34.90
  11  -3  -6  318.27   36.80
  -3 -11  -6  411.66   51.79
  -3 -11  -6  432.86   39.50
  11  -3   6  356.86  110.49
   3  11   6  308.27   36.10
  -3 -11   6  511.55  161.78
   3  11   6  332.97   36.00
  11  -3   6  371.46   33.90
  11  -5  -6  416.36   43.50
  11  -5  -6  415.96   48.70
 -11   5  -6  499.95   43.10
  11  -5  -6  370.86   42.60
  -5 -11  -6  475.75   58.79
 -11   5  -6  423.56   52.29
  -5 -11  -6  419.16   40.30
  -5 -11   6  560.64  162.68
  11  -7  -6   12.70    6.30
 -11   7  -6   -9.10   11.30
  -7 -11  -6   25.50    9.80
  11  -7  -6   11.30    6.40
  -7 -11  -6    5.70   17.20
  11  -7  -6   22.10   11.90
  11  -7   6  -19.40   55.89
  -7 -11   6   48.40   79.69
 -11   7   6   17.70    5.70
   7  11   6    2.20    5.00
  11  -9  -6   93.29   13.70
   9  11  -6   87.39   20.30
  11  -9  -6   85.69   17.70
  -9 -11  -6   86.59   30.50
 -11   9  -6   62.49   18.00
  11  -9  -6   82.59   13.20
  11  -9   6   18.60   49.60
 -11   9   6   74.29   13.30
  -9 -11   6   86.59   84.89
  11 -11  -6   35.70   12.60
 -11 -11  -6   40.30   11.00
  11 -11  -6   17.80    7.00
  11 -11  -6   30.80    8.80
 -11 -11  -6   41.80   23.10
  11  11  -6   48.70   13.10
  11  11   6   21.00    7.40
 -11 -11   6   76.39   73.49
  12  10  -6  368.96   54.69
  10 -12  -6  520.05   46.80
  10 -12  -6  521.85   51.19
 -12 -10  -6  378.16   63.69
 -12 -10   6  453.65  125.39
 -10  12   6  513.45   47.90
   8 -12  -6  449.06   40.20
 -12  -8  -6  328.67   55.59
   8 -12  -6  382.46   39.70
   8 -12  -6  428.76   44.50
  12   8  -6  382.16   50.79
  -8  12   6  413.16   41.70
 -12  -8   6  416.56   98.19
   6 -12  -6  428.06   42.80
   6 -12  -6  435.16   46.90
  12   6  -6  447.66   53.79
   6 -12  -6  490.45   43.10
 -12  -6  -6  417.36   58.49
  -6  12   6  417.96   44.60
 -12  -6   6  522.65  103.29
  12   4  -6   25.00    7.80
   4 -12  -6   49.30    8.20
 -12  -4  -6   51.99   20.10
   4 -12  -6   59.09    8.20
  12   4  -6   32.90   14.20
   4 -12  -6   47.20   11.30
  -4  12   6   28.60    8.00
 -12  -4   6   60.59   45.40
  12   4   6   29.70    6.20
   4 -12   6   95.09  104.69
   2 -12  -6   51.49   11.90
 -12  -2  -6   26.20   17.10
  12   2  -6   35.50    9.60
   2 -12  -6   52.79    7.90
 -12  -2  -6   73.99   13.60
  12   2  -6   48.40   16.40
   2 -12  -6   43.20    7.70
 -12  -2   6   98.39   50.19
   2 -12   6  181.68  111.69
  12   2   6   39.60    7.10
  -2  12   6   38.90    9.90
  -2  12   6   60.49    9.60
   0 -12  -6    2.20    7.20
   0 -12  -6   -7.10    9.60
   0 -12  -6   -1.60    2.70
  12   0  -6   -1.10    4.00
   0 -12  -6    0.40    3.20
  12   0  -6    6.10    9.50
 -12   0  -6   14.60    7.80
  12   0  -6    5.90    6.90
 -12   0  -6   -0.80   13.10
   0 -12   6  -63.19   69.39
  12   0   6    3.30    2.80
 -12   0   6  -15.80   38.40
   0  12   6    1.90    5.50
   0  12   6   -4.60    4.70
  12  -2  -6  152.18   21.20
  12  -2  -6  193.28   30.30
  -2 -12  -6  186.68   19.00
  12  -2  -6  205.48   22.80
 -12   2  -6  213.78   34.30
  -2 -12  -6  212.28   37.70
  -2 -12  -6  215.58   23.90
  -2 -12   6  378.46  143.49
   2  12   6  148.79   20.30
  12  -2   6  180.88   18.10
   2  12   6  154.48   21.00
 -12   4  -6  146.79   29.70
  12  -4  -6  139.79   26.60
  12  -4  -6  130.89   18.60
  -4 -12  -6  183.08   22.10
  -4 -12  -6  167.68   16.40
  12  -4  -6  139.29   20.20
 -12   4  -6  187.18   20.10
  -4 -12  -6  184.38   36.60
  -4 -12   6  202.08  121.69
   4  12   6  108.69   18.40
   4  12   6  124.19   17.40
  12  -4   6   62.09   58.29
  12  -6  -6   56.49   11.30
  -6 -12  -6   43.00   21.70
  -6 -12  -6   67.39   13.50
  12  -6  -6   71.29   13.50
  12  -6  -6   48.10   15.80
 -12   6  -6   49.10   16.00
  12  -6   6   49.40    7.30
  12  -6   6  -41.50   54.39
  -6 -12   6   48.00   97.99
  12  -8  -6   32.90   12.90
  -8 -12  -6   29.20   10.80
  -8 -12  -6    5.90   18.90
  12  -8  -6   17.90    7.00
  12  -8  -6   22.50    7.80
 -12   8  -6   26.40   13.80
  12  -8   6  -20.80   65.09
 -12   8   6   31.20    7.80
  -8 -12   6   24.40   76.19
   8  12   6   18.80    8.00
  12 -10  -6    4.00    5.40
 -12  10  -6   19.10   16.00
  12 -10  -6   11.50   10.00
  12 -10  -6   12.40    7.60
 -10 -12  -6    8.30    9.40
 -10 -12  -6   14.80   19.50
 -12  10   6   19.80    7.70
  10  12   6    8.20    6.00
 -10 -12   6    9.00   55.59
 -12 -12  -6  181.38   43.50
  12 -12  -6  264.47   25.90
  12  12  -6  182.08   31.90
  12 -12  -6  239.88   30.30
  12 -12  -6  230.08   25.40
 -12 -12  -6  244.78   28.30
  12  12   6  176.08   23.90
 -12 -12   6  191.68   99.09
 -13 -11  -6  178.18   24.10
  11 -13  -6  164.98   25.50
  11 -13  -6  162.68   20.60
  11 -13  -6  188.18   21.20
  13  11   6  158.28   19.40
  13   9  -6  155.28   30.00
   9 -13  -6  182.88   24.70
   9 -13  -6  164.98   19.80
   9 -13  -6  189.38   20.00
 -13  -9  -6  116.29   34.90
 -13  -9  -6  201.38   24.80
  -9  13   6  157.48   21.10
  13   9   6  135.59   18.20
 -13  -9   6   90.69   70.19
   7 -13  -6    4.10    4.20
   7 -13  -6    7.00    8.80
 -13  -7  -6    2.40    9.60
   7 -13  -6    5.80    5.00
 -13  -7  -6    1.50   17.40
  13   7  -6  -14.70   10.30
 -13  -7   6    6.50   38.10
  13   7   6   -0.10    3.70
  13   7   6   -1.00    5.10
   7 -13   6  -36.00   66.79
   5 -13  -6   74.39   15.00
  13   5  -6   36.80    9.20
 -13  -5  -6   58.09   24.40
  13   5  -6   58.99   16.80
   5 -13  -6   54.09    9.30
   5 -13   6  112.49  102.39
  -5  13   6   45.20    9.90
  13   5   6   41.30    8.00
 -13  -5   6   50.09   43.70
 -13  -3  -6  253.37   43.10
  13   3  -6  255.97   37.00
   3 -13  -6  287.97   31.60
   3 -13  -6  244.88   26.40
   3 -13  -6  280.77   26.70
 -13  -3   6  232.68   68.19
   3 -13   6  249.48  101.69
  -3  13   6  257.67   28.80
   1 -13  -6  125.59   18.50
   1 -13  -6   97.79   11.40
 -13  -1  -6   97.99   26.20
   1 -13  -6  107.89   11.50
  13   1  -6   80.59   18.80
  13   1  -6   73.49   14.60
  13   1  -6   63.29   12.50
   1 -13   6  106.49  108.99
  13   1   6   76.89   10.30
 -13  -1   6   10.10   51.49
  -1  13   6   84.79   13.50
  -1 -13  -6  141.69   19.10
  13  -1  -6  111.59   18.00
  13  -1  -6   91.49   15.10
  -1 -13  -6  112.29   12.70
 -13   1  -6  124.29   29.50
  -1 -13  -6  118.39   13.10
  13  -1  -6   94.09   21.60
   1  13   6  113.09   15.40
  13  -1   6  107.19   12.30
  -1 -13   6  121.49  116.29
  13  -3  -6  132.39   18.60
 -13   3  -6  166.98   20.10
  13  -3  -6  143.29   20.60
  13  -3  -6  147.49   27.70
  -3 -13  -6  144.89   33.70
 -13   3  -6  140.99   30.70
  -3 -13  -6  152.38   16.40
  13  -3   6  172.98   15.80
  -3 -13   6  202.48  121.59
   3  13   6  124.19   18.10
  13  -5  -6   29.20   13.50
 -13   5  -6   16.00    7.40
 -13   5  -6   20.80   13.30
  13  -5  -6   23.00    8.00
  -5 -13  -6   23.90    5.30
  -5 -13  -6   27.00   19.90
  -5 -13  -6   33.00   10.70
  13  -5  -6    8.20    7.10
   5  13   6    6.30    6.80
  13  -5   6   38.30   56.39
   5  13   6   11.20    7.20
  -5 -13   6   53.79   88.89
  13  -5   6   21.10    4.40
  13  -7  -6   80.89   12.90
  -7 -13  -6   54.89   25.80
 -13   7  -6   69.19   20.10
  13  -7  -6   97.39   15.20
  13  -7  -6   80.09   17.50
   7  13   6   60.09   12.80
  -7 -13   6   95.89   93.89
  -9 -13  -6   91.49   17.10
  13  -9  -6   55.09   14.80
 -13   9  -6   45.20   14.70
  13  -9  -6   54.29   11.80
  13  -9  -6   43.20   10.70
  -9 -13  -6   18.50   20.20
  -9 -13   6   38.10   71.19
   9  13   6   44.30   10.90
 -13   9   6   52.59   10.00
 -11 -13  -6  209.28   48.90
  13 -11  -6  272.37   34.10
  13 -11  -6  277.57   29.30
  11  13  -6  185.38   35.00
  13 -11  -6  309.27   29.20
 -11 -13   6  154.98  101.19
  11  13   6  230.18   27.50
 -13 -13  -6   47.00   24.40
  13 -13  -6   27.80    8.20
  13 -13  -6   35.20    9.50
  13  13  -6   16.20   12.40
  13 -13  -6   27.00   11.40
 -13 -13   6   23.80   66.29
  13  13   6   54.29   12.70
  13  13   6   27.20    8.70
  12 -14  -6   23.50    8.20
 -14 -12  -6   16.30    9.50
  12 -14  -6   21.20    7.80
  14  12  -6   17.00   12.60
 -14 -12  -6   22.50   23.50
  12 -14  -6    3.50    7.50
  14  12   6   43.00   11.00
 -14 -12   6   12.20   49.80
  14  12   6   13.60    5.90
 -14 -10  -6   30.80   22.70
  10 -14  -6   68.99   14.10
  10 -14  -6   75.39   12.00
 -14 -10  -6   39.00   11.50
  14  10  -6   64.99   18.30
 -14 -10   6    9.90   49.70
  14  10   6   49.40    9.60
   8 -14  -6  909.31   86.69
  14   8  -6  860.21   95.89
   8 -14  -6 1033.60   90.09
 -14  -8  -6 1071.59   90.59
   8 -14  -6 1029.10   87.19
  -8  14   6  855.41   88.49
  14   8   6  850.41   85.69
   6 -14  -6  375.26   38.90
  14   6  -6  380.36   49.10
   6 -14  -6  409.46   43.20
   6 -14  -6  455.55   39.60
  14   6   6  344.37   38.00
  14   6   6  476.15   40.10
  -6  14   6  360.56   40.80
   4 -14  -6  788.22   73.99
   4 -14  -6  918.81   74.49
   4 -14  -6  926.31   78.29
  14   4  -6  818.72   84.69
  14   4   6  683.83   72.89
  -4  14   6  748.33   76.19
 -14  -4   6  778.02  118.09
  14   2  -6   82.09   21.80
 -14  -2  -6  142.59   20.50
   2 -14  -6  141.49   18.80
   2 -14  -6  113.29   13.90
   2 -14  -6  145.39   14.30
  14   2  -6  115.29   20.80
 -14  -2   6   84.79   53.29
  14   2   6   98.09   13.00
   2 -14   6   93.49   91.19
  -2  14   6  107.69   16.30
  14   0  -6   45.80   15.80
  14   0  -6   28.10   10.80
 -14   0  -6   45.80   20.30
  14   0  -6   26.20    7.80
   0 -14  -6   37.20    7.10
   0 -14  -6   32.00   16.70
 -14   0  -6   33.00   10.90
   0 -14  -6   41.70   11.30
   0 -14  -6   38.60    7.40
  14   0   6   42.90    6.60
   0  14   6   36.00    9.10
   0 -14   6   56.99  103.69
  14  -2  -6   14.80    8.50
  14  -2  -6   32.80   13.70
 -14   2  -6   20.40    8.60
 -14   2  -6   25.70   15.70
  14  -2  -6   15.60    6.70
  -2 -14  -6   25.80    5.50
  -2 -14   6  156.58  111.89
   2  14   6   33.60    7.30
  14  -4  -6   18.90    7.20
  -4 -14  -6   26.70   10.50
 -14   4  -6   17.80    7.80
  14  -4  -6   38.20   14.50
  -4 -14  -6   35.60    6.70
  14  -4  -6   43.70   10.90
 -14   4  -6   13.00   13.70
  -4 -14  -6   24.40   19.50
   4  14   6   21.00    9.50
  -4 -14   6  -12.10   83.09
   4  14   6   30.20    8.10
  14  -6  -6  252.27   27.20
  14  -6  -6  207.08   24.30
  14  -6  -6  225.98   32.60
  -6 -14  -6  238.08   42.80
 -14   6  -6  164.98   34.70
  14  -6   6  204.28   20.50
  -6 -14   6  121.89  109.39
 -14   8  -6   18.40   14.40
  -8 -14  -6   17.20   19.10
  14  -8  -6   42.10   15.00
  -8 -14  -6   48.20   12.10
  14  -8  -6   42.40   10.20
  14  -8  -6   42.00    9.90
   8  14   6   27.30    9.50
  -8 -14   6   -4.30   67.49
 -10 -14  -6  371.66   61.49
  14 -10  -6  437.26   44.00
  14 -10  -6  445.56   48.30
  14 -10  -6  478.35   43.80
 -10 -14   6  419.76  149.79
  10  14   6  375.66   42.80
  14 -12  -6  383.96   37.70
  14 -12  -6  339.67   37.80
 -12 -14  -6  354.06   39.20
  14 -12  -6  385.86   41.60
 -12 -14   6  179.88   99.49
  12  14   6  392.36   38.10
  14  14  -6  184.18   31.60
  14 -14  -6  217.98   26.40
  14 -14  -6  262.17   26.50
  14  14   6  265.37   26.80
 -15 -13  -6  155.78   21.90
 -15 -13  -6  107.99   28.90
  15  13  -6  159.08   25.10
 -15 -13   6  147.99   77.39
 -15 -11  -6   33.70   26.30
 -15 -11  -6   54.39   13.70
  11 -15  -6   77.79   11.80
  11 -15  -6   70.99   11.70
  15  11  -6   37.40   15.30
  15  11   6   67.69   11.20
 -15 -11   6   40.20   47.10
   9 -15  -6  233.58   26.30
   9 -15  -6  292.87   27.20
 -15  -9  -6  230.98   29.70
  15   9  -6  226.28   35.20
 -15  -9  -6  223.48   48.00
  15   9   6  245.28   25.50
   7 -15  -6  149.69   22.00
   7 -15  -6  148.29   17.90
  15   7  -6  151.98   28.00
   7 -15  -6  176.38   18.60
 -15  -7  -6  151.98   22.80
  15   7   6  135.39   16.80
 -15  -7   6   74.79   58.39
  15   5  -6  109.29   24.00
 -15  -5  -6   82.49   27.80
 -15  -5  -6  130.89   20.80
   5 -15  -6  153.48   21.00
   5 -15  -6  143.49   15.90
   5 -15  -6  124.39   15.60
  15   5   6  129.39   14.80
   5 -15   6  106.79   85.39
  -5  15   6  111.79   17.50
 -15  -3  -6  355.66   35.30
   3 -15  -6  316.87   29.80
  15   3  -6  297.37   40.00
   3 -15  -6  289.07   29.60
 -15  -3  -6  231.28   43.50
   3 -15  -6  333.47   33.80
  -3  15   6  253.97   31.80
   3 -15   6  329.57  126.49
  15   3   6  282.97   28.70
  15   1  -6   43.10   13.40
  15   1  -6   54.89   16.20
  15   1  -6   22.50    7.40
 -15  -1  -6   31.60   10.30
 -15  -1  -6   31.70   18.90
   1 -15  -6   48.50    7.90
   1 -15  -6   69.59   13.00
   1 -15  -6   37.10    7.20
  15   1   6   42.40    6.80
   1 -15   6  -19.50   62.79
  -1  15   6   45.20   11.20
 -15   1  -6  215.58   40.80
 -15   1  -6  277.27   30.10
  -1 -15  -6  270.77   26.00
  15  -1  -6  233.98   35.20
  15  -1  -6  271.57   31.30
  -1 -15   6  319.97  138.59
   1  15   6  198.68   27.90
  15  -1   6  294.67   25.20
  15  -3  -6   88.89   14.40
  15  -3  -6  108.99   18.50
 -15   3  -6  110.19   16.70
  -3 -15  -6  114.89   13.10
  15  -3  -6   87.19   20.40
  -3 -15  -6  140.69   19.70
  15  -3   6  121.69   12.30
   3  15   6   93.99   15.90
  -3 -15   6   34.70   98.79
  -5 -15  -6   16.00   19.10
  15  -5  -6   48.50   14.30
  15  -5  -6   51.59   11.70
  15  -5  -6   29.80    8.80
 -15   5  -6   26.40    9.20
  -5 -15  -6   56.19   12.90
 -15   5  -6   28.60   16.30
  15  -5   6   37.60    6.30
  -5 -15   6  150.08  113.09
   5  15   6   33.00    9.90
   5  15   6    9.40    9.40
 -15   7  -6   39.30   16.90
 -15   7  -6   32.90    9.50
  -7 -15  -6   45.00   23.70
  15  -7  -6   67.59   16.10
  -7 -15   6   -5.50   76.49
   7  15   6   53.79   12.00
  -9 -15  -6    9.70    8.10
  15  -9  -6    5.20    6.10
  15  -9  -6    6.90    9.60
  -9 -15  -6   12.00   18.60
  15  -9  -6    6.10    6.20
   9  15   6    6.10    6.50
  -9 -15   6   42.90   71.79
  15 -11  -6  142.19   24.80
 -11 -15  -6  148.59   22.10
  15 -11  -6  165.98   20.40
  15 -11  -6  161.98   21.10
 -11 -15   6   77.49   80.19
  11  15   6  189.18   21.70
 -13 -15  -6    2.80   17.90
  15 -13  -6   23.40    7.40
  15 -13  -6   33.90    8.00
 -13 -15  -6   15.50    8.40
 -13 -15   6   35.20   65.49
  13  15   6   51.59   10.60
  15 -15  -6   87.99   13.30
  15  15  -6   59.69   14.00
  15 -15  -6   91.59   13.10
 -15 -15   6   47.20   55.39
  15  15   6  119.39   14.40
  14 -16  -6    0.10    3.50
  16  14  -6    2.70    7.40
  14 -16  -6   -0.70    5.00
 -16 -14  -6   -0.10    6.40
 -16 -14  -6  -11.60   17.00
  16  14   6   -1.10    6.10
  16  14   6    1.40    5.20
 -16 -14   6    4.30   26.80
  12 -16  -6    5.30    5.20
  16  12  -6   -3.30    7.60
 -16 -12  -6   -3.90    6.90
 -16 -12  -6   -5.60   17.00
  12 -16  -6    1.50    5.00
  16  12   6    4.30    5.30
 -16 -12   6   -2.20   40.60
  16  12   6    4.70    6.40
 -16 -10  -6   28.50   10.40
  16  10  -6   30.70   13.60
  10 -16  -6   49.99   10.40
  10 -16  -6   47.00    9.80
 -16 -10  -6   31.20   20.50
  16  10   6   43.80    9.70
 -16 -10   6   39.80   43.40
  16  10   6   41.20    8.20
   8 -16  -6  137.39   16.40
  16   8  -6  115.79   23.80
   8 -16  -6  124.19   16.00
 -16  -8  -6  107.29   20.30
 -16  -8  -6  116.09   32.30
 -16  -8   6   38.30   56.39
  16   8   6  136.19   15.40
  16   6  -6  250.77   23.80
   6 -16  -6  180.18   25.10
   6 -16   6  210.98   90.09
 -16  -6   6  227.18   73.49
 -16  -4  -6  343.27   39.30
  16   4  -6  305.07   43.00
   4 -16  -6  369.76   35.00
   4 -16  -6  435.86   38.50
 -16  -4  -6  277.37   49.80
   4 -16  -6  384.76   35.20
  16   4   6  336.67   33.90
   4 -16   6  263.97  106.39
  -4  16   6  365.06   40.30
 -16  -2  -6  472.15   47.40
  16   2  -6  393.56   50.49
   2 -16  -6  453.55   42.50
   2 -16  -6  519.15   46.30
  -2  16   6  351.06   44.60
  16   2   6  465.65   41.60
   0 -16  -6  420.96   37.50
 -16   0  -6  396.06   41.80
  16   0  -6  337.27   42.10
  16   0  -6  362.36   46.20
   0  16   6  337.87   39.80
  16   0   6  430.46   36.50
   0 -16   6  440.26  142.39
  16  -2  -6  233.58   28.90
 -16   2  -6  207.28   27.30
  16  -2  -6  231.38   32.90
  -2 -16  -6  249.88   23.40
  -2 -16   6  165.38  117.69
  16  -2   6  247.28   22.30
   2  16   6  170.58   25.40
 -16   4  -6   49.99   20.30
  16  -4  -6   62.29   13.30
  -4 -16  -6   80.39   15.30
  16  -4  -6   32.80    8.60
 -16   4  -6   28.10   10.80
  16  -4  -6   39.50   13.50
  16  -4   6   51.39    7.00
   4  16   6   42.70   11.60
   4  16   6   37.30   11.80
  -4 -16   6   56.49   87.09
 -16   6  -6   89.89   20.70
  -6 -16  -6   64.99   23.40
 -16   6  -6   62.39   11.90
  16  -6   6   58.89    7.80
   6  16   6   84.19   14.90
  -6 -16   6  -46.90   78.39
  -8 -16  -6   17.80   19.70
  -8 -16  -6   15.70    8.50
  16  -8  -6   14.10   10.50
  16  -8  -6   20.10    7.20
  16  -8  -6   17.00    7.90
   8  16   6   16.00    8.50
  -8 -16   6   39.10   73.69
  16 -10  -6   32.80    9.20
  16 -10  -6   44.10    9.70
 -10 -16  -6   18.10    8.80
 -10 -16  -6   13.90   22.00
  16 -10  -6   27.90   11.10
 -10 -16   6    9.60   66.29
  10  16   6   42.80   11.30
  16 -12  -6   59.89   11.00
  16 -12  -6   44.80   10.10
 -12 -16  -6   38.60   10.40
  16 -12  -6   48.20    9.80
 -12 -16  -6   29.90   20.40
  12  16  -6   36.10   10.50
 -12 -16   6   17.60   61.49
  12  16   6   58.29   11.20
  16 -14  -6    4.80    4.70
 -14 -16  -6   19.00   18.90
  14  16  -6    7.60    8.40
  16 -14  -6    3.90    4.60
 -14 -16  -6    7.00    6.80
  14  16   6   12.20    8.00
 -14 -16   6   -8.80   48.40
  14  16   6    1.60    5.60
 -16 -16  -6  -10.80   13.90
  16 -16  -6    1.80    3.40
  16  16  -6    0.40    7.90
  16 -16  -6    1.70    4.00
  16  16   6   11.50    7.50
  16  16   6    7.90    5.90
 -16 -16   6  -25.10   30.00
  17  15  -6   -2.10    6.90
  15 -17  -6   12.10    5.20
 -17 -15  -6   -6.30   16.40
  15 -17  -6    4.90    4.30
  17  15   6   10.50    6.90
  17  15   6    8.10    4.90
 -17 -15   6   48.00   48.10
 -17 -13  -6    8.40   18.20
  13 -17  -6    3.30    5.40
  13 -17  -6    5.70    5.20
 -17 -13  -6   -0.90    6.60
  17  13  -6    3.50    7.00
  17  13  -6   -0.40    2.60
 -17 -13   6   27.30   44.80
  17  13   6    0.30    5.70
  17  13   6    6.10    4.90
 -17 -11  -6   37.60   12.50
  11 -17  -6   77.79   11.90
  17  11  -6   50.39   15.00
 -17 -11  -6   49.40   27.00
  11 -17  -6   67.09   11.20
  17  11   6   71.09   10.80
 -17 -11   6  -20.00   42.10
   9 -17  -6  149.39   18.10
 -17  -9  -6   97.59   32.80
   9 -17  -6  158.48   18.40
  17   9  -6  109.79   23.80
  17   9   6  167.28   17.50
  17   9   6  173.78   19.00
  17   7  -6  171.98   18.60
 -17  -7   6  124.99   62.19
   5 -17  -6  287.87   27.00
  17   5  -6  202.78   33.20
 -17  -5  -6  194.98   43.90
 -17  -5  -6  243.28   31.00
   5 -17  -6  282.27   26.90
  17   5   6  283.57   25.90
   5 -17   6  108.89   90.79
  17   3  -6   71.29   10.90
 -17  -3  -6   89.99   25.10
  17   3  -6  113.19   18.70
   3 -17   6   43.30   71.69
  17   1  -6  178.78   30.20
   1 -17  -6  250.47   22.70
  17   1  -6  187.18   26.90
 -17  -1  -6  202.98   27.60
 -17  -1  -6  178.58   38.30
   1 -17  -6  218.18   25.30
   1 -17   6  130.19   98.69
  17   1   6  232.18   21.40
  17  -1  -6   66.79   17.00
  17  -1  -6   58.69   13.90
 -17   1  -6   46.40   18.60
 -17   1  -6   45.60   12.60
  17  -1  -6   44.30    9.20
   1  17   6   98.59   15.60
  17  -1   6   67.39    8.30
  17  -3  -6   88.39   16.30
 -17   3  -6   63.89   22.40
  17  -3  -6   63.49   10.70
 -17   3  -6   57.29   12.60
  17  -3  -6   66.89   16.80
  17  -3   6   85.59    9.20
  -3 -17   6   42.50   98.79
  17  -5  -6   88.29   11.90
 -17   5  -6   48.00   19.20
  17  -5  -6  104.69   16.10
 -17   5  -6   54.69   12.20
  17  -5  -6   93.49   19.20
  -5 -17   6  163.38  112.09
  17  -5   6   83.99    9.40
   5  17   6   62.89   13.10
  -7 -17  -6   75.29   14.90
  17  -7  -6   56.99   10.90
  17  -7  -6   68.69   16.40
  17  -7  -6   82.19   14.60
  -7 -17  -6   61.89   23.30
   7  17   6   74.89   14.00
  -7 -17   6    9.80   68.79
  17  -9  -6  113.09   16.80
  17  -9  -6  100.19   14.70
  -9 -17  -6  106.49   17.00
  17  -9  -6  109.69   19.10
   9  17   6  107.79   17.70
  -9 -17   6  129.59   95.69
  17 -11  -6   75.39   14.90
  17 -11  -6   90.49   12.80
 -11 -17  -6   35.70   23.50
  17 -11  -6   79.59   13.90
  11  17   6  123.09   15.80
 -11 -17   6   13.50   71.69
 -13 -17  -6   17.80   18.30
  13  17  -6    9.00   12.40
  17 -13  -6   15.10    5.50
 -13 -17  -6   11.50    6.90
  17 -13  -6   26.70    6.70
 -13 -17   6   67.79   65.69
  13  17   6   38.10   11.20
  17 -15  -6   21.70    5.90
  17 -15  -6   26.00    6.60
  15  17  -6   27.50    9.20
 -15 -17  -6   -0.50   17.10
  15  17   6   32.30    7.40
 -15 -17   6   -4.90   35.40
  17  17  -6   35.10    8.30
  17 -17  -6   41.30    6.90
 -17 -17  -6   13.10   13.90
  17 -17  -6   32.60    6.70
  17  17   6   49.70    8.50
 -18 -16  -6   -7.30   14.30
  18  16  -6    9.80    6.00
 -18 -16   6   13.10   32.90
  18  14  -6    4.90    3.30
  14 -18  -6    3.20    3.50
  18  14  -6    7.90    7.50
  14 -18  -6    9.30    5.10
 -18 -14  -6  -13.40   15.60
  18  14   6   12.50    4.90
 -18 -14   6    6.00   36.50
  18  12  -6   53.79   11.70
 -18 -12  -6   51.09   11.70
 -18 -12  -6   19.10   16.80
 -18 -12   6   27.20   43.70
 -18 -10  -6    3.90    7.20
  18  10  -6   15.20    8.90
 -18 -10  -6   -1.10   15.90
  10 -18  -6   19.10    6.50
  18  10  -6    5.10    3.50
  10 -18  -6    7.20    4.30
  18  10   6   18.80    6.10
  18  10   6   20.80    6.00
 -18 -10   6   10.30   40.70
   8 -18  -6  120.39   15.00
 -18  -8  -6  101.79   19.30
   8 -18  -6  128.09   15.10
 -18  -8  -6   96.29   30.00
  18   8   6  128.09   14.50
 -18  -8   6   26.10   66.59
   6 -18  -6   25.60    6.60
  18   6  -6   10.00    4.10
  18   6  -6   14.50    9.60
 -18  -6  -6    7.10    8.30
 -18  -6  -6   27.40   20.60
   6 -18   6  -16.40   34.20
  18   4  -6   22.50    5.50
 -18  -4  -6   43.60   23.00
   4 -18   6   -9.70   52.19
  18   2  -6   54.19    9.00
 -18  -2  -6   65.99   25.40
 -18  -2  -6   63.89   14.20
  18   2  -6   56.29   14.50
   2 -18   6    7.90   65.79
 -18   0  -6   66.69   23.00
  18   0  -6  121.89   20.80
 -18   0  -6  106.39   18.00
  18   0  -6   71.59   10.80
   0 -18   6   54.89   87.59
  18  -2  -6  195.38   23.40
 -18   2  -6  146.49   21.90
 -18   2  -6  144.09   32.40
  18  -2  -6  132.19   17.90
  18  -2  -6  187.98   26.30
  -2 -18   6  222.68  114.69
  18  -2   6  182.68   16.90
 -18   4  -6  139.59   21.10
  18  -4  -6  142.39   18.00
  18  -4  -6  185.48   25.00
  18  -4   6  192.48   16.70
   4  18   6  139.09   20.30
  -6 -18  -6   13.10   21.40
  18  -6  -6   14.40    5.70
  18  -6  -6   30.80    8.50
  18  -6  -6   29.40   10.80
  -6 -18  -6    0.90    5.70
  -6 -18   6   -2.00   63.79
   6  18   6   31.40    9.00
  -8 -18  -6   29.60   23.30
  18  -8  -6   67.39   12.30
  -8 -18  -6   38.00    9.20
  18  -8  -6   50.89   12.20
  -8 -18   6    8.00   70.89
   8  18   6   66.49   13.70
  18 -10  -6   77.69   11.90
 -10 -18  -6   43.50    9.20
  18 -10  -6   60.29    9.60
 -10 -18  -6   15.10   21.80
[truncated: 170,389 more chars]
