# Supplementary material for: Sodium β-Diketonate Glyme Adducts as Precursors for Fluoride Phases: Synthesis, Characterization and Functional Validation
Source: Molecules. 2022 Sep 23;27(19):6282. doi: 10.3390/molecules27196282 (PMC9571527; doi:10.3390/molecules27196282)
Supplement: Supplementary file 1 [file molecules-27-06282-s001.zip › Supporting/2.cif]

 
data_2

# start Validation Reply Form
_vrf_PLAT084_2
;
PROBLEM: High wR2 Value (i.e. > 0.25) ...................       0.46 Report
RESPONSE: several crystals of 2 were tested and all resulted to be twins.
The results reported in the article are those obtained by the best crystal 
we were able to find.
;
_vrf_PLAT082_2
;
PROBLEM: High R1 Value .................................. 0.16 Report
RESPONSE: several crystals of 2 were tested and all resulted to be twins.
The results reported in the article are those obtained by the best crystal 
we were able to find.
;
_vrf_PLAT097_2
;
PROBLEM: Large Reported Max. (Positive) Residual Density 1.20 eA-3
RESPONSE: this density peak is due to disorded around one CF3 moiety
;
_vrf_PLAT340_2
;
PROBLEM: Low Bond Precision on C-C Bonds ............... 0.01041 Ang.
RESPONSE: The observed low bond precision may be attributed to the not excellent 
quality of the data (twin crystals)
;

# end Validation Reply Form

_publ_requested_journal          'Molecules'
_publ_contact_author_name        "Malandrino, Graziella"
_publ_contact_author_address
;
Dipartimento di Scienze Chimiche
Università di Catania and INSTM UdR Catania
V.le Andrea Doria 6
95125 Catania, Italy
;
_publ_contact_author_email
'gmalandrino@unict.it'
loop_
_publ_author_name
_publ_author_address
'Peddagopu, Nishant'
;
Dipartimento di Scienze Chimiche
Università di Catania and INSTM UdR Catania
V.le Andrea Doria 6
95125 Catania, Italy
;
'Pellegrino, Anna L.'
;
Dipartimento di Scienze Chimiche
Università di Catania and INSTM UdR Catania
V.le Andrea Doria 6
95125 Catania, Italy
;
'Bonaccorso, Carmela'
;
Dipartimento di Scienze Chimiche
Università di Catania and INSTM UdR Catania
V.le Andrea Doria 6
95125 Catania, Italy
;
'Rossi, Patrizia'
;
Dipartimento di Ingegneria industriale
Universita' di Firenze
Via S. Marta 3
I-50139 Firenze, ITALY
;
'Paoli, Paola'
;
Dipartimento di Ingegneria industriale
Universita' di Firenze
Via S. Marta 3
I-50139 Firenze, ITALY
;
'Malandrino, Graziella'
;
Dipartimento di Scienze Chimiche
Universita' di Catania
Viale Andrea Doria 6
I-95125 Catania, ITALY
;

_publ_section_title
;
Sodium beta-diketonate glyme adducts as precursors
for fluoride phases: synthesis, characterization and
funcional validation
;

 
_audit_creation_method            'SHELXL-2018/3'
_shelx_SHELXL_version_number      '2018/3'
_chemical_name_systematic         ?
_chemical_name_common             ?
_chemical_melting_point           ?
_chemical_formula_moiety          ?
_chemical_formula_sum
 'C54 H62 F36 Na6 O24' 
_chemical_formula_weight          1916.97

loop_
 _atom_type_symbol
 _atom_type_description
 _atom_type_scat_dispersion_real
 _atom_type_scat_dispersion_imag
 _atom_type_scat_source
 'C'  'C'   0.0181   0.0091
 'International Tables Vol C Tables 4.2.6.8 and 6.1.1.4'
 'H'  'H'   0.0000   0.0000
 'International Tables Vol C Tables 4.2.6.8 and 6.1.1.4'
 'Na'  'Na'   0.1353   0.1239
 'International Tables Vol C Tables 4.2.6.8 and 6.1.1.4'
 'O'  'O'   0.0492   0.0322
 'International Tables Vol C Tables 4.2.6.8 and 6.1.1.4'
 'F'  'F'   0.0727   0.0534
 'International Tables Vol C Tables 4.2.6.8 and 6.1.1.4'
 
_space_group_crystal_system       triclinic
_space_group_IT_number            2
_space_group_name_H-M_alt         'P -1'
_space_group_name_Hall            '-P 1'
 
_shelx_space_group_comment
;
The symmetry employed for this shelxl refinement is uniquely defined
by the following loop, which should always be used as a source of
symmetry information in preference to the above space-group names.
They are only intended as comments.
;
 
loop_
 _space_group_symop_operation_xyz
 'x, y, z'
 '-x, -y, -z'
 
_cell_length_a                    11.4597(10)
_cell_length_b                    17.0190(13)
_cell_length_c                    21.8159(18)
_cell_angle_alpha                 83.860(4)
_cell_angle_beta                  87.651(5)
_cell_angle_gamma                 71.840(4)
_cell_volume                      4019.6(6)
_cell_formula_units_Z             2
_cell_measurement_temperature     100(2)
_cell_measurement_reflns_used      9531
_cell_measurement_theta_min        3.25
_cell_measurement_theta_max       68.19
 
_exptl_crystal_description        'prism'
_exptl_crystal_colour             'colourless'
_exptl_crystal_density_meas       ?
_exptl_crystal_density_method     ?
_exptl_crystal_density_diffrn     1.584          
_exptl_crystal_F_000              1936
_exptl_transmission_factor_min    ?
_exptl_transmission_factor_max    ?
_exptl_crystal_size_max           0.25
_exptl_crystal_size_mid           0.23
_exptl_crystal_size_min           0.19
_exptl_absorpt_coefficient_mu     1.839
_shelx_estimated_absorpt_T_min    ?
_shelx_estimated_absorpt_T_max    ?
_exptl_absorpt_correction_T_min  0.3900
_exptl_absorpt_correction_T_max  0.7531
_exptl_absorpt_process_details
;
 SADABS 2016/2: Krause, L., Herbst-Irmer, R., Sheldrick G.M. & Stalke D.,
 J. Appl. Cryst. 48 (2015) 3-10
;
_exptl_absorpt_special_details    ?
_diffrn_ambient_temperature       100(2)
_diffrn_radiation_wavelength      1.54178
_diffrn_radiation_type            CuK\a
_diffrn_source                    ?
_diffrn_measurement_device_type  'Bruker APEX-II CCD'
_diffrn_measurement_method       '\f and \w scans'
_diffrn_detector_area_resol_mean  ?
_diffrn_reflns_number             100935
_diffrn_reflns_av_unetI/netI      0.0675
_diffrn_reflns_av_R_equivalents   0.1105
_diffrn_reflns_limit_h_min        -13
_diffrn_reflns_limit_h_max        13
_diffrn_reflns_limit_k_min        -20
_diffrn_reflns_limit_k_max        20
_diffrn_reflns_limit_l_min        -26
_diffrn_reflns_limit_l_max        26
_diffrn_reflns_theta_min          2.037
_diffrn_reflns_theta_max          68.696
_diffrn_reflns_theta_full         67.679
_diffrn_measured_fraction_theta_max   0.987
_diffrn_measured_fraction_theta_full  0.994
_diffrn_reflns_Laue_measured_fraction_max    0.987
_diffrn_reflns_Laue_measured_fraction_full   0.994
_diffrn_reflns_point_group_measured_fraction_max   0.987
_diffrn_reflns_point_group_measured_fraction_full  0.994
_reflns_number_total              14654
_reflns_number_gt                 10926
_reflns_threshold_expression      'I > 2\s(I)'
_reflns_Friedel_coverage          0.000
_reflns_Friedel_fraction_max      .
_reflns_Friedel_fraction_full     .
 
_reflns_special_details
;
 Reflections were merged by SHELXL according to the crystal
 class for the calculation of statistics and refinement.
 
 _reflns_Friedel_fraction is defined as the number of unique
 Friedel pairs measured divided by the number that would be
 possible theoretically, ignoring centric projections and
 systematic absences. Completness statistics refer to single and
 composite reflections containing twin component 1 only.
;
 
_computing_data_collection       'Bruker APEX2'
_computing_cell_refinement       'Bruker SAINT'
_computing_data_reduction        'Bruker SAINT'
_computing_structure_solution     'SHELXT 2014/5 (Sheldrick, 2014)'
_computing_structure_refinement 'SHELXL-2018/3 (Sheldrick, 2018)'
_computing_molecular_graphics     ?
_computing_publication_material   ?
_refine_special_details
;
 Refined as a 2-component twin.
;
_refine_ls_structure_factor_coef  Fsqd
_refine_ls_matrix_type            full
_refine_ls_weighting_scheme       calc
_refine_ls_weighting_details
'w=1/[\s^2^(Fo^2^)+(0.2000P)^2^] where P=(Fo^2^+2Fc^2^)/3'
_atom_sites_solution_primary      ?
_atom_sites_solution_secondary    ?
_atom_sites_solution_hydrogens    geom
_refine_ls_hydrogen_treatment     constr
_refine_ls_extinction_method      none
_refine_ls_extinction_coef        .
_refine_ls_number_reflns          14654
_refine_ls_number_parameters      1082
_refine_ls_number_restraints      0
_refine_ls_R_factor_all           0.1751
_refine_ls_R_factor_gt            0.1584
_refine_ls_wR_factor_ref          0.4627
_refine_ls_wR_factor_gt           0.4446
_refine_ls_goodness_of_fit_ref    1.927
_refine_ls_restrained_S_all       1.927
_refine_ls_shift/su_max           0.075
_refine_ls_shift/su_mean          0.002
 
loop_
 _atom_site_label
 _atom_site_type_symbol
 _atom_site_fract_x
 _atom_site_fract_y
 _atom_site_fract_z
 _atom_site_U_iso_or_equiv
 _atom_site_adp_type
 _atom_site_occupancy
 _atom_site_site_symmetry_order  
 _atom_site_calc_flag
 _atom_site_refinement_flags_posn
 _atom_site_refinement_flags_adp
 _atom_site_refinement_flags_occupancy
 _atom_site_disorder_assembly
 _atom_site_disorder_group
Na1 Na 0.2539(2) 0.77276(15) 0.33726(13) 0.0435(6) Uani 1 1 d . . . . .
Na2 Na 0.3149(3) 0.58727(15) 0.30136(12) 0.0441(6) Uani 1 1 d . . . . .
Na3 Na 0.4102(3) 0.41800(15) 0.20965(13) 0.0461(7) Uani 1 1 d . . . . .
Na4 Na 0.5304(3) 0.23697(15) 0.16762(13) 0.0454(6) Uani 1 1 d . . . . .
O1 O 0.0560(5) 0.8517(3) 0.3447(2) 0.0477(12) Uani 1 1 d . . . . .
O2 O 0.1543(5) 0.6709(3) 0.3629(2) 0.0468(11) Uani 1 1 d . . . . .
C1 C -0.0400(7) 0.8341(4) 0.3524(3) 0.0430(15) Uani 1 1 d . . . . .
C2 C -0.0551(7) 0.7552(4) 0.3697(4) 0.0487(16) Uani 1 1 d . . . . .
H2 H -0.135192 0.752281 0.379658 0.058 Uiso 1 1 calc R U . . .
C3 C 0.0428(7) 0.6818(4) 0.3726(3) 0.0464(16) Uani 1 1 d . . . . .
C4 C -0.1565(7) 0.9071(4) 0.3412(4) 0.0463(16) Uani 1 1 d . . . . .
F41 F -0.2601(4) 0.8885(3) 0.3431(3) 0.0691(14) Uani 1 1 d . . . . .
F42 F -0.1521(4) 0.9490(3) 0.2864(2) 0.0626(12) Uani 1 1 d . . . . .
F43 F -0.1660(5) 0.9615(3) 0.3832(3) 0.0735(15) Uani 1 1 d . . . . .
C5 C 0.0108(8) 0.6005(5) 0.3893(4) 0.059(2) Uani 1 1 d . . . . .
F51 F -0.1031(5) 0.6117(3) 0.4142(4) 0.104(3) Uani 1 1 d . . . . .
F52 F 0.0848(5) 0.5491(3) 0.4303(2) 0.0610(12) Uani 1 1 d . . . . .
F53 F 0.0161(8) 0.5614(4) 0.3406(3) 0.105(3) Uani 1 1 d . . . . .
O3 O 0.3857(4) 0.8201(3) 0.3878(2) 0.0466(11) Uani 1 1 d . . . . .
O4 O 0.4323(4) 0.6575(3) 0.3451(2) 0.0455(11) Uani 1 1 d . . . . .
C6 C 0.4890(7) 0.7854(4) 0.4079(3) 0.0433(15) Uani 1 1 d . . . . .
C7 C 0.5672(7) 0.7049(4) 0.4010(3) 0.0448(15) Uani 1 1 d . . . . .
H7 H 0.647159 0.687717 0.418146 0.054 Uiso 1 1 calc R U . . .
C8 C 0.5302(6) 0.6487(4) 0.3691(3) 0.0422(15) Uani 1 1 d . . . . .
C9 C 0.5393(7) 0.8357(5) 0.4475(4) 0.0511(17) Uani 1 1 d . . . . .
F91 F 0.5201(5) 0.9138(3) 0.4213(3) 0.0634(12) Uani 1 1 d . . . . .
F92 F 0.4777(5) 0.8434(4) 0.5027(2) 0.0700(13) Uani 1 1 d . . . . .
F93 F 0.6573(4) 0.8056(3) 0.4605(3) 0.0660(13) Uani 1 1 d . . . . .
C10 C 0.6312(7) 0.5653(4) 0.3627(4) 0.0490(17) Uani 1 1 d . . . . .
F101 F 0.7263(4) 0.5746(3) 0.3279(3) 0.0680(13) Uani 1 1 d . . . . .
F102 F 0.6793(5) 0.5267(3) 0.4164(2) 0.0727(14) Uani 1 1 d . . . . .
F103 F 0.5899(5) 0.5127(3) 0.3358(3) 0.0732(15) Uani 1 1 d . . . . .
O5 O 0.2593(5) 0.7196(3) 0.2439(2) 0.0491(12) Uani 1 1 d . . . . .
O6 O 0.3220(5) 0.5625(3) 0.1940(2) 0.0459(11) Uani 1 1 d . . . . .
C11 C 0.2440(7) 0.7453(4) 0.1901(3) 0.0452(15) Uani 1 1 d . . . . .
C12 C 0.2599(7) 0.6978(4) 0.1391(3) 0.0473(16) Uani 1 1 d . . . . .
H12 H 0.244365 0.725785 0.098791 0.057 Uiso 1 1 calc R U . . .
C13 C 0.2975(7) 0.6117(4) 0.1462(3) 0.0439(15) Uani 1 1 d . . . . .
C14 C 0.2011(8) 0.8402(4) 0.1753(4) 0.0540(19) Uani 1 1 d . . . . .
F141 F 0.2364(5) 0.8765(3) 0.2189(2) 0.0667(13) Uani 1 1 d . . . . .
F142 F 0.0812(5) 0.8692(3) 0.1729(4) 0.093(2) Uani 1 1 d . . . . .
F143 F 0.2445(7) 0.8666(3) 0.1224(3) 0.0826(17) Uani 1 1 d . . . . .
C15 C 0.3085(7) 0.5703(4) 0.0848(3) 0.0467(16) Uani 1 1 d . . . . .
F151 F 0.3580(5) 0.4889(3) 0.0932(2) 0.0600(12) Uani 1 1 d . . . . .
F152 F 0.1970(4) 0.5861(3) 0.0599(2) 0.0596(11) Uani 1 1 d . . . . .
F153 F 0.3749(4) 0.5999(3) 0.0428(2) 0.0576(11) Uani 1 1 d . . . . .
O7 O 0.3886(5) 0.4400(3) 0.3168(2) 0.0445(11) Uani 1 1 d . . . . .
O8 O 0.4999(5) 0.2856(3) 0.2638(2) 0.0489(12) Uani 1 1 d . . . . .
C16 C 0.4333(7) 0.3929(4) 0.3635(3) 0.0442(15) Uani 1 1 d . . . . .
C17 C 0.5006(7) 0.3084(4) 0.3690(3) 0.0455(16) Uani 1 1 d . . . . .
H17 H 0.530156 0.282099 0.408493 0.055 Uiso 1 1 calc R U . . .
C18 C 0.5260(7) 0.2613(4) 0.3187(3) 0.0446(15) Uani 1 1 d . . . . .
C19 C 0.4063(7) 0.4314(4) 0.4262(3) 0.0463(16) Uani 1 1 d . . . . .
F191 F 0.3661(5) 0.5152(2) 0.4172(2) 0.0572(11) Uani 1 1 d . . . . .
F192 F 0.5047(4) 0.4098(3) 0.4616(2) 0.0557(11) Uani 1 1 d . . . . .
F193 F 0.3179(4) 0.4080(3) 0.4576(2) 0.0550(10) Uani 1 1 d . . . . .
C20 C 0.5884(7) 0.1663(4) 0.3326(4) 0.0488(17) Uani 1 1 d . . . . .
F201 F 0.6472(4) 0.1340(3) 0.2825(2) 0.0574(11) Uani 1 1 d . . . . .
F203 F 0.6668(4) 0.1461(3) 0.3784(2) 0.0607(12) Uani 1 1 d . . . . .
F202 F 0.5031(4) 0.1285(3) 0.3471(3) 0.0679(14) Uani 1 1 d . . . . .
O9 O 0.5863(5) 0.3591(3) 0.1505(2) 0.0492(12) Uani 1 1 d . . . . .
O10 O 0.7044(5) 0.1960(3) 0.1097(2) 0.0490(12) Uani 1 1 d . . . . .
C21 C 0.6765(7) 0.3705(4) 0.1226(3) 0.0479(17) Uani 1 1 d . . . . .
C22 C 0.7706(7) 0.3163(4) 0.0903(4) 0.0481(16) Uani 1 1 d . . . . .
H22 H 0.833255 0.335851 0.070688 0.058 Uiso 1 1 calc R U . . .
C23 C 0.7742(7) 0.2341(4) 0.0864(3) 0.0435(15) Uani 1 1 d . . . . .
C24 C 0.6834(7) 0.4610(4) 0.1212(4) 0.0490(17) Uani 1 1 d . . . . .
F241 F 0.6312(15) 0.4948(5) 0.1702(5) 0.191(6) Uani 1 1 d . . . . .
F242 F 0.6268(9) 0.5093(4) 0.0766(4) 0.127(3) Uani 1 1 d . . . . .
F243 F 0.7901(7) 0.4659(4) 0.1232(6) 0.157(5) Uani 1 1 d . . . . .
C25 C 0.8784(8) 0.1820(5) 0.0473(4) 0.0547(18) Uani 1 1 d . . . . .
F251 F 0.9653(5) 0.2164(3) 0.0310(3) 0.0800(17) Uani 1 1 d . . . . .
F252 F 0.9334(4) 0.1080(3) 0.0771(2) 0.0590(11) Uani 1 1 d . . . . .
F253 F 0.8335(5) 0.1677(3) -0.0045(2) 0.0739(15) Uani 1 1 d . . . . .
O11 O 0.3304(5) 0.3304(3) 0.1607(2) 0.0475(12) Uani 1 1 d . . . . .
O12 O 0.4152(5) 0.1548(3) 0.1499(3) 0.0493(12) Uani 1 1 d . . . . .
C26 C 0.2304(7) 0.3166(4) 0.1585(3) 0.0444(16) Uani 1 1 d . . . . .
C27 C 0.2082(7) 0.2425(4) 0.1511(3) 0.0450(15) Uani 1 1 d . . . . .
H27 H 0.125870 0.242535 0.147251 0.054 Uiso 1 1 calc R U . . .
C28 C 0.3035(7) 0.1678(4) 0.1490(3) 0.0425(15) Uani 1 1 d . . . . .
C29 C 0.1171(7) 0.3929(4) 0.1632(4) 0.0525(18) Uani 1 1 d . . . . .
F291 F 0.1402(5) 0.4470(3) 0.1978(3) 0.0829(17) Uani 1 1 d . . . . .
F292 F 0.0853(5) 0.4352(3) 0.1077(3) 0.0818(17) Uani 1 1 d . . . . .
F293 F 0.0194(5) 0.3766(3) 0.1879(3) 0.0819(18) Uani 1 1 d . . . . .
C30 C 0.2660(7) 0.0886(5) 0.1476(4) 0.0556(19) Uani 1 1 d . . . . .
F301 F 0.3347(5) 0.0387(3) 0.1072(3) 0.0640(12) Uani 1 1 d . . . . .
F302 F 0.2847(5) 0.0446(3) 0.2031(3) 0.0676(13) Uani 1 1 d . . . . .
F303 F 0.1490(5) 0.1024(3) 0.1329(3) 0.0783(17) Uani 1 1 d . . . . .
Na5 Na 0.6969(3) 0.80708(16) 0.11090(13) 0.0469(7) Uani 1 1 d . . . . .
O13 O 0.5608(5) 0.7615(3) 0.1825(2) 0.0510(12) Uani 1 1 d . . . . .
O14 O 0.6517(4) 0.8912(3) 0.1948(2) 0.0463(11) Uani 1 1 d . . . . .
O15 O 0.7390(5) 0.9351(3) 0.0812(2) 0.0518(12) Uani 1 1 d . . . . .
C31 C 0.8283(9) 0.9393(6) 0.0347(4) 0.068(2) Uani 1 1 d . . . . .
H31A H 0.817507 0.910147 0.000073 0.102 Uiso 1 1 calc R U . . .
H31B H 0.818134 0.997632 0.020375 0.102 Uiso 1 1 calc R U . . .
H31C H 0.910747 0.913133 0.051768 0.102 Uiso 1 1 calc R U . . .
C32 C 0.7488(8) 0.9764(4) 0.1333(4) 0.0517(18) Uani 1 1 d . . . . .
H32A H 0.746351 1.034352 0.120127 0.062 Uiso 1 1 calc R U . . .
H32B H 0.827396 0.947473 0.154715 0.062 Uiso 1 1 calc R U . . .
C33 C 0.6433(7) 0.9753(4) 0.1755(4) 0.0474(16) Uani 1 1 d . . . . .
H33A H 0.645649 1.005141 0.211765 0.057 Uiso 1 1 calc R U . . .
H33B H 0.564815 1.003523 0.153797 0.057 Uiso 1 1 calc R U . . .
C34 C 0.5477(7) 0.8826(5) 0.2297(4) 0.0493(17) Uani 1 1 d . . . . .
H34A H 0.471341 0.912490 0.206624 0.059 Uiso 1 1 calc R U . . .
H34B H 0.543388 0.906505 0.269424 0.059 Uiso 1 1 calc R U . . .
C35 C 0.5605(8) 0.7929(5) 0.2407(3) 0.0498(16) Uani 1 1 d . . . . .
H35A H 0.638121 0.762806 0.262638 0.060 Uiso 1 1 calc R U . . .
H35B H 0.491390 0.784708 0.266526 0.060 Uiso 1 1 calc R U . . .
C36 C 0.5758(8) 0.6749(4) 0.1884(4) 0.058(2) Uani 1 1 d . . . . .
H36A H 0.575408 0.656316 0.147447 0.087 Uiso 1 1 calc R U . . .
H36B H 0.654068 0.644519 0.208598 0.087 Uiso 1 1 calc R U . . .
H36C H 0.508211 0.664161 0.213300 0.087 Uiso 1 1 calc R U . . .
O16 O 0.5922(5) 0.8160(3) 0.0171(3) 0.0586(14) Uani 1 1 d . . . . .
O17 O 0.7637(6) 0.6764(3) 0.0674(2) 0.0568(14) Uani 1 1 d . . . . .
O18 O 0.8860(5) 0.7207(3) 0.1553(3) 0.0578(13) Uani 1 1 d . . . . .
C37 C 0.4735(9) 0.8768(6) 0.0066(5) 0.073(2) Uani 1 1 d . . . . .
H37A H 0.475261 0.930497 0.018153 0.109 Uiso 1 1 calc R U . . .
H37B H 0.452859 0.882325 -0.037137 0.109 Uiso 1 1 calc R U . . .
H37C H 0.411598 0.858942 0.031583 0.109 Uiso 1 1 calc R U . . .
C38 C 0.5954(10) 0.7370(6) 0.0012(4) 0.068(2) Uani 1 1 d . . . . .
H38A H 0.565579 0.741825 -0.041373 0.082 Uiso 1 1 calc R U . . .
H38B H 0.541539 0.714115 0.029473 0.082 Uiso 1 1 calc R U . . .
C39 C 0.7254(10) 0.6804(5) 0.0061(4) 0.068(2) Uani 1 1 d . . . . .
H39A H 0.729899 0.624325 -0.004300 0.082 Uiso 1 1 calc R U . . .
H39B H 0.779158 0.702385 -0.022884 0.082 Uiso 1 1 calc R U . . .
C40 C 0.8937(8) 0.6373(5) 0.0743(4) 0.064(2) Uani 1 1 d . . . . .
H40A H 0.939022 0.668779 0.047548 0.077 Uiso 1 1 calc R U . . .
H40B H 0.917076 0.579921 0.062335 0.077 Uiso 1 1 calc R U . . .
C41 C 0.9242(8) 0.6361(5) 0.1400(4) 0.059(2) Uani 1 1 d . . . . .
H41A H 0.880959 0.603083 0.166740 0.071 Uiso 1 1 calc R U . . .
H41B H 1.013680 0.610603 0.146361 0.071 Uiso 1 1 calc R U . . .
C42 C 0.9192(8) 0.7257(6) 0.2170(5) 0.067(2) Uani 1 1 d . . . . .
H42A H 0.892005 0.783845 0.225948 0.100 Uiso 1 1 calc R U . . .
H42B H 0.879723 0.693495 0.245955 0.100 Uiso 1 1 calc R U . . .
H42C H 1.008559 0.702995 0.221265 0.100 Uiso 1 1 calc R U . . .
Na6 Na 0.9853(2) 0.20190(15) 0.38342(12) 0.0432(6) Uani 1 1 d . . . . .
O19 O 0.8391(5) 0.2489(3) 0.3012(2) 0.0493(12) Uani 1 1 d . . . . .
O20 O 1.0511(5) 0.1160(3) 0.3021(2) 0.0491(12) Uani 1 1 d . . . . .
O21 O 1.1523(5) 0.0843(3) 0.4174(3) 0.0528(12) Uani 1 1 d . . . . .
C43 C 0.7767(8) 0.3362(5) 0.2878(4) 0.0582(19) Uani 1 1 d . . . . .
H43A H 0.746058 0.360671 0.326249 0.087 Uiso 1 1 calc R U . . .
H43B H 0.833887 0.363404 0.267638 0.087 Uiso 1 1 calc R U . . .
H43C H 0.707523 0.343945 0.260346 0.087 Uiso 1 1 calc R U . . .
C44 C 0.8852(8) 0.2105(5) 0.2466(4) 0.0563(19) Uani 1 1 d . . . . .
H44A H 0.942822 0.237323 0.225159 0.068 Uiso 1 1 calc R U . . .
H44B H 0.816786 0.216579 0.218403 0.068 Uiso 1 1 calc R U . . .
C45 C 0.9499(8) 0.1207(5) 0.2644(4) 0.0549(18) Uani 1 1 d . . . . .
H45A H 0.893491 0.094254 0.287536 0.066 Uiso 1 1 calc R U . . .
H45B H 0.979451 0.091482 0.227209 0.066 Uiso 1 1 calc R U . . .
C46 C 1.1159(8) 0.0317(4) 0.3278(4) 0.0539(18) Uani 1 1 d . . . . .
H46A H 1.153791 -0.003213 0.294318 0.065 Uiso 1 1 calc R U . . .
H46B H 1.058175 0.006634 0.351101 0.065 Uiso 1 1 calc R U . . .
C47 C 1.2112(7) 0.0366(4) 0.3689(4) 0.0533(18) Uani 1 1 d . . . . .
H47A H 1.259901 -0.019919 0.385970 0.064 Uiso 1 1 calc R U . . .
H47B H 1.267349 0.063180 0.345799 0.064 Uiso 1 1 calc R U . . .
C48 C 1.2355(9) 0.0910(5) 0.4613(4) 0.062(2) Uani 1 1 d . . . . .
H48A H 1.189835 0.124442 0.493497 0.093 Uiso 1 1 calc R U . . .
H48B H 1.281283 0.035436 0.479947 0.093 Uiso 1 1 calc R U . . .
H48C H 1.293061 0.117794 0.440917 0.093 Uiso 1 1 calc R U . . .
O22 O 1.0985(5) 0.2947(3) 0.3502(2) 0.0496(12) Uani 1 1 d . . . . .
O23 O 0.9446(4) 0.3112(3) 0.4505(2) 0.0461(11) Uani 1 1 d . . . . .
O24 O 0.8481(5) 0.1837(3) 0.4631(2) 0.0488(12) Uani 1 1 d . . . . .
C49 C 1.2147(7) 0.2643(5) 0.3210(4) 0.0560(19) Uani 1 1 d . . . . .
H49A H 1.210821 0.224836 0.292162 0.084 Uiso 1 1 calc R U . . .
H49B H 1.236561 0.310767 0.298546 0.084 Uiso 1 1 calc R U . . .
H49C H 1.277017 0.236175 0.352302 0.084 Uiso 1 1 calc R U . . .
C50 C 1.0973(8) 0.3520(5) 0.3926(4) 0.0549(18) Uani 1 1 d . . . . .
H50A H 1.120571 0.399394 0.371403 0.066 Uiso 1 1 calc R U . . .
H50B H 1.157385 0.324869 0.425716 0.066 Uiso 1 1 calc R U . . .
C51 C 0.9709(8) 0.3822(4) 0.4196(4) 0.0544(18) Uani 1 1 d . . . . .
H51A H 0.967354 0.423263 0.449085 0.065 Uiso 1 1 calc R U . . .
H51B H 0.910271 0.408975 0.386662 0.065 Uiso 1 1 calc R U . . .
C52 C 0.8222(7) 0.3262(4) 0.4722(4) 0.0487(16) Uani 1 1 d . . . . .
H52A H 0.764461 0.343809 0.437141 0.058 Uiso 1 1 calc R U . . .
H52B H 0.801196 0.370689 0.500217 0.058 Uiso 1 1 calc R U . . .
C53 C 0.8133(7) 0.2463(4) 0.5060(3) 0.0486(16) Uani 1 1 d . . . . .
H53A H 0.868912 0.229682 0.541834 0.058 Uiso 1 1 calc R U . . .
H53B H 0.728252 0.253497 0.521011 0.058 Uiso 1 1 calc R U . . .
C54 C 0.8528(9) 0.1041(4) 0.4928(4) 0.0566(19) Uani 1 1 d . . . . .
H54A H 0.876606 0.062912 0.462705 0.085 Uiso 1 1 calc R U . . .
H54B H 0.913226 0.088469 0.525989 0.085 Uiso 1 1 calc R U . . .
H54C H 0.771730 0.106063 0.510053 0.085 Uiso 1 1 calc R U . . .
 
loop_
 _atom_site_aniso_label
 _atom_site_aniso_U_11
 _atom_site_aniso_U_22
 _atom_site_aniso_U_33
 _atom_site_aniso_U_23
 _atom_site_aniso_U_13
 _atom_site_aniso_U_12
Na1 0.0454(15) 0.0328(12) 0.0495(15) -0.0077(11) -0.0009(11) -0.0067(10)
Na2 0.0578(16) 0.0278(12) 0.0431(14) -0.0070(10) -0.0008(12) -0.0068(10)
Na3 0.0595(17) 0.0307(12) 0.0436(14) -0.0074(10) 0.0009(12) -0.0064(11)
Na4 0.0514(16) 0.0333(13) 0.0497(15) -0.0093(11) 0.0016(12) -0.0089(11)
O1 0.051(3) 0.030(2) 0.059(3) -0.007(2) 0.001(2) -0.0076(19)
O2 0.053(3) 0.032(2) 0.050(3) -0.0023(19) 0.001(2) -0.0055(19)
C1 0.049(4) 0.030(3) 0.045(4) -0.007(3) -0.005(3) -0.005(3)
C2 0.045(4) 0.036(3) 0.062(5) 0.000(3) 0.000(3) -0.010(3)
C3 0.058(5) 0.032(3) 0.046(4) -0.001(3) -0.006(3) -0.010(3)
C4 0.048(4) 0.034(3) 0.052(4) -0.006(3) -0.003(3) -0.004(3)
F41 0.045(3) 0.048(3) 0.103(4) 0.008(3) -0.003(2) -0.0044(19)
F42 0.065(3) 0.047(2) 0.064(3) 0.010(2) -0.008(2) -0.005(2)
F43 0.078(3) 0.051(3) 0.077(3) -0.026(2) -0.002(3) 0.009(2)
C5 0.054(5) 0.046(4) 0.079(6) 0.001(4) -0.015(4) -0.020(3)
F51 0.061(3) 0.047(3) 0.198(8) 0.019(4) -0.004(4) -0.021(2)
F52 0.073(3) 0.038(2) 0.071(3) 0.006(2) -0.010(2) -0.020(2)
F53 0.202(8) 0.050(3) 0.078(4) -0.003(3) -0.042(4) -0.055(4)
O3 0.048(3) 0.034(2) 0.055(3) -0.009(2) -0.002(2) -0.007(2)
O4 0.045(3) 0.035(2) 0.053(3) -0.004(2) -0.006(2) -0.0069(19)
C6 0.049(4) 0.044(4) 0.039(3) -0.008(3) 0.001(3) -0.016(3)
C7 0.047(4) 0.033(3) 0.052(4) -0.004(3) -0.004(3) -0.009(3)
C8 0.036(3) 0.034(3) 0.050(4) -0.002(3) 0.001(3) -0.002(2)
C9 0.052(4) 0.049(4) 0.053(4) -0.014(3) 0.001(3) -0.014(3)
F91 0.071(3) 0.044(2) 0.079(3) -0.012(2) -0.004(2) -0.021(2)
F92 0.085(4) 0.079(3) 0.053(3) -0.024(2) 0.005(2) -0.029(3)
F93 0.056(3) 0.062(3) 0.080(3) -0.022(2) -0.010(2) -0.013(2)
C10 0.046(4) 0.034(3) 0.061(5) -0.006(3) 0.000(3) -0.004(3)
F101 0.054(3) 0.055(3) 0.087(4) -0.012(2) 0.011(2) -0.005(2)
F102 0.085(4) 0.047(3) 0.065(3) 0.001(2) -0.007(3) 0.008(2)
F103 0.062(3) 0.045(2) 0.111(4) -0.039(3) -0.007(3) -0.004(2)
O5 0.066(3) 0.034(2) 0.044(3) -0.004(2) -0.008(2) -0.009(2)
O6 0.063(3) 0.029(2) 0.040(3) -0.0058(19) -0.001(2) -0.0059(19)
C11 0.049(4) 0.037(3) 0.047(4) -0.004(3) -0.002(3) -0.010(3)
C12 0.062(5) 0.037(3) 0.039(4) -0.001(3) -0.006(3) -0.011(3)
C13 0.047(4) 0.043(4) 0.040(4) -0.008(3) 0.001(3) -0.010(3)
C14 0.074(5) 0.035(4) 0.050(4) -0.004(3) -0.004(4) -0.013(3)
F141 0.097(4) 0.042(2) 0.061(3) -0.010(2) -0.005(3) -0.020(2)
F142 0.066(3) 0.043(3) 0.159(7) -0.001(3) -0.026(4) -0.002(2)
F143 0.149(5) 0.035(2) 0.059(3) 0.000(2) 0.010(3) -0.025(3)
C15 0.055(4) 0.037(3) 0.046(4) -0.006(3) 0.001(3) -0.009(3)
F151 0.090(3) 0.034(2) 0.050(2) -0.0126(18) -0.001(2) -0.009(2)
F152 0.065(3) 0.060(3) 0.053(3) -0.016(2) -0.007(2) -0.013(2)
F153 0.072(3) 0.053(2) 0.045(2) -0.0075(19) 0.006(2) -0.015(2)
O7 0.065(3) 0.026(2) 0.038(2) -0.0055(18) -0.001(2) -0.0067(19)
O8 0.065(3) 0.034(2) 0.041(3) -0.004(2) -0.003(2) -0.007(2)
C16 0.050(4) 0.036(3) 0.044(4) -0.007(3) 0.001(3) -0.009(3)
C17 0.058(4) 0.028(3) 0.044(4) -0.005(3) -0.001(3) -0.004(3)
C18 0.053(4) 0.029(3) 0.047(4) -0.002(3) 0.000(3) -0.007(3)
C19 0.057(4) 0.030(3) 0.046(4) -0.009(3) -0.001(3) -0.004(3)
F191 0.081(3) 0.031(2) 0.053(2) -0.0104(18) 0.000(2) -0.0066(18)
F192 0.065(3) 0.050(2) 0.047(2) -0.0098(19) -0.008(2) -0.0078(19)
F193 0.065(3) 0.052(2) 0.048(2) -0.0085(19) 0.007(2) -0.017(2)
C20 0.054(4) 0.035(3) 0.051(4) -0.006(3) 0.001(3) -0.004(3)
F201 0.069(3) 0.037(2) 0.059(3) -0.0159(19) 0.002(2) -0.0029(18)
F203 0.073(3) 0.038(2) 0.057(3) -0.0040(19) -0.011(2) 0.0034(19)
F202 0.061(3) 0.034(2) 0.107(4) -0.005(2) 0.012(3) -0.0148(19)
O9 0.056(3) 0.034(2) 0.054(3) -0.008(2) 0.003(2) -0.009(2)
O10 0.056(3) 0.039(2) 0.052(3) -0.013(2) 0.004(2) -0.012(2)
C21 0.062(5) 0.030(3) 0.048(4) 0.002(3) -0.010(3) -0.009(3)
C22 0.052(4) 0.039(3) 0.051(4) -0.001(3) 0.000(3) -0.012(3)
C23 0.047(4) 0.040(3) 0.041(4) -0.004(3) 0.001(3) -0.011(3)
C24 0.060(5) 0.034(3) 0.051(4) -0.007(3) -0.004(3) -0.012(3)
F241 0.393(18) 0.085(5) 0.136(8) -0.065(6) 0.120(10) -0.130(9)
F242 0.181(8) 0.050(3) 0.156(7) 0.034(4) -0.093(6) -0.049(4)
F243 0.085(5) 0.049(3) 0.346(16) -0.032(6) -0.052(7) -0.022(3)
C25 0.066(5) 0.042(4) 0.051(4) -0.005(3) 0.008(4) -0.010(3)
F251 0.079(4) 0.058(3) 0.103(4) -0.020(3) 0.044(3) -0.025(2)
F252 0.058(3) 0.043(2) 0.067(3) -0.007(2) 0.001(2) -0.0031(18)
F253 0.096(4) 0.065(3) 0.044(2) -0.016(2) 0.001(2) 0.003(3)
O11 0.047(3) 0.033(2) 0.058(3) -0.005(2) -0.003(2) -0.0058(19)
O12 0.048(3) 0.038(2) 0.061(3) -0.009(2) -0.003(2) -0.010(2)
C26 0.050(4) 0.030(3) 0.046(4) -0.002(3) 0.000(3) -0.003(3)
C27 0.046(4) 0.035(3) 0.051(4) -0.005(3) 0.001(3) -0.007(3)
C28 0.049(4) 0.037(3) 0.040(3) -0.007(3) -0.003(3) -0.010(3)
C29 0.048(4) 0.030(3) 0.072(5) -0.005(3) 0.003(4) -0.002(3)
F291 0.071(3) 0.052(3) 0.119(5) -0.041(3) 0.002(3) 0.000(2)
F292 0.080(4) 0.060(3) 0.078(4) 0.010(3) -0.001(3) 0.012(2)
F293 0.061(3) 0.042(2) 0.133(5) -0.010(3) 0.027(3) -0.004(2)
C30 0.046(4) 0.041(4) 0.076(6) -0.011(4) 0.000(4) -0.007(3)
F301 0.070(3) 0.044(2) 0.081(3) -0.026(2) 0.003(2) -0.015(2)
F302 0.082(3) 0.039(2) 0.077(3) 0.005(2) 0.009(3) -0.016(2)
F303 0.053(3) 0.051(3) 0.134(5) -0.015(3) -0.016(3) -0.016(2)
Na5 0.0598(17) 0.0322(13) 0.0456(15) -0.0059(11) 0.0003(12) -0.0091(11)
O13 0.072(3) 0.035(2) 0.044(3) -0.006(2) 0.001(2) -0.013(2)
O14 0.051(3) 0.031(2) 0.052(3) -0.007(2) 0.001(2) -0.0054(19)
O15 0.062(3) 0.040(3) 0.052(3) -0.008(2) 0.005(2) -0.013(2)
C31 0.071(6) 0.072(6) 0.058(5) -0.004(4) 0.013(4) -0.020(4)
C32 0.063(5) 0.035(3) 0.057(4) -0.013(3) -0.001(4) -0.013(3)
C33 0.053(4) 0.031(3) 0.055(4) -0.007(3) 0.000(3) -0.007(3)
C34 0.048(4) 0.044(4) 0.056(4) -0.016(3) 0.009(3) -0.011(3)
C35 0.059(4) 0.048(4) 0.041(4) -0.003(3) 0.003(3) -0.014(3)
C36 0.073(5) 0.035(4) 0.066(5) -0.004(3) 0.007(4) -0.018(3)
O16 0.072(4) 0.046(3) 0.054(3) -0.007(2) -0.006(3) -0.012(2)
O17 0.084(4) 0.041(3) 0.039(3) -0.007(2) 0.009(2) -0.010(2)
O18 0.063(3) 0.041(3) 0.060(3) -0.001(2) -0.008(3) -0.004(2)
C37 0.079(6) 0.065(5) 0.064(5) -0.004(4) -0.005(5) -0.008(4)
C38 0.101(7) 0.059(5) 0.050(5) -0.005(4) -0.010(4) -0.031(5)
C39 0.111(8) 0.041(4) 0.049(5) -0.008(3) 0.003(5) -0.017(4)
C40 0.073(6) 0.033(4) 0.074(6) -0.008(4) 0.016(4) 0.000(3)
C41 0.060(5) 0.034(4) 0.075(6) -0.003(3) 0.009(4) -0.004(3)
C42 0.056(5) 0.069(5) 0.072(6) -0.007(4) -0.014(4) -0.013(4)
Na6 0.0512(16) 0.0337(12) 0.0425(14) -0.0064(10) 0.0010(11) -0.0094(10)
O19 0.057(3) 0.044(3) 0.043(3) -0.002(2) -0.002(2) -0.011(2)
O20 0.054(3) 0.042(3) 0.051(3) -0.009(2) 0.003(2) -0.015(2)
O21 0.059(3) 0.039(2) 0.057(3) -0.010(2) -0.003(2) -0.008(2)
C43 0.058(5) 0.044(4) 0.068(5) 0.004(4) -0.005(4) -0.013(3)
C44 0.066(5) 0.058(5) 0.048(4) -0.004(3) -0.002(4) -0.024(4)
C45 0.057(5) 0.056(4) 0.055(4) -0.013(4) -0.001(4) -0.020(3)
C46 0.069(5) 0.033(3) 0.058(5) -0.006(3) 0.002(4) -0.014(3)
C47 0.060(5) 0.031(3) 0.062(5) -0.007(3) 0.009(4) -0.006(3)
C48 0.076(6) 0.054(4) 0.055(5) -0.005(4) -0.014(4) -0.019(4)
O22 0.052(3) 0.044(3) 0.053(3) -0.010(2) 0.005(2) -0.013(2)
O23 0.049(3) 0.033(2) 0.055(3) -0.005(2) 0.005(2) -0.0109(19)
O24 0.071(3) 0.032(2) 0.044(3) -0.0043(19) 0.004(2) -0.017(2)
C49 0.060(5) 0.043(4) 0.062(5) -0.006(3) 0.014(4) -0.013(3)
C50 0.057(5) 0.047(4) 0.066(5) -0.013(4) 0.006(4) -0.022(3)
C51 0.069(5) 0.032(3) 0.062(5) -0.008(3) 0.006(4) -0.016(3)
C52 0.054(4) 0.032(3) 0.057(4) -0.008(3) 0.005(3) -0.009(3)
C53 0.058(4) 0.044(4) 0.044(4) -0.008(3) 0.003(3) -0.016(3)
C54 0.080(6) 0.031(3) 0.058(5) 0.000(3) 0.000(4) -0.018(3)
 
_geom_special_details
;
 All esds (except the esd in the dihedral angle between two l.s. planes)
 are estimated using the full covariance matrix.  The cell esds are taken
 into account individually in the estimation of esds in distances, angles
 and torsion angles; correlations between esds in cell parameters are only
 used when they are defined by crystal symmetry.  An approximate (isotropic)
 treatment of cell esds is used for estimating esds involving l.s. planes.
;
 
loop_
 _geom_bond_atom_site_label_1
 _geom_bond_atom_site_label_2
 _geom_bond_distance
 _geom_bond_site_symmetry_2
 _geom_bond_publ_flag
Na1 O1 2.256(5) . ?
Na1 O3 2.287(6) . ?
Na1 O5 2.307(5) . ?
Na1 O4 2.349(5) . ?
Na1 O2 2.365(6) . ?
Na1 F141 2.945(6) . ?
Na1 Na2 3.190(3) . ?
Na2 O4 2.344(5) . ?
Na2 O5 2.370(5) . ?
Na2 O7 2.373(5) . ?
Na2 O2 2.406(6) . ?
Na2 O6 2.417(5) . ?
Na2 F191 2.692(5) . ?
Na2 Na3 3.548(3) . ?
Na3 O11 2.339(6) . ?
Na3 O6 2.342(5) . ?
Na3 O9 2.355(6) . ?
Na3 O8 2.370(5) . ?
Na3 O7 2.397(5) . ?
Na3 F151 2.700(5) . ?
Na3 F291 2.994(6) . ?
Na3 Na4 3.176(3) . ?
Na4 O10 2.274(6) . ?
Na4 O12 2.270(6) . ?
Na4 O8 2.310(5) . ?
Na4 O11 2.347(5) . ?
Na4 O9 2.349(5) . ?
O1 C1 1.229(9) . ?
O2 C3 1.245(9) . ?
C1 C2 1.416(10) . ?
C1 C4 1.521(9) . ?
C2 C3 1.393(10) . ?
C3 C5 1.541(10) . ?
C4 F41 1.319(9) . ?
C4 F42 1.333(9) . ?
C4 F43 1.347(9) . ?
C5 F52 1.310(10) . ?
C5 F53 1.302(11) . ?
C5 F51 1.358(11) . ?
O3 C6 1.222(9) . ?
O4 C8 1.218(8) . ?
C6 C7 1.404(10) . ?
C6 C9 1.523(10) . ?
C7 C8 1.413(10) . ?
C8 C10 1.543(9) . ?
C9 F93 1.319(9) . ?
C9 F91 1.344(9) . ?
C9 F92 1.368(10) . ?
C10 F102 1.330(9) . ?
C10 F103 1.330(9) . ?
C10 F101 1.343(9) . ?
O5 C11 1.208(9) . ?
O6 C13 1.249(9) . ?
C11 C12 1.417(10) . ?
C11 C14 1.536(9) . ?
C12 C13 1.385(10) . ?
C13 C15 1.563(10) . ?
C14 F142 1.308(10) . ?
C14 F143 1.327(10) . ?
C14 F141 1.328(9) . ?
C15 F151 1.318(8) . ?
C15 F153 1.324(9) . ?
C15 F152 1.346(9) . ?
O7 C16 1.246(9) . ?
O8 C18 1.241(9) . ?
C16 C17 1.399(9) . ?
C16 C19 1.560(10) . ?
C17 C18 1.397(10) . ?
C18 C20 1.553(9) . ?
C19 F192 1.325(9) . ?
C19 F193 1.338(9) . ?
C19 F191 1.350(8) . ?
C20 F203 1.316(9) . ?
C20 F202 1.339(9) . ?
C20 F201 1.337(9) . ?
O9 C21 1.235(9) . ?
O10 C23 1.241(9) . ?
C21 C22 1.402(11) . ?
C21 C24 1.564(9) . ?
C22 C23 1.398(10) . ?
C23 C25 1.536(10) . ?
C24 F243 1.254(10) . ?
C24 F242 1.262(10) . ?
C24 F241 1.301(11) . ?
C25 F251 1.323(10) . ?
C25 F253 1.337(10) . ?
C25 F252 1.330(9) . ?
O11 C26 1.243(9) . ?
O12 C28 1.229(9) . ?
C26 C27 1.390(10) . ?
C26 C29 1.532(9) . ?
C27 C28 1.397(10) . ?
C28 C30 1.542(10) . ?
C29 F293 1.316(9) . ?
C29 F292 1.342(10) . ?
C29 F291 1.343(10) . ?
C30 F303 1.333(9) . ?
C30 F301 1.344(9) . ?
C30 F302 1.341(11) . ?
Na5 O16 2.381(6) . ?
Na5 O18 2.382(6) . ?
Na5 O14 2.386(5) . ?
Na5 O15 2.394(6) . ?
Na5 O17 2.401(6) . ?
Na5 O13 2.402(6) . ?
O13 C36 1.421(8) . ?
O13 C35 1.430(9) . ?
O14 C34 1.425(9) . ?
O14 C33 1.423(8) . ?
O15 C31 1.423(10) . ?
O15 C32 1.424(9) . ?
C32 C33 1.493(11) . ?
C34 C35 1.482(10) . ?
O16 C38 1.414(10) . ?
O16 C37 1.439(11) . ?
O17 C39 1.414(10) . ?
O17 C40 1.436(11) . ?
O18 C42 1.432(11) . ?
O18 C41 1.440(9) . ?
C38 C39 1.501(14) . ?
C40 C41 1.486(13) . ?
Na6 O24 2.357(6) . ?
Na6 O20 2.368(6) . ?
Na6 O22 2.378(6) . ?
Na6 O21 2.373(6) . ?
Na6 O19 2.402(6) . ?
Na6 O23 2.409(5) . ?
Na6 C52 3.135(8) . ?
O19 C44 1.422(10) . ?
O19 C43 1.438(9) . ?
O20 C45 1.426(10) . ?
O20 C46 1.458(9) . ?
O21 C48 1.417(10) . ?
O21 C47 1.420(9) . ?
C44 C45 1.493(12) . ?
C46 C47 1.468(12) . ?
O22 C50 1.411(9) . ?
O22 C49 1.421(9) . ?
O23 C52 1.416(9) . ?
O23 C51 1.427(9) . ?
O24 C54 1.423(8) . ?
O24 C53 1.444(8) . ?
C50 C51 1.498(11) . ?
C52 C53 1.506(10) . ?
 
loop_
 _geom_angle_atom_site_label_1
 _geom_angle_atom_site_label_2
 _geom_angle_atom_site_label_3
 _geom_angle
 _geom_angle_site_symmetry_1
 _geom_angle_site_symmetry_3
 _geom_angle_publ_flag
O1 Na1 O3 113.0(2) . . ?
O1 Na1 O5 102.7(2) . . ?
O3 Na1 O5 134.5(2) . . ?
O1 Na1 O4 161.1(2) . . ?
O3 Na1 O4 77.39(19) . . ?
O5 Na1 O4 77.40(19) . . ?
O1 Na1 O2 78.25(19) . . ?
O3 Na1 O2 134.3(2) . . ?
O5 Na1 O2 78.7(2) . . ?
O4 Na1 O2 83.32(19) . . ?
O1 Na1 F141 81.57(19) . . ?
O3 Na1 F141 99.68(19) . . ?
O5 Na1 F141 57.81(16) . . ?
O4 Na1 F141 113.06(19) . . ?
O2 Na1 F141 126.01(19) . . ?
O1 Na1 Na2 119.30(17) . . ?
O3 Na1 Na2 124.34(16) . . ?
O5 Na1 Na2 47.84(14) . . ?
O4 Na1 Na2 47.12(13) . . ?
O2 Na1 Na2 48.60(14) . . ?
F141 Na1 Na2 105.13(13) . . ?
O4 Na2 O5 76.25(19) . . ?
O4 Na2 O7 116.0(2) . . ?
O5 Na2 O7 156.3(2) . . ?
O4 Na2 O2 82.51(19) . . ?
O5 Na2 O2 76.68(19) . . ?
O7 Na2 O2 123.4(2) . . ?
O4 Na2 O6 124.9(2) . . ?
O5 Na2 O6 73.52(18) . . ?
O7 Na2 O6 83.04(17) . . ?
O2 Na2 O6 131.5(2) . . ?
O4 Na2 F191 73.45(17) . . ?
O5 Na2 F191 141.20(18) . . ?
O7 Na2 F191 61.86(15) . . ?
O2 Na2 F191 75.87(17) . . ?
O6 Na2 F191 144.80(17) . . ?
O4 Na2 Na1 47.23(13) . . ?
O5 Na2 Na1 46.16(13) . . ?
O7 Na2 Na1 156.47(16) . . ?
O2 Na2 Na1 47.48(13) . . ?
O6 Na2 Na1 119.58(15) . . ?
F191 Na2 Na1 95.08(12) . . ?
O4 Na2 Na3 129.58(16) . . ?
O5 Na2 Na3 114.12(16) . . ?
O7 Na2 Na3 42.21(12) . . ?
O2 Na2 Na3 147.09(17) . . ?
O6 Na2 Na3 40.99(12) . . ?
F191 Na2 Na3 103.81(12) . . ?
Na1 Na2 Na3 158.73(11) . . ?
O11 Na3 O6 120.5(2) . . ?
O11 Na3 O9 83.17(19) . . ?
O6 Na3 O9 116.7(2) . . ?
O11 Na3 O8 76.41(19) . . ?
O6 Na3 O8 158.3(2) . . ?
O9 Na3 O8 76.5(2) . . ?
O11 Na3 O7 126.2(2) . . ?
O6 Na3 O7 84.12(17) . . ?
O9 Na3 O7 130.6(2) . . ?
O8 Na3 O7 74.42(18) . . ?
O11 Na3 F151 73.58(18) . . ?
O6 Na3 F151 61.68(16) . . ?
O9 Na3 F151 74.17(18) . . ?
O8 Na3 F151 139.96(18) . . ?
O7 Na3 F151 145.51(17) . . ?
O11 Na3 F291 57.20(17) . . ?
O6 Na3 F291 74.57(18) . . ?
O9 Na3 F291 135.5(2) . . ?
O8 Na3 F291 108.9(2) . . ?
O7 Na3 F291 91.86(19) . . ?
F151 Na3 F291 75.6(2) . . ?
O11 Na3 Na4 47.43(13) . . ?
O6 Na3 Na4 155.00(17) . . ?
O9 Na3 Na4 47.45(14) . . ?
O8 Na3 Na4 46.48(13) . . ?
O7 Na3 Na4 120.85(15) . . ?
F151 Na3 Na4 93.49(12) . . ?
F291 Na3 Na4 103.52(13) . . ?
O11 Na3 Na2 140.74(17) . . ?
O6 Na3 Na2 42.60(13) . . ?
O9 Na3 Na2 134.99(17) . . ?
O8 Na3 Na2 115.72(16) . . ?
O7 Na3 Na2 41.69(12) . . ?
F151 Na3 Na2 104.28(12) . . ?
F291 Na3 Na2 83.95(12) . . ?
Na4 Na3 Na2 162.01(11) . . ?
O10 Na4 O12 106.8(2) . . ?
O10 Na4 O8 130.5(2) . . ?
O12 Na4 O8 114.2(2) . . ?
O10 Na4 O11 140.1(2) . . ?
O12 Na4 O11 76.91(19) . . ?
O8 Na4 O11 77.4(2) . . ?
O10 Na4 O9 77.7(2) . . ?
O12 Na4 O9 153.3(2) . . ?
O8 Na4 O9 77.8(2) . . ?
O11 Na4 O9 83.13(19) . . ?
O10 Na4 Na3 125.35(17) . . ?
O12 Na4 Na3 121.83(17) . . ?
O8 Na4 Na3 48.07(13) . . ?
O11 Na4 Na3 47.23(14) . . ?
O9 Na4 Na3 47.61(14) . . ?
C1 O1 Na1 132.3(4) . . ?
C3 O2 Na1 128.0(4) . . ?
C3 O2 Na2 137.2(5) . . ?
Na1 O2 Na2 83.92(19) . . ?
O1 C1 C2 128.3(6) . . ?
O1 C1 C4 114.9(6) . . ?
C2 C1 C4 116.8(6) . . ?
C3 C2 C1 122.7(7) . . ?
O2 C3 C2 129.7(7) . . ?
O2 C3 C5 113.8(6) . . ?
C2 C3 C5 116.5(7) . . ?
F41 C4 F42 106.7(6) . . ?
F41 C4 F43 107.3(6) . . ?
F42 C4 F43 105.9(6) . . ?
F41 C4 C1 115.9(6) . . ?
F42 C4 C1 110.9(6) . . ?
F43 C4 C1 109.7(6) . . ?
F52 C5 F53 107.3(7) . . ?
F52 C5 F51 104.4(8) . . ?
F53 C5 F51 106.8(8) . . ?
F52 C5 C3 113.1(6) . . ?
F53 C5 C3 110.7(8) . . ?
F51 C5 C3 114.0(7) . . ?
C6 O3 Na1 131.8(4) . . ?
C8 O4 Na2 144.1(4) . . ?
C8 O4 Na1 129.9(4) . . ?
Na2 O4 Na1 85.65(18) . . ?
O3 C6 C7 129.3(6) . . ?
O3 C6 C9 115.6(6) . . ?
C7 C6 C9 115.1(6) . . ?
C6 C7 C8 121.7(6) . . ?
O4 C8 C7 129.6(6) . . ?
O4 C8 C10 116.2(6) . . ?
C7 C8 C10 114.2(6) . . ?
F93 C9 F91 106.7(6) . . ?
F93 C9 F92 106.6(7) . . ?
F91 C9 F92 105.5(6) . . ?
F93 C9 C6 116.2(6) . . ?
F91 C9 C6 111.4(6) . . ?
F92 C9 C6 109.8(6) . . ?
F102 C10 F103 107.2(6) . . ?
F102 C10 F101 105.6(6) . . ?
F103 C10 F101 105.9(6) . . ?
F102 C10 C8 113.3(6) . . ?
F103 C10 C8 111.9(6) . . ?
F101 C10 C8 112.3(6) . . ?
C11 O5 Na1 138.1(5) . . ?
C11 O5 Na2 135.9(5) . . ?
Na1 O5 Na2 86.00(19) . . ?
C13 O6 Na3 132.1(4) . . ?
C13 O6 Na2 131.2(4) . . ?
Na3 O6 Na2 96.41(19) . . ?
O5 C11 C12 127.3(6) . . ?
O5 C11 C14 116.3(6) . . ?
C12 C11 C14 116.3(6) . . ?
C13 C12 C11 122.0(7) . . ?
O6 C13 C12 130.0(6) . . ?
O6 C13 C15 115.4(6) . . ?
C12 C13 C15 114.6(6) . . ?
F142 C14 F143 107.3(7) . . ?
F142 C14 F141 107.1(7) . . ?
F143 C14 F141 106.3(7) . . ?
F142 C14 C11 110.9(7) . . ?
F143 C14 C11 114.3(6) . . ?
F141 C14 C11 110.7(6) . . ?
C14 F141 Na1 109.5(4) . . ?
F151 C15 F153 108.1(6) . . ?
F151 C15 F152 107.6(6) . . ?
F153 C15 F152 106.3(6) . . ?
F151 C15 C13 112.2(6) . . ?
F153 C15 C13 111.9(6) . . ?
F152 C15 C13 110.6(6) . . ?
C15 F151 Na3 117.9(4) . . ?
C16 O7 Na2 130.3(4) . . ?
C16 O7 Na3 130.8(4) . . ?
Na2 O7 Na3 96.10(18) . . ?
C18 O8 Na4 140.4(4) . . ?
C18 O8 Na3 133.7(4) . . ?
Na4 O8 Na3 85.45(19) . . ?
O7 C16 C17 129.9(6) . . ?
O7 C16 C19 116.3(6) . . ?
C17 C16 C19 113.7(6) . . ?
C16 C17 C18 122.3(7) . . ?
O8 C18 C17 127.8(6) . . ?
O8 C18 C20 115.2(6) . . ?
C17 C18 C20 116.9(6) . . ?
F192 C19 F193 108.1(6) . . ?
F192 C19 F191 107.6(6) . . ?
F193 C19 F191 106.8(6) . . ?
F192 C19 C16 112.4(6) . . ?
F193 C19 C16 110.9(6) . . ?
F191 C19 C16 110.8(6) . . ?
C19 F191 Na2 118.2(4) . . ?
F203 C20 F202 107.4(6) . . ?
F203 C20 F201 108.4(6) . . ?
F202 C20 F201 106.5(6) . . ?
F203 C20 C18 113.9(6) . . ?
F202 C20 C18 110.0(6) . . ?
F201 C20 C18 110.4(6) . . ?
C21 O9 Na4 129.0(4) . . ?
C21 O9 Na3 146.0(4) . . ?
Na4 O9 Na3 84.9(2) . . ?
C23 O10 Na4 131.8(4) . . ?
O9 C21 C22 130.4(6) . . ?
O9 C21 C24 114.3(6) . . ?
C22 C21 C24 115.3(7) . . ?
C21 C22 C23 121.4(7) . . ?
O10 C23 C22 129.6(7) . . ?
O10 C23 C25 113.8(6) . . ?
C22 C23 C25 116.5(7) . . ?
F243 C24 F242 109.3(9) . . ?
F243 C24 F241 103.1(10) . . ?
F242 C24 F241 104.8(10) . . ?
F243 C24 C21 114.7(6) . . ?
F242 C24 C21 113.5(6) . . ?
F241 C24 C21 110.5(7) . . ?
F251 C25 F253 107.1(7) . . ?
F251 C25 F252 106.9(7) . . ?
F253 C25 F252 106.5(6) . . ?
F251 C25 C23 114.6(6) . . ?
F253 C25 C23 110.2(7) . . ?
F252 C25 C23 111.1(6) . . ?
C26 O11 Na3 137.2(4) . . ?
C26 O11 Na4 129.8(4) . . ?
Na3 O11 Na4 85.34(19) . . ?
C28 O12 Na4 132.0(4) . . ?
O11 C26 C27 128.8(6) . . ?
O11 C26 C29 114.8(6) . . ?
C27 C26 C29 116.4(7) . . ?
C26 C27 C28 121.8(7) . . ?
O12 C28 C27 129.6(6) . . ?
O12 C28 C30 113.8(6) . . ?
C27 C28 C30 116.6(6) . . ?
F293 C29 F292 107.7(7) . . ?
F293 C29 F291 105.9(7) . . ?
F292 C29 F291 105.4(6) . . ?
F293 C29 C26 114.8(6) . . ?
F292 C29 C26 111.3(7) . . ?
F291 C29 C26 111.0(6) . . ?
C29 F291 Na3 111.7(4) . . ?
F303 C30 F301 106.8(7) . . ?
F303 C30 F302 107.5(7) . . ?
F301 C30 F302 106.5(6) . . ?
F303 C30 C28 114.5(6) . . ?
F301 C30 C28 111.5(7) . . ?
F302 C30 C28 109.6(7) . . ?
O16 Na5 O18 135.5(2) . . ?
O16 Na5 O14 131.9(2) . . ?
O18 Na5 O14 92.5(2) . . ?
O16 Na5 O15 92.1(2) . . ?
O18 Na5 O15 102.6(2) . . ?
O14 Na5 O15 70.31(19) . . ?
O16 Na5 O17 69.5(2) . . ?
O18 Na5 O17 69.3(2) . . ?
O14 Na5 O17 153.4(2) . . ?
O15 Na5 O17 131.2(2) . . ?
O16 Na5 O13 99.8(2) . . ?
O18 Na5 O13 97.9(2) . . ?
O14 Na5 O13 70.41(18) . . ?
O15 Na5 O13 136.1(2) . . ?
O17 Na5 O13 92.3(2) . . ?
C36 O13 C35 112.5(6) . . ?
C36 O13 Na5 116.1(5) . . ?
C35 O13 Na5 110.8(4) . . ?
C34 O14 C33 113.3(5) . . ?
C34 O14 Na5 112.0(4) . . ?
C33 O14 Na5 112.0(4) . . ?
C31 O15 C32 112.8(7) . . ?
C31 O15 Na5 120.4(5) . . ?
C32 O15 Na5 111.8(4) . . ?
O15 C32 C33 107.7(6) . . ?
O14 C33 C32 108.6(6) . . ?
O14 C34 C35 108.1(6) . . ?
O13 C35 C34 108.5(6) . . ?
C38 O16 C37 112.1(7) . . ?
C38 O16 Na5 112.1(5) . . ?
C37 O16 Na5 119.8(5) . . ?
C39 O17 C40 112.2(7) . . ?
C39 O17 Na5 114.1(5) . . ?
C40 O17 Na5 111.5(5) . . ?
C42 O18 C41 111.4(7) . . ?
C42 O18 Na5 122.2(5) . . ?
C41 O18 Na5 115.2(5) . . ?
O16 C38 C39 108.6(8) . . ?
O17 C39 C38 107.7(7) . . ?
O17 C40 C41 107.9(7) . . ?
O18 C41 C40 107.7(6) . . ?
O24 Na6 O20 125.2(2) . . ?
O24 Na6 O22 139.0(2) . . ?
O20 Na6 O22 95.8(2) . . ?
O24 Na6 O21 96.3(2) . . ?
O20 Na6 O21 70.7(2) . . ?
O22 Na6 O21 98.4(2) . . ?
O24 Na6 O19 97.7(2) . . ?
O20 Na6 O19 70.52(19) . . ?
O22 Na6 O19 95.3(2) . . ?
O21 Na6 O19 139.9(2) . . ?
O24 Na6 O23 69.35(17) . . ?
O20 Na6 O23 165.3(2) . . ?
O22 Na6 O23 69.66(18) . . ?
O21 Na6 O23 112.6(2) . . ?
O19 Na6 O23 107.5(2) . . ?
O24 Na6 C52 48.83(18) . . ?
O20 Na6 C52 162.8(2) . . ?
O22 Na6 C52 91.78(19) . . ?
O21 Na6 C52 123.5(2) . . ?
O19 Na6 C52 93.5(2) . . ?
O23 Na6 C52 25.57(18) . . ?
C44 O19 C43 111.5(6) . . ?
C44 O19 Na6 111.8(5) . . ?
C43 O19 Na6 119.9(5) . . ?
C45 O20 C46 113.2(6) . . ?
C45 O20 Na6 110.6(4) . . ?
C46 O20 Na6 109.2(4) . . ?
C48 O21 C47 113.2(6) . . ?
C48 O21 Na6 120.1(5) . . ?
C47 O21 Na6 113.2(4) . . ?
O19 C44 C45 108.2(6) . . ?
O20 C45 C44 107.3(6) . . ?
O20 C46 C47 107.5(6) . . ?
O21 C47 C46 108.1(6) . . ?
C50 O22 C49 112.6(6) . . ?
C50 O22 Na6 114.1(4) . . ?
C49 O22 Na6 119.8(4) . . ?
C52 O23 C51 114.9(5) . . ?
C52 O23 Na6 107.2(4) . . ?
C51 O23 Na6 110.6(4) . . ?
C54 O24 C53 111.3(6) . . ?
C54 O24 Na6 122.6(5) . . ?
C53 O24 Na6 116.5(4) . . ?
O22 C50 C51 108.8(6) . . ?
O23 C51 C50 106.9(6) . . ?
O23 C52 C53 107.5(6) . . ?
O23 C52 Na6 47.2(3) . . ?
C53 C52 Na6 81.3(4) . . ?
O24 C53 C52 107.4(6) . . ?
 
_refine_diff_density_max    1.197
_refine_diff_density_min   -0.892
_refine_diff_density_rms    0.201

_shelx_res_file
;
TITL Nadiglyme_0m_a.res in P-1
    shelx.res
    created by SHELXL-2018/3 at 12:28:09 on 17-Feb-2021
CELL  1.54178  11.4597  17.0190  21.8159   83.860   87.651   71.840
ZERR     2.00   0.0010   0.0013   0.0018    0.004    0.005    0.004
LATT   1
SFAC  C    H     NA   O    F
UNIT 108 124    12  48  72
MERG   2
ACTA
L.S.  10
TEMP  -173.15
twin -1 0 0 0 -1 0 -0.032 -0.267 1 2
WGHT    0.200000
BASF   0.00071
FVAR       0.26791
NA1   3    0.253852    0.772764    0.337262    11.00000    0.04536    0.03284 =
         0.04953   -0.00771   -0.00091   -0.00675
NA2   3    0.314893    0.587268    0.301363    11.00000    0.05779    0.02776 =
         0.04309   -0.00699   -0.00076   -0.00682
NA3   3    0.410151    0.418004    0.209645    11.00000    0.05953    0.03067 =
         0.04356   -0.00738    0.00089   -0.00635
NA4   3    0.530358    0.236972    0.167621    11.00000    0.05143    0.03332 =
         0.04969   -0.00933    0.00158   -0.00893
O1    4    0.055992    0.851743    0.344700    11.00000    0.05133    0.02969 =
         0.05902   -0.00700    0.00146   -0.00765
O2    4    0.154261    0.670937    0.362891    11.00000    0.05287    0.03171 =
         0.04999   -0.00235    0.00130   -0.00554
C1    1   -0.040049    0.834124    0.352434    11.00000    0.04922    0.03022 =
         0.04537   -0.00714   -0.00495   -0.00463
C2    1   -0.055092    0.755228    0.369675    11.00000    0.04508    0.03574 =
         0.06237    0.00004   -0.00013   -0.01010
AFIX  43
H2    2   -0.135192    0.752281    0.379658    11.00000   -1.20000
AFIX   0
C3    1    0.042796    0.681765    0.372590    11.00000    0.05821    0.03184 =
         0.04609   -0.00149   -0.00624   -0.00972
C4    1   -0.156493    0.907104    0.341194    11.00000    0.04787    0.03354 =
         0.05213   -0.00647   -0.00259   -0.00382
F41   5   -0.260128    0.888460    0.343139    11.00000    0.04536    0.04840 =
         0.10314    0.00842   -0.00280   -0.00436
F42   5   -0.152054    0.949016    0.286371    11.00000    0.06483    0.04736 =
         0.06427    0.00987   -0.00809   -0.00507
F43   5   -0.166048    0.961455    0.383154    11.00000    0.07800    0.05057 =
         0.07693   -0.02629   -0.00227    0.00860
C5    1    0.010840    0.600513    0.389310    11.00000    0.05377    0.04631 =
         0.07871    0.00135   -0.01543   -0.01988
F51   5   -0.103064    0.611729    0.414235    11.00000    0.06135    0.04749 =
         0.19760    0.01856   -0.00447   -0.02055
F52   5    0.084819    0.549106    0.430281    11.00000    0.07335    0.03839 =
         0.07102    0.00616   -0.01044   -0.01959
F53   5    0.016074    0.561355    0.340644    11.00000    0.20239    0.04964 =
         0.07841   -0.00349   -0.04158   -0.05508
O3    4    0.385699    0.820061    0.387825    11.00000    0.04778    0.03393 =
         0.05530   -0.00889   -0.00234   -0.00682
O4    4    0.432259    0.657467    0.345067    11.00000    0.04477    0.03504 =
         0.05341   -0.00408   -0.00553   -0.00691
C6    1    0.489047    0.785382    0.407909    11.00000    0.04930    0.04386 =
         0.03903   -0.00844    0.00072   -0.01635
C7    1    0.567246    0.704893    0.400960    11.00000    0.04691    0.03331 =
         0.05181   -0.00417   -0.00422   -0.00860
AFIX  43
H7    2    0.647159    0.687717    0.418146    11.00000   -1.20000
AFIX   0
C8    1    0.530169    0.648745    0.369058    11.00000    0.03566    0.03421 =
         0.05030   -0.00201    0.00116   -0.00239
C9    1    0.539348    0.835729    0.447496    11.00000    0.05173    0.04900 =
         0.05338   -0.01368    0.00078   -0.01396
F91   5    0.520083    0.913827    0.421302    11.00000    0.07111    0.04361 =
         0.07941   -0.01173   -0.00369   -0.02105
F92   5    0.477682    0.843422    0.502673    11.00000    0.08498    0.07852 =
         0.05265   -0.02435    0.00544   -0.02913
F93   5    0.657289    0.805604    0.460505    11.00000    0.05638    0.06182 =
         0.08040   -0.02185   -0.01008   -0.01327
C10   1    0.631214    0.565304    0.362725    11.00000    0.04614    0.03418 =
         0.06106   -0.00605    0.00018   -0.00399
F101  5    0.726330    0.574639    0.327949    11.00000    0.05388    0.05494 =
         0.08708   -0.01228    0.01104   -0.00500
F102  5    0.679302    0.526691    0.416390    11.00000    0.08527    0.04655 =
         0.06518    0.00132   -0.00706    0.00839
F103  5    0.589869    0.512736    0.335813    11.00000    0.06205    0.04520 =
         0.11107   -0.03927   -0.00671   -0.00361
O5    4    0.259284    0.719618    0.243881    11.00000    0.06609    0.03375 =
         0.04359   -0.00420   -0.00766   -0.00903
O6    4    0.322030    0.562499    0.194046    11.00000    0.06291    0.02911 =
         0.04043   -0.00581   -0.00061   -0.00587
C11   1    0.244004    0.745282    0.190061    11.00000    0.04910    0.03747 =
         0.04713   -0.00385   -0.00230   -0.01045
C12   1    0.259933    0.697756    0.139092    11.00000    0.06244    0.03681 =
         0.03935   -0.00071   -0.00552   -0.01113
AFIX  43
H12   2    0.244365    0.725785    0.098791    11.00000   -1.20000
AFIX   0
C13   1    0.297508    0.611678    0.146211    11.00000    0.04700    0.04292 =
         0.03965   -0.00797    0.00070   -0.00979
C14   1    0.201086    0.840163    0.175269    11.00000    0.07442    0.03504 =
         0.04976   -0.00398   -0.00372   -0.01265
F141  5    0.236399    0.876484    0.218869    11.00000    0.09738    0.04202 =
         0.06111   -0.00990   -0.00537   -0.02004
F142  5    0.081237    0.869202    0.172897    11.00000    0.06575    0.04339 =
         0.15854   -0.00114   -0.02570   -0.00221
F143  5    0.244458    0.866632    0.122431    11.00000    0.14914    0.03530 =
         0.05908   -0.00014    0.01010   -0.02532
C15   1    0.308489    0.570301    0.084760    11.00000    0.05451    0.03657 =
         0.04567   -0.00649    0.00100   -0.00875
F151  5    0.357996    0.488916    0.093151    11.00000    0.09013    0.03423 =
         0.05035   -0.01264   -0.00119   -0.00871
F152  5    0.197005    0.586145    0.059854    11.00000    0.06475    0.05979 =
         0.05285   -0.01580   -0.00731   -0.01291
F153  5    0.374852    0.599927    0.042814    11.00000    0.07239    0.05306 =
         0.04450   -0.00745    0.00604   -0.01531
O7    4    0.388588    0.440002    0.316790    11.00000    0.06490    0.02594 =
         0.03828   -0.00553   -0.00089   -0.00669
O8    4    0.499893    0.285575    0.263769    11.00000    0.06495    0.03442 =
         0.04149   -0.00369   -0.00319   -0.00684
C16   1    0.433286    0.392894    0.363451    11.00000    0.05017    0.03588 =
         0.04417   -0.00694    0.00098   -0.00915
C17   1    0.500645    0.308395    0.369043    11.00000    0.05838    0.02784 =
         0.04428   -0.00484   -0.00082   -0.00407
AFIX  43
H17   2    0.530156    0.282099    0.408493    11.00000   -1.20000
AFIX   0
C18   1    0.526043    0.261322    0.318658    11.00000    0.05309    0.02939 =
         0.04696   -0.00158    0.00037   -0.00735
C19   1    0.406296    0.431394    0.426240    11.00000    0.05726    0.02998 =
         0.04647   -0.00851   -0.00147   -0.00429
F191  5    0.366066    0.515199    0.417235    11.00000    0.08118    0.03146 =
         0.05290   -0.01038   -0.00050   -0.00655
F192  5    0.504662    0.409771    0.461647    11.00000    0.06535    0.04975 =
         0.04689   -0.00978   -0.00816   -0.00778
F193  5    0.317888    0.407967    0.457603    11.00000    0.06509    0.05188 =
         0.04766   -0.00848    0.00655   -0.01712
C20   1    0.588361    0.166274    0.332588    11.00000    0.05417    0.03539 =
         0.05050   -0.00647    0.00108   -0.00427
F201  5    0.647156    0.133964    0.282513    11.00000    0.06890    0.03732 =
         0.05879   -0.01587    0.00190   -0.00293
F203  5    0.666759    0.146051    0.378398    11.00000    0.07319    0.03821 =
         0.05710   -0.00396   -0.01093    0.00344
F202  5    0.503054    0.128464    0.347056    11.00000    0.06134    0.03435 =
         0.10669   -0.00537    0.01214   -0.01484
O9    4    0.586302    0.359113    0.150540    11.00000    0.05579    0.03448 =
         0.05422   -0.00837    0.00295   -0.00860
O10   4    0.704351    0.195961    0.109727    11.00000    0.05571    0.03914 =
         0.05164   -0.01298    0.00362   -0.01160
C21   1    0.676504    0.370474    0.122569    11.00000    0.06194    0.02991 =
         0.04812    0.00216   -0.01044   -0.00948
C22   1    0.770607    0.316310    0.090313    11.00000    0.05204    0.03880 =
         0.05118   -0.00124    0.00024   -0.01189
AFIX  43
H22   2    0.833255    0.335851    0.070688    11.00000   -1.20000
AFIX   0
C23   1    0.774187    0.234115    0.086421    11.00000    0.04724    0.03991 =
         0.04132   -0.00433    0.00112   -0.01074
C24   1    0.683426    0.460991    0.121217    11.00000    0.06020    0.03428 =
         0.05133   -0.00695   -0.00373   -0.01177
F241  5    0.631231    0.494766    0.170167    11.00000    0.39343    0.08520 =
         0.13643   -0.06518    0.12026   -0.13012
F242  5    0.626848    0.509331    0.076587    11.00000    0.18089    0.04973 =
         0.15597    0.03441   -0.09256   -0.04867
F243  5    0.790069    0.465941    0.123183    11.00000    0.08462    0.04896 =
         0.34647   -0.03242   -0.05170   -0.02152
C25   1    0.878425    0.182019    0.047339    11.00000    0.06606    0.04205 =
         0.05058   -0.00519    0.00790   -0.00982
F251  5    0.965262    0.216401    0.030980    11.00000    0.07919    0.05842 =
         0.10345   -0.01980    0.04377   -0.02458
F252  5    0.933359    0.107984    0.077061    11.00000    0.05788    0.04320 =
         0.06741   -0.00705    0.00062   -0.00314
F253  5    0.833522    0.167721   -0.004484    11.00000    0.09564    0.06488 =
         0.04407   -0.01604    0.00062    0.00332
O11   4    0.330409    0.330389    0.160653    11.00000    0.04714    0.03319 =
         0.05802   -0.00549   -0.00343   -0.00580
O12   4    0.415152    0.154814    0.149927    11.00000    0.04828    0.03758 =
         0.06058   -0.00913   -0.00309   -0.00962
C26   1    0.230405    0.316603    0.158535    11.00000    0.05048    0.03018 =
         0.04571   -0.00237   -0.00010   -0.00313
C27   1    0.208182    0.242471    0.151073    11.00000    0.04566    0.03459 =
         0.05112   -0.00527    0.00120   -0.00700
AFIX  43
H27   2    0.125870    0.242535    0.147251    11.00000   -1.20000
AFIX   0
C28   1    0.303512    0.167845    0.149035    11.00000    0.04906    0.03685 =
         0.04035   -0.00706   -0.00333   -0.01009
C29   1    0.117139    0.392908    0.163186    11.00000    0.04790    0.02957 =
         0.07246   -0.00486    0.00314   -0.00159
F291  5    0.140208    0.446972    0.197837    11.00000    0.07079    0.05247 =
         0.11894   -0.04078    0.00240    0.00034
F292  5    0.085330    0.435163    0.107733    11.00000    0.08020    0.06001 =
         0.07829    0.00978   -0.00133    0.01174
F293  5    0.019447    0.376619    0.187886    11.00000    0.06081    0.04185 =
         0.13276   -0.00975    0.02742   -0.00414
C30   1    0.265953    0.088558    0.147602    11.00000    0.04631    0.04088 =
         0.07628   -0.01080   -0.00020   -0.00727
F301  5    0.334716    0.038671    0.107195    11.00000    0.07003    0.04361 =
         0.08093   -0.02620    0.00333   -0.01503
F302  5    0.284681    0.044634    0.203083    11.00000    0.08175    0.03869 =
         0.07728    0.00502    0.00871   -0.01600
F303  5    0.149025    0.102421    0.132920    11.00000    0.05266    0.05071 =
         0.13382   -0.01475   -0.01559   -0.01578
NA5   3    0.696932    0.807084    0.110897    11.00000    0.05977    0.03217 =
         0.04560   -0.00586    0.00025   -0.00907
O13   4    0.560837    0.761455    0.182464    11.00000    0.07186    0.03470 =
         0.04448   -0.00643    0.00138   -0.01293
O14   4    0.651741    0.891192    0.194840    11.00000    0.05068    0.03116 =
         0.05241   -0.00677    0.00124   -0.00543
O15   4    0.739002    0.935148    0.081194    11.00000    0.06200    0.03956 =
         0.05216   -0.00826    0.00495   -0.01282
C31   1    0.828295    0.939341    0.034738    11.00000    0.07117    0.07178 =
         0.05806   -0.00414    0.01319   -0.02005
AFIX  33
H31A  2    0.817507    0.910147    0.000073    11.00000   -1.50000
H31B  2    0.818134    0.997632    0.020375    11.00000   -1.50000
H31C  2    0.910747    0.913133    0.051768    11.00000   -1.50000
AFIX   0
C32   1    0.748801    0.976370    0.133325    11.00000    0.06268    0.03517 =
         0.05743   -0.01291   -0.00088   -0.01252
AFIX  23
H32A  2    0.746351    1.034352    0.120127    11.00000   -1.20000
H32B  2    0.827396    0.947473    0.154715    11.00000   -1.20000
AFIX   0
C33   1    0.643268    0.975338    0.175502    11.00000    0.05266    0.03115 =
         0.05483   -0.00694   -0.00033   -0.00676
AFIX  23
H33A  2    0.645649    1.005141    0.211765    11.00000   -1.20000
H33B  2    0.564815    1.003523    0.153797    11.00000   -1.20000
AFIX   0
C34   1    0.547659    0.882608    0.229656    11.00000    0.04765    0.04393 =
         0.05605   -0.01637    0.00851   -0.01101
AFIX  23
H34A  2    0.471341    0.912490    0.206624    11.00000   -1.20000
H34B  2    0.543388    0.906505    0.269424    11.00000   -1.20000
AFIX   0
C35   1    0.560546    0.792875    0.240702    11.00000    0.05875    0.04759 =
         0.04106   -0.00303    0.00303   -0.01443
AFIX  23
H35A  2    0.638121    0.762806    0.262638    11.00000   -1.20000
H35B  2    0.491390    0.784708    0.266526    11.00000   -1.20000
AFIX   0
C36   1    0.575792    0.674894    0.188414    11.00000    0.07286    0.03483 =
         0.06564   -0.00361    0.00667   -0.01767
AFIX  33
H36A  2    0.575408    0.656316    0.147447    11.00000   -1.50000
H36B  2    0.654068    0.644519    0.208598    11.00000   -1.50000
H36C  2    0.508211    0.664161    0.213300    11.00000   -1.50000
AFIX   0
O16   4    0.592210    0.816049    0.017124    11.00000    0.07155    0.04607 =
         0.05445   -0.00709   -0.00647   -0.01155
O17   4    0.763724    0.676357    0.067450    11.00000    0.08358    0.04119 =
         0.03943   -0.00739    0.00875   -0.01038
O18   4    0.885960    0.720705    0.155273    11.00000    0.06346    0.04138 =
         0.05995   -0.00149   -0.00766   -0.00392
C37   1    0.473522    0.876795    0.006591    11.00000    0.07889    0.06479 =
         0.06418   -0.00430   -0.00519   -0.00843
AFIX  33
H37A  2    0.475261    0.930497    0.018153    11.00000   -1.50000
H37B  2    0.452859    0.882325   -0.037137    11.00000   -1.50000
H37C  2    0.411598    0.858942    0.031583    11.00000   -1.50000
AFIX   0
C38   1    0.595422    0.737014    0.001237    11.00000    0.10093    0.05909 =
         0.05005   -0.00473   -0.01001   -0.03127
AFIX  23
H38A  2    0.565579    0.741825   -0.041373    11.00000   -1.20000
H38B  2    0.541539    0.714115    0.029473    11.00000   -1.20000
AFIX   0
C39   1    0.725390    0.680421    0.006092    11.00000    0.11133    0.04052 =
         0.04915   -0.00827    0.00267   -0.01729
AFIX  23
H39A  2    0.729899    0.624325   -0.004300    11.00000   -1.20000
H39B  2    0.779158    0.702385   -0.022884    11.00000   -1.20000
AFIX   0
C40   1    0.893657    0.637314    0.074330    11.00000    0.07319    0.03314 =
         0.07364   -0.00768    0.01586   -0.00048
AFIX  23
H40A  2    0.939022    0.668779    0.047548    11.00000   -1.20000
H40B  2    0.917076    0.579921    0.062335    11.00000   -1.20000
AFIX   0
C41   1    0.924203    0.636084    0.140042    11.00000    0.06031    0.03399 =
         0.07483   -0.00280    0.00880   -0.00376
AFIX  23
H41A  2    0.880959    0.603083    0.166740    11.00000   -1.20000
H41B  2    1.013680    0.610603    0.146361    11.00000   -1.20000
AFIX   0
C42   1    0.919183    0.725650    0.216979    11.00000    0.05598    0.06877 =
         0.07171   -0.00665   -0.01410   -0.01319
AFIX  33
H42A  2    0.892005    0.783845    0.225948    11.00000   -1.50000
H42B  2    0.879723    0.693495    0.245955    11.00000   -1.50000
H42C  2    1.008559    0.702995    0.221265    11.00000   -1.50000
AFIX   0
NA6   3    0.985295    0.201898    0.383423    11.00000    0.05121    0.03369 =
         0.04250   -0.00638    0.00097   -0.00936
O19   4    0.839052    0.248860    0.301197    11.00000    0.05725    0.04386 =
         0.04314   -0.00166   -0.00185   -0.01099
O20   4    1.051064    0.116041    0.302125    11.00000    0.05440    0.04222 =
         0.05105   -0.00882    0.00350   -0.01454
O21   4    1.152317    0.084256    0.417370    11.00000    0.05873    0.03936 =
         0.05688   -0.01030   -0.00342   -0.00804
C43   1    0.776666    0.336167    0.287791    11.00000    0.05836    0.04436 =
         0.06798    0.00352   -0.00535   -0.01258
AFIX  33
H43A  2    0.746058    0.360671    0.326249    11.00000   -1.50000
H43B  2    0.833887    0.363404    0.267638    11.00000   -1.50000
H43C  2    0.707523    0.343945    0.260346    11.00000   -1.50000
AFIX   0
C44   1    0.885190    0.210537    0.246633    11.00000    0.06591    0.05818 =
         0.04752   -0.00412   -0.00152   -0.02352
AFIX  23
H44A  2    0.942822    0.237323    0.225159    11.00000   -1.20000
H44B  2    0.816786    0.216579    0.218403    11.00000   -1.20000
AFIX   0
C45   1    0.949934    0.120660    0.264449    11.00000    0.05727    0.05582 =
         0.05502   -0.01323   -0.00122   -0.01958
AFIX  23
H45A  2    0.893491    0.094254    0.287536    11.00000   -1.20000
H45B  2    0.979451    0.091482    0.227209    11.00000   -1.20000
AFIX   0
C46   1    1.115946    0.031663    0.327796    11.00000    0.06931    0.03299 =
         0.05838   -0.00638    0.00218   -0.01394
AFIX  23
H46A  2    1.153791   -0.003213    0.294318    11.00000   -1.20000
H46B  2    1.058175    0.006634    0.351101    11.00000   -1.20000
AFIX   0
C47   1    1.211181    0.036557    0.368908    11.00000    0.05995    0.03147 =
         0.06248   -0.00716    0.00860   -0.00584
AFIX  23
H47A  2    1.259901   -0.019919    0.385970    11.00000   -1.20000
H47B  2    1.267349    0.063180    0.345799    11.00000   -1.20000
AFIX   0
C48   1    1.235545    0.091003    0.461324    11.00000    0.07614    0.05408 =
         0.05499   -0.00499   -0.01411   -0.01877
AFIX  33
H48A  2    1.189835    0.124442    0.493497    11.00000   -1.50000
H48B  2    1.281283    0.035436    0.479947    11.00000   -1.50000
H48C  2    1.293061    0.117794    0.440917    11.00000   -1.50000
AFIX   0
O22   4    1.098455    0.294662    0.350210    11.00000    0.05187    0.04388 =
         0.05268   -0.00980    0.00493   -0.01344
O23   4    0.944617    0.311247    0.450458    11.00000    0.04935    0.03280 =
         0.05454   -0.00508    0.00459   -0.01088
O24   4    0.848127    0.183669    0.463149    11.00000    0.07119    0.03231 =
         0.04371   -0.00432    0.00399   -0.01738
C49   1    1.214737    0.264250    0.321042    11.00000    0.05993    0.04250 =
         0.06232   -0.00560    0.01432   -0.01274
AFIX  33
H49A  2    1.210821    0.224836    0.292162    11.00000   -1.50000
H49B  2    1.236561    0.310767    0.298546    11.00000   -1.50000
H49C  2    1.277017    0.236175    0.352302    11.00000   -1.50000
AFIX   0
C50   1    1.097342    0.351964    0.392588    11.00000    0.05708    0.04713 =
         0.06559   -0.01328    0.00636   -0.02196
AFIX  23
H50A  2    1.120571    0.399394    0.371403    11.00000   -1.20000
H50B  2    1.157385    0.324869    0.425716    11.00000   -1.20000
AFIX   0
C51   1    0.970873    0.382197    0.419607    11.00000    0.06855    0.03248 =
         0.06222   -0.00828    0.00634   -0.01558
AFIX  23
H51A  2    0.967354    0.423263    0.449085    11.00000   -1.20000
H51B  2    0.910271    0.408975    0.386662    11.00000   -1.20000
AFIX   0
C52   1    0.822193    0.326168    0.472162    11.00000    0.05386    0.03239 =
         0.05699   -0.00774    0.00471   -0.00888
AFIX  23
H52A  2    0.764461    0.343809    0.437141    11.00000   -1.20000
H52B  2    0.801196    0.370689    0.500217    11.00000   -1.20000
AFIX   0
C53   1    0.813273    0.246309    0.505962    11.00000    0.05835    0.04353 =
         0.04446   -0.00791    0.00289   -0.01586
AFIX  23
H53A  2    0.868912    0.229682    0.541834    11.00000   -1.20000
H53B  2    0.728252    0.253497    0.521011    11.00000   -1.20000
AFIX   0
C54   1    0.852785    0.104081    0.492782    11.00000    0.07984    0.03144 =
         0.05787   -0.00014   -0.00002   -0.01795
AFIX  33
H54A  2    0.876606    0.062912    0.462705    11.00000   -1.50000
H54B  2    0.913226    0.088469    0.525989    11.00000   -1.50000
H54C  2    0.771730    0.106063    0.510053    11.00000   -1.50000
AFIX   0
HKLF    4


REM  Nadiglyme_0m_a.res in P-1
REM wR2 = 0.4627, GooF = S = 1.927, Restrained GooF = 1.927 for all data
REM R1 = 0.1584 for 10926 Fo > 4sig(Fo) and 0.1751 for all 14654 data
REM 1082 parameters refined using 0 restraints

END

WGHT      0.2000      0.0000

REM Highest difference peak  1.197,  deepest hole -0.892,  1-sigma level  0.201
Q1    1   0.4928  0.4904  0.0911  11.00000  0.05    1.20
Q2    1   0.3920  0.2808  0.2585  11.00000  0.05    1.05
Q3    1   0.4308  0.2310  0.1584  11.00000  0.05    1.00
Q4    1   0.8390  0.5670  0.3413  11.00000  0.05    0.98
Q5    1   0.2065  0.5801  0.3006  11.00000  0.05    0.97
Q6    1   0.3640  0.8860  0.2179  11.00000  0.05    0.97
Q7    1  -0.0805  0.5968  0.3665  11.00000  0.05    0.97
Q8    1   0.2875  0.5948  0.0431  11.00000  0.05    0.97
Q9    1   0.2942  0.4169  0.2073  11.00000  0.05    0.95
Q10   1   1.1063  0.1969  0.3844  11.00000  0.05    0.94
Q11   1   0.5349  0.4138  0.2111  11.00000  0.05    0.93
Q12   1   0.4374  0.5817  0.3002  11.00000  0.05    0.93
Q13   1   0.1487  0.8374  0.3575  11.00000  0.05    0.92
Q14   1   0.5073  0.5261  0.4191  11.00000  0.05    0.90
Q15   1  -0.0547  0.9576  0.3915  11.00000  0.05    0.89
Q16   1   0.8291  0.5231  0.4154  11.00000  0.05    0.89
Q17   1   0.4132  0.4025  0.4582  11.00000  0.05    0.89
Q18   1   0.8450  0.1208  0.2779  11.00000  0.05    0.88
Q19   1   0.3610  0.7729  0.3384  11.00000  0.05    0.87
Q20   1   0.6364  0.4035  0.4628  11.00000  0.05    0.86
;
_shelx_res_checksum   11969

_shelx_hkl_file
;
  -1   0   0  244.18   26.00
  -1   0   0  278.07   26.00
   1   0   0  229.78   26.00
   1   0   0  249.38   26.00
  -2   0   0  208.78   23.20
   2   0   0  230.08   23.30
   2   0   0  223.78   23.00
  -4   0   0    0.30    0.50
  -4   0   0    1.10    0.90
   4   0   0    0.20    0.70
   4   0   0    1.40    1.10
  -5   0   0  120.69   14.40
   5   0   0  137.89   14.30
  -6   0   0    2.90    1.50
  -6   0   0    2.60    1.10
  -6   0   0    2.90    1.20
  -6   0   0    1.80    1.60
   6   0   0    2.60    1.60
  -7   0   0    1.30    1.10
  -7   0   0    0.10    1.70
  -7   0   0    0.70    1.00
  -7   0   0    2.30    1.80
   7   0   0    3.00    1.90
   7   0   0   -0.40    2.30
   7   0   0    2.50    6.50
   7   0   0    2.30    2.10
   7   0   0   -1.80    1.30
   7   0   0   -0.70    2.30
   7   0   0    1.50    3.60
  -8   0   0    1.80    2.00
  -8   0   0    1.90    2.50
  -8   0   0    0.60    1.00
  -8   0   0   -0.50    0.90
  -8   0   0   -0.70    3.20
   8   0   0   -0.30    2.70
   8   0   0   -1.10    1.70
   8   0   0   -0.60    3.20
   8   0   0    2.40    4.50
   8   0   0   -1.70    5.80
   8   0   0    2.60    2.10
   8   0   0    0.70    1.60
  -9   0   0    5.60    4.20
  -9   0   0   10.00    2.60
  -9   0   0   10.40    4.70
  -9   0   0    6.30    1.80
   9   0   0   10.20    4.50
   9   0   0    8.50    3.60
   9   0   0    4.40    3.20
   9   0   0    5.20    2.30
   9   0   0   11.20    5.40
   9   0   0   12.80   10.20
 -10   0   0    9.50    4.50
 -10   0   0    7.50    2.10
 -10   0   0   11.10    2.70
  10   0   0    4.90    3.30
  10   0   0    0.80    2.90
  10   0   0    3.50    4.00
  10   0   0    8.00    2.20
  10   0   0    9.50   11.50
  10   0   0    4.30    4.60
  10   0   0    4.80    4.40
 -11   0   0   30.80    4.70
 -11   0   0   27.60    4.90
 -11   0   0   32.10    7.60
 -11   0   0   30.70    4.60
 -11   0   0   37.60    5.20
  11   0   0   18.40   14.60
  11   0   0   32.10    7.40
  11   0   0   36.10    6.90
  11   0   0   41.20    8.80
 -12   0   0   29.00    4.00
 -12   0   0   22.70    4.60
 -12   0   0   28.80    4.20
 -12   0   0   32.50    7.00
  12   0   0   47.50   11.20
  12   0   0   25.90    5.60
  12   0   0   36.40    7.50
  12   0   0   19.10    6.40
 -13   0   0    0.80    1.20
  13   0   0   -3.40   11.40
  13   0   0   -0.70    4.70
  13   0   0   -0.90    2.50
  13   0   0   -1.60    1.70
  12  -1   0    3.60    5.30
  12  -1   0    6.40   17.40
  12  -1   0    7.70    4.40
  12  -1   0    7.70    3.00
 -12   1   0    4.10    2.00
 -12   1   0    6.40    3.80
 -12   1   0    5.00    2.00
 -12   1   0    6.30    2.50
 -12   1   0    8.50    2.10
  11  -1   0   -4.30    5.50
  11  -1   0   -1.80   13.20
  11  -1   0    0.80    3.60
  11  -1   0   -2.40    7.00
 -11   1   0   -3.20    3.50
 -11   1   0    1.30    2.00
 -11   1   0   -1.10    1.50
 -11   1   0    0.30    1.70
 -11   1   0   -1.10    2.20
  10  -1   0   42.10   19.70
  10  -1   0   66.09    9.60
  10  -1   0   42.10    8.70
  10  -1   0   59.69    6.90
 -10   1   0   54.39    7.00
 -10   1   0   49.70    6.50
 -10   1   0   54.99    7.10
 -10   1   0   42.50    8.60
 -10   1   0   49.60    6.70
   9  -1   0  209.78   22.90
   9  -1   0  224.98   23.10
   9  -1   0  165.48   21.20
   9  -1   0  205.68   25.00
  -9   1   0  174.48   20.90
  -9   1   0  192.68   23.30
  -9   1   0  190.48   21.20
  -9   1   0  201.28   21.10
   8  -1   0   -2.80    1.80
   8  -1   0    2.30    3.70
   8  -1   0    1.90    2.10
   8  -1   0    3.10    3.40
   8  -1   0    0.30    1.40
   8  -1   0   -1.40    1.40
   8  -1   0   -0.20    2.10
   8  -1   0    0.20    5.80
  -8   1   0    1.30    1.10
  -8   1   0    4.50    2.70
  -8   1   0   -1.30    2.70
  -8   1   0    1.00    1.00
  -8   1   0   -0.90    1.20
  -8   1   0   -2.50    2.20
   7  -1   0   47.20    7.30
   7  -1   0   61.89    7.60
   7  -1   0   54.19    7.60
   7  -1   0   65.79    9.80
  -7   1   0   58.29    6.60
  -7   1   0   44.50    7.60
  -7   1   0   54.89    6.60
  -7   1   0   61.79    6.70
   6  -1   0   16.90    3.70
   6  -1   0   16.80    3.50
   6  -1   0   13.50    3.20
  -6   1   0   17.10    3.40
  -6   1   0   17.70    2.50
  -6   1   0   17.60    2.70
   5  -1   0  107.09   12.20
  -5   1   0  100.49   12.40
  -5   1   0  114.79   11.80
   4  -1   0  267.97   30.40
  -4   1   0  249.08   30.50
  -4   1   0  340.67   30.20
  -3   1   0  132.79   16.50
  -3   1   0  172.38   16.20
   2  -1   0  585.84   61.09
   1  -1   0  195.98   19.60
   1  -1   0  190.48   19.40
  -1   1   0  169.98   19.50
   0  -1   0  330.87   35.00
   0   1   0  340.57   35.00
  -1  -1   0  207.48   25.00
   1   1   0  273.07   25.10
  -2  -1   0   20.20    2.20
  -2  -1   0   17.90    2.10
  -3  -1   0 2719.43  282.17
  -4  -1   0  267.17   25.20
  -4  -1   0  204.08   25.60
   4   1   0  214.78   25.60
   4   1   0  277.27   25.30
  -5  -1   0    2.10    0.70
  -5  -1   0    0.00    0.90
   5   1   0    0.90    1.10
   5   1   0    1.00    1.10
  -6  -1   0  284.57   33.20
  -6  -1   0  309.77   32.90
   6   1   0  349.87   33.50
   6   1   0  302.47   33.30
  -7  -1   0   91.79   12.80
  -7  -1   0  124.29   12.70
  -7  -1   0  108.09   12.10
   7   1   0  116.89   15.70
  -8  -1   0   21.40    3.90
  -8  -1   0   32.10    4.50
  -8  -1   0   33.30    5.90
   8   1   0   33.30    5.70
   8   1   0   32.40    5.10
   8   1   0   22.50    8.00
   8   1   0   39.60    6.40
  -9  -1   0    7.00    3.70
  -9  -1   0    5.10    3.00
  -9  -1   0    1.90    1.20
   9   1   0   -0.40    2.00
   9   1   0   -3.10    4.20
   9   1   0   -4.30    6.90
   9   1   0    7.10    3.00
   9   1   0    2.90    1.80
   9   1   0    1.20    3.10
   9   1   0    0.30    2.40
 -10  -1   0  238.48   31.30
 -10  -1   0  263.97   31.50
 -10  -1   0  315.47   35.10
  10   1   0  333.87   32.90
  10   1   0  296.47   33.10
  10   1   0  327.37   33.20
  10   1   0  305.87   36.10
 -11  -1   0    8.90    2.60
 -11  -1   0    9.50    2.40
 -11  -1   0    6.00    4.90
 -11  -1   0    8.10    2.90
  11   1   0   10.50    4.90
  11   1   0    8.40    3.40
  11   1   0    9.10    9.50
  11   1   0    7.00    4.70
  11   1   0    7.20    5.00
 -12  -1   0   18.30    3.50
 -12  -1   0   16.70    3.60
 -12  -1   0   22.90    3.50
 -12  -1   0    4.40    6.90
  12   1   0   13.10   11.50
  12   1   0   20.90   12.20
  12   1   0   25.40    5.00
  12   1   0   20.60    6.80
  12   1   0   15.80    5.60
 -13  -1   0    4.60    1.70
 -13  -1   0    3.20    2.20
  13   1   0    2.20    2.70
  13   1   0    4.70    4.40
  13   1   0    2.00    2.40
  13   1   0   -1.30   12.80
  12  -2   0    2.80    3.50
  12  -2   0    8.30    3.00
  12  -2   0   -5.30   13.20
  12  -2   0   -1.50    5.80
 -12   2   0    2.00    1.60
 -12   2   0    3.90    1.60
 -12   2   0    3.80    2.00
 -12   2   0    0.00    2.60
  11  -2   0    6.00    3.50
  11  -2   0    2.60    7.60
  11  -2   0   -1.20   16.20
  11  -2   0   13.90    5.70
 -11   2   0    2.60    2.10
 -11   2   0   11.30    4.20
 -11   2   0   10.10    2.20
 -11   2   0    7.50    2.30
 -11   2   0    4.80    2.70
  10  -2   0   -1.80    7.70
  10  -2   0   14.50   14.80
  10  -2   0    6.70    2.30
  10  -2   0    1.50    4.40
  10  -2   0   13.90    4.20
  10  -2   0    5.00    4.40
  10  -2   0    3.30    6.20
 -10   2   0    3.60    2.40
 -10   2   0    6.70    2.30
 -10   2   0    7.50    2.30
 -10   2   0    4.50    3.90
 -10   2   0    2.60    2.00
   9  -2   0   -6.40    6.40
   9  -2   0   -0.70    4.00
   9  -2   0    1.70    1.90
   9  -2   0   -0.40    2.00
   9  -2   0   -0.70    2.20
   9  -2   0    3.20    8.20
   9  -2   0    2.70    4.90
   9  -2   0    4.90    4.70
  -9   2   0    8.50    2.00
  -9   2   0    5.30    2.00
  -9   2   0    9.20    4.20
  -9   2   0   10.30    5.40
  -9   2   0    3.30    2.10
   8  -2   0   65.19   17.00
   8  -2   0   64.19    8.20
   8  -2   0   38.80    6.20
   8  -2   0   53.29   10.00
  -8   2   0   44.90    6.00
  -8   2   0   49.50    5.90
  -8   2   0   45.30    6.00
   7  -2   0  143.09   18.50
   7  -2   0  126.39   16.20
   7  -2   0  147.29   16.60
  -7   2   0  136.79   15.50
  -7   2   0  112.39   16.40
  -7   2   0  155.18   15.50
  -7   2   0  156.18   15.50
   6  -2   0   23.20    4.30
   6  -2   0   32.00    5.30
   6  -2   0   29.20    4.90
   6  -2   0   21.90    4.10
  -6   2   0   20.30    3.30
  -6   2   0   21.40    3.10
  -6   2   0   24.70    4.20
  -6   2   0   17.60    3.10
   5  -2   0   13.40    3.30
   5  -2   0   12.80    2.90
  -5   2   0   17.80    2.30
  -5   2   0   13.00    3.10
  -5   2   0   15.10    2.40
  -5   2   0   14.90    2.40
   4  -2   0 1073.29  123.09
   4  -2   0 1369.56  123.69
  -4   2   0 1000.50  123.19
  -4   2   0 1276.07  122.79
   3  -2   0    8.70    1.00
   3  -2   0    7.70    1.60
   3  -2   0   11.10    2.10
  -3   2   0    8.70    1.40
  -3   2   0    7.10    2.00
   2  -2   0  880.41  108.79
  -2   2   0 1213.48  109.19
   1  -2   0   48.40    4.80
   1  -2   0   44.80    5.00
  -1   2   0   36.50    4.90
   0  -2   0  657.73   68.49
  -1  -2   0  163.18   19.10
   1   2   0  194.08   19.10
   1   2   0  192.08   19.20
  -2  -2   0   52.69    5.70
  -3  -2   0 3988.30  428.66
  -3  -2   0 4273.77  428.76
  -4  -2   0  387.06   40.30
   4   2   0  353.26   40.90
   4   2   0  410.06   40.40
  -5  -2   0   57.09    6.10
  -5  -2   0   58.79    6.20
   5   2   0   57.99    6.20
   5   2   0   47.80    6.60
  -6  -2   0   77.49    9.10
  -6  -2   0   69.69    9.40
  -6  -2   0   89.99    9.00
   6   2   0   83.99    9.50
  -7  -2   0  151.28   18.40
  -7  -2   0  165.38   17.70
  -7  -2   0  161.88   17.70
   7   2   0  182.78   18.40
   7   2   0  153.58   21.20
  -8  -2   0   41.90    6.20
  -8  -2   0   54.49    7.80
  -8  -2   0   49.40    6.30
   8   2   0   63.49   11.30
   8   2   0   68.39    7.60
  -9  -2   0    6.80    1.90
  -9  -2   0    7.30    2.00
  -9  -2   0   11.70    3.50
   9   2   0    5.50    9.90
   9   2   0    8.70    3.30
   9   2   0    3.30    2.00
   9   2   0    3.00    5.00
   9   2   0   12.50    4.30
 -10  -2   0    4.10    1.60
 -10  -2   0    6.40    2.50
 -10  -2   0   14.60    5.90
 -10  -2   0    1.50    1.50
  10   2   0    0.30    2.90
  10   2   0    9.90    4.30
  10   2   0   11.00    4.80
  10   2   0    2.30    8.20
  10   2   0    4.80    3.00
 -11  -2   0   13.00    3.00
 -11  -2   0   14.50    3.20
 -11  -2   0   17.50    3.60
  11   2   0   26.80    7.90
  11   2   0   14.80   10.90
  11   2   0   18.40    4.60
  11   2   0   15.20    4.50
  11   2   0   19.10    5.30
  11   2   0   16.40    4.30
 -12  -2   0    0.50    1.60
 -12  -2   0    0.40    1.70
 -12  -2   0    2.60    2.00
 -12  -2   0    2.80    2.40
  12   2   0    3.10    4.50
  12   2   0    7.80    6.10
  12   2   0    2.20    3.20
  12   2   0    1.60    6.50
  12   2   0    2.90    2.90
 -13  -2   0    4.00    1.80
 -13  -2   0    2.60    2.00
 -13  -2   0    2.10    1.90
  13   2   0    1.10    3.50
  13   2   0   -0.10    2.50
  13   2   0    1.10    3.10
  13   2   0   -6.00    6.40
  13   2   0   -2.00    7.40
  12  -3   0   -1.80    6.10
  12  -3   0    4.10    2.10
  12  -3   0    6.50    3.30
  12  -3   0    1.60    5.90
 -12   3   0    2.90    2.70
 -12   3   0    2.70    1.50
 -12   3   0    3.20    1.60
 -12   3   0    4.70    2.20
  11  -3   0    7.70   16.60
  11  -3   0   17.10    4.30
  11  -3   0   12.00    5.20
  11  -3   0    8.80    6.00
 -11   3   0    6.50    4.20
  10  -3   0   41.80   10.70
  10  -3   0   25.20    7.00
  10  -3   0   30.00    4.30
  10  -3   0    8.00   17.10
 -10   3   0   22.40    3.90
 -10   3   0   19.70    4.00
 -10   3   0   20.90    3.90
 -10   3   0   25.40    4.50
   9  -3   0  262.17   31.80
   9  -3   0  307.47   34.00
   9  -3   0  290.87   43.40
   9  -3   0  286.87   34.20
   9  -3   0  301.27   35.60
  -9   3   0  306.37   31.60
  -9   3   0  296.47   33.90
  -9   3   0  299.77   31.40
  -9   3   0  277.37   31.50
  -9   3   0  317.87   35.30
   8  -3   0  136.49   15.50
   8  -3   0  101.89   13.50
   8  -3   0  127.79   17.30
   8  -3   0  147.59   15.90
   8  -3   0  143.99   25.20
   8  -3   0  104.09   14.20
  -8   3   0  115.29   13.00
  -8   3   0  127.39   13.30
  -8   3   0  103.29   15.00
  -8   3   0  112.99   13.20
   7  -3   0    6.60    2.30
   7  -3   0   17.10    4.60
   7  -3   0    7.90    8.50
   7  -3   0   22.20    6.30
   7  -3   0    9.70    3.30
   7  -3   0   14.20    3.50
   7  -3   0    8.50    4.50
  -7   3   0   13.30    2.40
  -7   3   0    5.80    3.00
  -7   3   0   18.00    4.00
  -7   3   0   16.60    4.30
  -7   3   0    9.30    2.30
  -7   3   0   13.40    2.60
   6  -3   0  186.08   27.40
   6  -3   0  198.98   26.50
   6  -3   0  226.58   26.30
  -6   3   0  262.07   25.60
  -6   3   0  256.67   25.40
  -6   3   0  259.67   26.70
  -6   3   0  253.87   25.40
   5  -3   0    2.10    1.60
   5  -3   0    2.40    2.20
   5  -3   0   -0.30    1.70
  -5   3   0    0.70    1.00
  -5   3   0    2.10    1.10
  -5   3   0    1.00    1.70
   3  -3   0  515.55   53.19
   3  -3   0  570.54   52.49
  -3   3   0  427.66   52.69
   2  -3   0   10.60    2.00
   2  -3   0   11.40    2.30
  -2   3   0   16.30    2.40
  -2   3   0   15.70    1.70
  -1   3   0 3386.86  351.86
   0   3   0 2486.85  231.58
   0   3   0 1973.30  231.48
  -1  -3   0   61.69    6.20
  -1  -3   0   55.79    6.30
   1   3   0   61.69    6.30
   1   3   0   59.99    6.30
   1   3   0   52.89    6.30
  -2  -3   0  537.25   53.19
  -2  -3   0  443.96   53.09
  -2  -3   0  516.65   53.29
   2   3   0  547.35   53.29
  -3  -3   0  381.46   35.20
  -3  -3   0  336.97   35.40
   3   3   0  293.07   35.40
  -4  -3   0  416.76   46.30
  -4  -3   0  399.76   46.10
   4   3   0  514.55   47.20
  -5  -3   0   23.10    2.60
  -5  -3   0   16.20    3.00
   5   3   0   22.50    2.70
  -6  -3   0   27.80    3.60
  -6  -3   0   36.00    3.70
  -6  -3   0   26.60    4.30
   6   3   0   27.30    4.20
  -7  -3   0   83.39   10.00
  -7  -3   0   95.39   10.00
  -7  -3   0   76.69   10.00
  -7  -3   0   88.49   10.90
   7   3   0   97.29   13.90
   7   3   0  111.59   11.90
  -8  -3   0  105.59   12.50
  -8  -3   0   99.89   12.60
  -8  -3   0  134.79   13.90
   8   3   0  123.89   17.60
  -9  -3   0   92.19   13.90
   9   3   0  118.29   13.90
   9   3   0  121.99   13.60
   9   3   0  115.09   13.80
   9   3   0  126.89   14.40
   9   3   0  118.19   18.20
 -10  -3   0   42.90    8.00
 -10  -3   0   45.20    5.20
 -10  -3   0   32.30    5.00
  10   3   0   26.50    6.30
  10   3   0   42.00    7.20
  10   3   0   49.70   16.00
  10   3   0   24.60    8.10
 -11  -3   0   45.00    5.20
 -11  -3   0   35.50    5.30
 -11  -3   0   34.30    5.50
  11   3   0   57.59   16.50
  11   3   0   32.90    6.40
  11   3   0   47.00    7.30
  11   3   0   27.70    8.40
  11   3   0   29.30    6.10
 -12  -3   0    3.70    2.70
 -12  -3   0   -1.10    1.60
 -12  -3   0   -1.60    1.60
  12   3   0    9.10    9.20
  12   3   0    1.20    3.30
  12   3   0    0.50    2.10
  12   3   0    5.90    4.80
  12   3   0   -1.80    2.90
 -13  -3   0   27.90    4.30
 -13  -3   0   23.60    4.70
 -13  -3   0   33.50    4.30
  13   3   0   25.10    5.40
  13   3   0   34.60    7.10
  13   3   0   37.30    5.30
  13   3   0   34.00    9.80
  12  -4   0    0.70    1.50
  12  -4   0   -2.10    2.80
 -12   4   0   -0.90    0.80
 -12   4   0   -1.80    1.70
  11  -4   0    2.90    4.20
  11  -4   0    6.10    8.30
  11  -4   0    1.00   11.60
  11  -4   0   10.70    3.20
 -11   4   0    1.50    2.40
 -11   4   0    6.70    2.70
 -11   4   0    3.70    1.50
 -11   4   0    6.70    2.10
  10  -4   0   -2.50   13.40
  10  -4   0    5.40    3.30
  10  -4   0   -1.00    4.70
  10  -4   0    5.10    5.90
 -10   4   0   12.10    2.80
 -10   4   0    8.00    2.20
 -10   4   0    7.20    3.30
   9  -4   0   33.40    7.50
   9  -4   0   48.10   10.40
   9  -4   0   42.90    6.20
   9  -4   0   30.60   20.20
  -9   4   0   49.20    8.40
  -9   4   0   51.89    6.60
   8  -4   0    1.10    2.10
   8  -4   0   -1.10    3.10
   8  -4   0    8.80    5.60
   8  -4   0    2.20    9.30
   8  -4   0    4.80    3.20
   8  -4   0    6.10   11.30
   8  -4   0    0.70    1.80
   8  -4   0    1.30    5.90
  -8   4   0    2.60    1.60
  -8   4   0    4.40    1.70
  -8   4   0    3.30    3.40
  -8   4   0    1.80    1.70
  -8   4   0    2.40    3.30
  -8   4   0    1.80    3.90
   7  -4   0   30.40    6.30
   7  -4   0   20.90    7.00
   7  -4   0   23.70    5.70
   7  -4   0   40.90    7.80
   7  -4   0   41.80   13.80
   7  -4   0   28.90   11.80
  -7   4   0   27.30    4.30
  -7   4   0   31.80    4.70
  -7   4   0   32.90    4.40
  -7   4   0   37.30    4.70
  -7   4   0   24.40    6.20
  -7   4   0   41.40    6.40
  -7   4   0   40.90    6.50
   6  -4   0   12.90    8.70
   6  -4   0   17.00    4.80
   6  -4   0   20.00    4.70
   6  -4   0   19.10    4.30
   6  -4   0   22.00    4.60
   6  -4   0   21.80    8.50
   6  -4   0    9.20    2.60
   6  -4   0   14.80    4.20
  -6   4   0   11.70    2.50
  -6   4   0   10.30    2.40
  -6   4   0   19.40    4.70
  -6   4   0   13.40    3.80
  -6   4   0   16.50    3.00
  -6   4   0   12.80    2.60
   5  -4   0    2.60    2.00
   5  -4   0    4.10    2.50
  -5   4   0    2.70    2.10
  -5   4   0    2.70    1.30
  -5   4   0    5.90    1.50
  -5   4   0    5.20    1.60
   4  -4   0    2.80    1.80
   4  -4   0    3.80    1.90
  -4   4   0    1.70    1.70
  -4   4   0    2.20    1.10
  -4   4   0    2.40    1.10
  -4   4   0    2.30    1.30
   3  -4   0  246.18   23.40
   3  -4   0  184.48   22.90
  -3   4   0  195.98   23.20
  -3   4   0  229.48   22.60
   2  -4   0   38.30    5.20
   2  -4   0   37.40    4.70
   2  -4   0   37.60    4.80
  -2   4   0   41.60    4.60
  -2   4   0   42.90    5.10
   1  -4   0 1550.84  186.78
   1  -4   0 1892.41  186.38
   1  -4   0 1632.44  186.58
  -1   4   0 1927.11  186.38
  -1   4   0 1964.70  186.58
   0   4   0 2285.57  237.38
  -1  -4   0 4352.36  487.95
   1   4   0 5054.29  488.05
  -2  -4   0  941.61   98.49
   2   4   0  952.70   98.59
  -3  -4   0   87.09    9.10
  -3  -4   0   77.69    9.00
   3   4   0   86.09    9.10
  -4  -4   0   42.60    4.40
  -4  -4   0   29.00    4.20
   4   4   0   39.80    4.50
   4   4   0   33.30    4.90
  -5  -4   0  295.07   31.80
   5   4   0  285.07   31.80
   5   4   0  318.67   31.70
  -6  -4   0   10.10    1.60
  -6  -4   0    5.60    1.90
   6   4   0   10.50    2.40
   6   4   0    8.50    1.60
  -7  -4   0   70.89    9.50
  -7  -4   0   70.99    8.70
   7   4   0   93.09   10.70
   7   4   0   88.79   10.10
  -8  -4   0  122.49   16.30
   8   4   0  166.68   17.50
   8   4   0  130.49   19.80
   8   4   0  152.78   16.50
   8   4   0  136.09   16.20
   8   4   0  145.69   16.80
  -9  -4   0   14.60    3.10
  -9  -4   0   20.30    4.70
  -9  -4   0   15.70    3.10
   9   4   0   19.10    4.90
   9   4   0   25.90    5.00
   9   4   0   22.20    4.10
   9   4   0   25.10    4.10
   9   4   0   23.00    4.50
   9   4   0   33.00   12.30
   9   4   0   33.50    9.00
 -10  -4   0    0.30    3.70
 -10  -4   0    2.30    1.50
 -10  -4   0    1.00    1.40
  10   4   0    0.20    2.50
  10   4   0    4.70    2.00
  10   4   0   -0.40    2.50
  10   4   0    2.40    3.00
  10   4   0    1.30    2.00
  10   4   0    4.00    7.70
  10   4   0    5.60    5.30
 -11  -4   0   19.90    3.70
 -11  -4   0   22.20    3.80
  11   4   0   22.50    5.70
  11   4   0   17.70    4.20
  11   4   0   15.60   11.60
  11   4   0   26.30    5.60
  11   4   0   18.00    7.60
 -12  -4   0   12.50    3.20
 -12  -4   0    9.30    2.50
 -12  -4   0    7.00    2.60
  12   4   0   18.10    6.40
  12   4   0    2.80    9.80
  12   4   0    6.30    3.10
 -13  -4   0    4.20    2.40
 -13  -4   0    4.10    2.10
 -13  -4   0    5.50    2.10
  13   4   0    2.50    2.70
  13   4   0    1.60    5.70
  13   4   0    9.90    4.40
  13   4   0   10.10    5.40
  11  -5   0    8.20    4.10
  11  -5   0    0.70    3.60
  11  -5   0    9.70    2.90
 -11   5   0    7.60    1.80
 -11   5   0    9.50    2.10
  10  -5   0   -3.50   14.30
  10  -5   0   52.09   10.80
 -10   5   0   34.50    6.10
 -10   5   0   27.10    4.40
 -10   5   0   33.30    4.60
   9  -5   0    0.30    2.90
   9  -5   0    4.50    4.40
   9  -5   0    0.50    2.50
   9  -5   0   11.30    5.80
   9  -5   0    3.80    8.40
   9  -5   0   -1.10    5.10
   9  -5   0    4.10    2.20
  -9   5   0    3.90    1.90
  -9   5   0    4.90    2.00
  -9   5   0    2.60    1.70
   8  -5   0    7.50    2.70
   8  -5   0    7.00    3.90
   8  -5   0   15.10    4.50
   8  -5   0   14.40    6.00
   8  -5   0   12.80    7.50
   8  -5   0    6.70    4.10
   8  -5   0    7.30   12.70
  -8   5   0   14.00    4.70
  -8   5   0    7.20    2.20
  -8   5   0   10.10    5.70
  -8   5   0    5.10    2.10
  -8   5   0    6.60    3.80
   7  -5   0   80.49   10.80
   7  -5   0   81.19   11.50
   7  -5   0   87.29   21.30
   7  -5   0   60.29    8.70
   7  -5   0   57.19    9.60
   7  -5   0   72.29   11.60
  -7   5   0   58.49    8.30
  -7   5   0   79.39    8.40
  -7   5   0   63.89    8.20
  -7   5   0   73.69    8.20
   6  -5   0  123.29   16.70
   6  -5   0  161.68   17.10
   6  -5   0  122.69   17.20
   6  -5   0  125.89   16.30
  -6   5   0  151.28   15.10
  -6   5   0  118.99   15.20
  -6   5   0  154.08   15.30
  -6   5   0  139.19   15.20
   5  -5   0   83.59   10.30
   5  -5   0   66.29   10.10
   5  -5   0   76.09   10.40
  -5   5   0   85.09    9.20
  -5   5   0   68.19    9.20
  -5   5   0   95.19    9.30
  -5   5   0   82.69    9.10
  -5   5   0   80.99   10.30
   4  -5   0   98.59   12.60
   4  -5   0  112.69   13.00
   4  -5   0  115.99   13.20
  -4   5   0  103.89   12.90
  -4   5   0  107.29   11.90
  -4   5   0   98.89   11.50
  -4   5   0  119.59   12.20
  -4   5   0  102.19   11.90
  -4   5   0  123.59   12.10
   3  -5   0  976.80   96.19
   3  -5   0  770.02   95.59
   3  -5   0 1031.80   96.39
   3  -5   0  909.01   95.39
   3  -5   0  835.22   95.79
  -3   5   0  913.41   95.19
  -3   5   0  798.42   95.89
  -3   5   0  952.10   95.29
  -3   5   0 1040.10   95.49
   2  -5   0  135.49   15.30
  -2   5   0  162.38   15.50
  -2   5   0  130.89   15.90
   1  -5   0 1883.41  209.28
   1  -5   0 1781.92  209.48
   1  -5   0 2154.48  209.08
  -1   5   0 2126.99  209.18
  -1   5   0 2108.69  209.08
   0  -5   0   22.80    3.00
   0  -5   0   26.60    3.20
   0  -5   0   22.00    3.30
   0   5   0   25.40    3.10
   0   5   0   28.70    3.10
   0   5   0   24.10    3.30
   1   5   0 1718.13  172.48
   1   5   0 1762.32  172.18
   1   5   0 1606.94  172.38
   1   5   0 1541.05  172.18
  -2  -5   0   31.90    3.80
   2   5   0   32.00    3.80
   2   5   0   32.50    4.00
  -3  -5   0   94.39   10.40
   3   5   0   87.79   10.40
   3   5   0  105.59   10.60
  -4  -5   0   37.10    4.60
  -4  -5   0   40.60    4.70
   4   5   0   39.20    4.70
   4   5   0   37.40    5.30
  -5  -5   0  155.78   16.80
   5   5   0  168.98   16.70
   5   5   0  130.59   17.30
   5   5   0  158.48   16.80
  -6  -5   0   27.00    4.30
  -6  -5   0   34.80    3.80
   6   5   0   32.30    4.10
  -7  -5   0  317.07   39.30
  -7  -5   0  359.16   39.30
  -7  -5   0  323.37   39.80
   7   5   0  361.26   40.20
   7   5   0  379.66   43.10
   7   5   0  411.66   40.70
   7   5   0  421.06   41.10
   7   5   0  436.86   40.10
  -8  -5   0  176.58   21.60
  -8  -5   0  166.78   20.80
   8   5   0  212.98   22.70
   8   5   0  195.78   21.70
   8   5   0  203.18   22.20
   8   5   0  208.78   21.70
   8   5   0  209.48   25.60
  -9  -5   0   38.00    6.10
  -9  -5   0   50.39    7.70
   9   5   0   49.80    7.40
   9   5   0   65.99    8.50
   9   5   0   57.59   12.50
   9   5   0   50.29    7.10
   9   5   0   60.29    7.40
 -10  -5   0  190.88   21.30
  10   5   0  161.98   20.70
  10   5   0  164.08   21.00
  10   5   0  181.08   20.50
  10   5   0  212.78   26.20
  10   5   0  194.98   21.80
 -11  -5   0   19.80    3.50
  11   5   0   30.30    9.00
  11   5   0   24.00    4.80
  11   5   0   14.40    3.50
  11   5   0   20.00   11.90
 -12  -5   0    5.80    2.90
 -12  -5   0    3.80    2.20
 -12  -5   0    3.10    2.00
  12   5   0    1.20    2.30
  12   5   0    4.00    2.60
  12   5   0    3.10    4.90
  12   5   0    7.00    8.80
  12   5   0   11.10    4.20
 -13  -5   0   20.30    3.80
 -13  -5   0   17.90    3.30
 -13  -5   0   14.40    3.10
  13   5   0   28.80    7.20
  13   5   0   22.60   10.30
 -11   6   0    8.70    2.10
 -11   6   0    7.80    1.60
  10  -6   0   -0.10   13.40
  10  -6   0    6.30    4.60
  10  -6   0    1.60    4.50
  10  -6   0   14.70    3.70
 -10   6   0    8.00    2.20
 -10   6   0    4.40    1.80
 -10   6   0   12.60    2.80
 -10   6   0    8.90    3.80
   9  -6   0   -0.60    2.30
   9  -6   0    2.00    7.40
   9  -6   0    1.40    4.30
   9  -6   0    2.70    4.70
   9  -6   0    0.50    1.70
   9  -6   0   -5.10    7.60
   9  -6   0    0.20    2.20
   9  -6   0    1.90    2.90
  -9   6   0    0.20    1.30
  -9   6   0    1.30    1.80
  -9   6   0    1.70    2.20
  -9   6   0   -0.50    1.30
  -9   6   0    1.20    2.40
   8  -6   0   77.39   11.60
   8  -6   0   65.99    9.80
   8  -6   0   69.09   11.10
   8  -6   0   69.39   11.70
   8  -6   0   73.89    8.90
  -8   6   0   62.09    8.30
  -8   6   0   64.49    8.20
   7  -6   0    7.10    5.20
   7  -6   0    7.60    3.90
   7  -6   0    7.50    5.20
   7  -6   0    6.20    3.40
   7  -6   0    7.90    2.80
   7  -6   0   -6.00   10.90
   7  -6   0   11.50    6.20
  -7   6   0    4.60    3.60
  -7   6   0   17.60    5.00
  -7   6   0    7.40    2.10
  -7   6   0    3.40    1.80
  -7   6   0    6.40    4.80
   6  -6   0    8.90    4.20
   6  -6   0   -0.90    2.60
   6  -6   0    0.60    2.00
   6  -6   0    0.90    2.50
   6  -6   0   -0.50    4.40
   6  -6   0   -3.40   11.60
   6  -6   0   -2.50    1.50
   6  -6   0   -0.40    3.60
  -6   6   0    0.50    1.40
  -6   6   0   -1.40    2.20
  -6   6   0    0.10    1.20
  -6   6   0    0.20    1.60
  -6   6   0    1.20    1.30
  -6   6   0    0.40    2.60
   5  -6   0   80.39   10.70
   5  -6   0   71.29   10.20
   5  -6   0   71.99   20.20
   5  -6   0   88.79   11.00
  -5   6   0   72.99    9.30
  -5   6   0   95.29    9.60
  -5   6   0   86.39    9.40
  -5   6   0   68.99    9.50
  -5   6   0   98.39   11.00
   4  -6   0    1.10    1.80
   4  -6   0    0.30    2.80
   4  -6   0    2.30    1.50
   4  -6   0    1.10    1.40
   4  -6   0    0.20    0.70
   4  -6   0    1.20    1.90
  -4   6   0    1.60    1.20
  -4   6   0    2.70    1.40
  -4   6   0    4.30    2.30
  -4   6   0    2.50    2.20
  -4   6   0    1.00    0.70
  -4   6   0    0.00    1.00
   3  -6   0   40.40    4.90
   3  -6   0   50.29    6.10
   3  -6   0   38.10    5.70
   3  -6   0   36.10    5.20
  -3   6   0   43.00    5.80
  -3   6   0   35.00    4.80
  -3   6   0   35.00    4.70
   2  -6   0   68.69    8.90
   2  -6   0   73.69    9.20
   2  -6   0   68.29    9.50
  -2   6   0   82.39    8.50
  -2   6   0   83.79    8.50
  -2   6   0   72.29    9.10
   1  -6   0  190.58   19.80
   1  -6   0  202.98   20.20
   1  -6   0  163.68   20.30
  -1   6   0  186.68   19.90
   0  -6   0  221.28   23.10
   0  -6   0  190.88   23.50
   0  -6   0  233.28   23.30
   0   6   0  226.78   23.30
  -1  -6   0 1720.43  189.38
   1   6   0 1884.11  189.38
   1   6   0 1688.93  188.98
   1   6   0 1980.60  189.08
  -2  -6   0  138.39   13.70
  -2  -6   0  117.99   13.70
   2   6   0  133.09   13.80
   2   6   0  123.89   13.80
  -3  -6   0  569.84   59.59
  -4  -6   0  867.21   92.69
  -4  -6   0  854.61   92.79
   4   6   0  946.51   93.09
  -5  -6   0   96.49   11.50
   5   6   0  113.49   11.70
  -6  -6   0    6.70    1.40
   6   6   0    6.60    1.70
  -7  -6   0   90.59   11.00
  -7  -6   0   95.19   10.40
  -7  -6   0   93.89   10.60
   7   6   0   96.69   11.50
   7   6   0   95.09   12.00
   7   6   0   86.89   14.40
   7   6   0   95.49   11.50
  -8  -6   0   15.30    3.10
  -8  -6   0   22.90    3.10
   8   6   0   35.90    8.90
  -9  -6   0   32.90    4.90
   9   6   0   43.60    6.40
   9   6   0   44.70    7.20
 -10  -6   0   16.10    4.90
  10   6   0    6.70    2.90
  10   6   0    7.80    7.60
  10   6   0    2.70    2.90
  10   6   0   -0.80    4.80
  10   6   0    0.50    2.20
  10   6   0    5.70    2.70
 -11  -6   0    6.40    2.10
  11   6   0   -0.20    2.50
  11   6   0    6.20    3.00
  11   6   0    2.10    2.10
  11   6   0   30.40   13.80
  11   6   0   13.50    6.10
 -12  -6   0    3.70    2.60
 -12  -6   0    3.60    1.90
 -12  -6   0    2.80    1.70
  12   6   0   -2.40    2.40
  12   6   0    2.20    2.10
  12   6   0    6.40    8.70
  12   6   0   -1.70    4.20
  12   6   0    0.10    1.50
 -13  -6   0    0.10    1.40
 -13  -6   0    0.30    1.50
  13   6   0   -2.10    3.40
  13   6   0   -0.80    1.30
  13   6   0    0.90    6.10
  13   6   0   -1.20    2.40
  10  -7   0    4.60    2.20
  10  -7   0    2.10    1.50
  10  -7   0    1.40    1.30
 -10   7   0    3.20    2.20
 -10   7   0    1.20    1.40
 -10   7   0   -0.90    1.30
 -10   7   0   -0.40    1.00
 -10   7   0   -0.40    1.60
   9  -7   0   -1.20    4.30
   9  -7   0    3.70    2.10
   9  -7   0    1.50    3.00
   9  -7   0   -3.20    4.70
   9  -7   0    2.10    2.60
  -9   7   0    2.80    1.60
  -9   7   0    3.70    1.70
  -9   7   0    0.40    2.70
   8  -7   0   16.40    5.10
   8  -7   0   21.10    4.00
   8  -7   0    7.80    5.30
   8  -7   0   13.30    5.50
   8  -7   0   -3.80    9.60
   8  -7   0   10.40    4.30
   8  -7   0   19.70    7.00
  -8   7   0   13.10    4.40
  -8   7   0   12.30    3.20
  -8   7   0   12.60    2.80
  -8   7   0   17.00    3.20
  -8   7   0    8.80    2.70
   7  -7   0   28.20    6.20
   7  -7   0   29.20    4.40
   7  -7   0    2.00   11.50
   7  -7   0   13.60    4.60
   7  -7   0   21.70    6.30
  -7   7   0   23.40    3.80
  -7   7   0   28.80    5.70
  -7   7   0   18.50    6.50
  -7   7   0   16.80    3.40
   6  -7   0   37.50    6.80
   6  -7   0   44.60    7.70
   6  -7   0   39.00    6.80
   6  -7   0   40.30    6.20
   6  -7   0   19.10   16.30
   6  -7   0   37.30    8.80
   6  -7   0   40.90    8.30
  -6   7   0   50.09    6.00
  -6   7   0   44.90    5.60
  -6   7   0   32.00    7.40
  -6   7   0   45.20    5.90
   5  -7   0   52.69    7.20
   5  -7   0   43.50   16.30
   5  -7   0   61.69    8.50
   5  -7   0   64.59    9.00
   5  -7   0   56.49    8.20
  -5   7   0   59.49    7.10
  -5   7   0   43.20    6.40
  -5   7   0   44.10    6.50
   4  -7   0   15.20    3.70
   4  -7   0   21.20    3.80
   4  -7   0   13.50    3.40
   4  -7   0   21.30    4.70
   4  -7   0   23.60    5.40
   4  -7   0   11.50    3.90
   4  -7   0   11.70    3.90
  -4   7   0   19.00    3.00
  -4   7   0   14.40    2.90
  -4   7   0   16.30    3.00
  -4   7   0   17.80    2.90
  -4   7   0   23.30    4.30
  -4   7   0   20.00    3.30
   3  -7   0   54.99    6.80
   3  -7   0   41.20    5.40
   3  -7   0   46.60    6.10
  -3   7   0   42.70    5.50
  -3   7   0   42.10    5.40
   2  -7   0  227.08   24.30
   2  -7   0  221.38   23.80
   2  -7   0  234.38   23.50
   2  -7   0  220.78   24.20
  -2   7   0  191.58   24.10
   1  -7   0  168.28   18.50
   1  -7   0  152.78   18.70
   1  -7   0  189.28   18.20
  -1   7   0  144.59   18.60
  -1   7   0  173.88   18.10
  -1   7   0  174.38   18.30
  -1   7   0  167.58   18.20
  -1   7   0  176.68   18.30
   0  -7   0  208.18   23.20
   0  -7   0  240.18   22.90
   0   7   0  189.58   23.00
  -1  -7   0  195.98   23.20
  -1  -7   0  236.98   23.00
   1   7   0  207.48   22.80
   1   7   0  210.38   22.90
   1   7   0  225.38   23.20
  -2  -7   0  729.83   70.49
  -2  -7   0  681.13   70.59
  -2  -7   0  595.74   70.69
   2   7   0  693.23   70.79
   2   7   0  675.23   70.49
  -3  -7   0  203.78   20.50
  -3  -7   0  182.48   20.70
  -4  -7   0   11.40    2.20
  -4  -7   0    8.70    1.50
  -4  -7   0    6.70    1.90
   4   7   0    7.30    2.40
   4   7   0    6.60    1.80
  -5  -7   0   99.69   10.40
  -5  -7   0   93.69   10.10
   5   7   0   81.09   10.50
  -6  -7   0   22.60    2.70
  -6  -7   0   18.50    3.10
   6   7   0   17.50    2.90
   6   7   0   13.50    3.40
   6   7   0   18.80    3.40
   6   7   0   19.00    4.70
   6   7   0   14.20    4.40
  -7  -7   0  200.48   21.70
  -7  -7   0  200.78   22.20
   7   7   0  229.98   25.80
   7   7   0  210.38   23.10
   7   7   0  166.78   21.90
   7   7   0  224.78   22.40
   7   7   0  200.38   22.80
   7   7   0  199.08   23.20
  -8  -7   0    0.50    1.40
  -8  -7   0    0.00    0.80
  -8  -7   0    5.80    2.70
   8   7   0    0.70    2.10
   8   7   0    1.50    2.30
   8   7   0    1.30    2.20
   8   7   0    1.50    1.90
   8   7   0   -1.00    0.80
   8   7   0    1.60    7.30
   8   7   0    3.60    5.30
  -9  -7   0    7.40    2.00
  -9  -7   0   15.40    4.30
  -9  -7   0    6.30    2.10
   9   7   0    8.80    6.70
   9   7   0   10.80    3.20
   9   7   0   12.70    3.60
   9   7   0   25.60   11.00
   9   7   0    7.90    3.00
   9   7   0   10.00    3.00
 -10  -7   0   34.50    8.10
  10   7   0   34.50    6.40
  10   7   0   37.00    6.50
  10   7   0   50.49    6.60
  10   7   0   69.89   18.50
  10   7   0   42.40    7.20
 -11  -7   0   23.40    4.70
 -11  -7   0   34.30    5.10
  11   7   0   32.70   13.40
  11   7   0   49.40   10.30
  11   7   0   34.40    6.20
 -12  -7   0    3.00    2.20
 -12  -7   0    2.40    2.00
  12   7   0    2.30    8.90
  12   7   0    2.50    2.00
  12   7   0    4.40    2.40
  12   7   0   16.60    6.40
 -13  -7   0   18.90    3.30
  13   7   0   14.00    5.20
  13   7   0   13.90   13.10
  13   7   0   17.40    3.70
  10  -8   0    0.20    1.20
  10  -8   0    0.90    1.10
  10  -8   0    1.90    1.80
 -10   8   0   -0.20    1.20
 -10   8   0   -2.10    1.10
 -10   8   0    1.10    0.80
   9  -8   0    1.70    2.10
   9  -8   0    0.80    1.60
   9  -8   0    0.40    2.10
   9  -8   0   -1.50    1.90
  -9   8   0    1.00    1.40
  -9   8   0   -0.10    1.00
  -9   8   0    0.50    1.30
  -9   8   0   -0.30    1.70
  -9   8   0   -0.70    1.80
   8  -8   0    0.80    3.10
   8  -8   0   -0.50    2.20
   8  -8   0   -2.90    7.90
   8  -8   0    1.60    4.50
   8  -8   0    5.40    2.50
  -8   8   0    4.20    2.00
  -8   8   0    4.40    3.20
  -8   8   0    9.80    2.50
  -8   8   0    4.20    1.80
   7  -8   0  130.49   16.30
   7  -8   0  128.29   16.90
   7  -8   0  131.99   17.90
  -7   8   0  149.59   15.20
  -7   8   0  143.29   14.90
  -7   8   0  113.89   14.90
   6  -8   0    3.10    3.20
   6  -8   0    9.40    3.10
   6  -8   0   12.00    3.80
   6  -8   0   11.00    5.30
   6  -8   0    7.50    3.50
   6  -8   0   14.20    4.70
   6  -8   0   -1.00   11.40
  -6   8   0   13.70    3.20
  -6   8   0    8.00    4.20
  -6   8   0    5.40    2.30
  -6   8   0    5.40    2.00
  -6   8   0   13.30    4.40
  -6   8   0   10.20    3.10
  -6   8   0   17.20    5.00
  -6   8   0    8.50    2.30
   5  -8   0   57.89    9.10
   5  -8   0   60.09    8.00
   5  -8   0   50.89    9.10
   5  -8   0   48.30    8.30
   5  -8   0   48.80    7.30
   5  -8   0   52.49    8.20
  -5   8   0   46.50    6.90
  -5   8   0   63.19    8.70
   4  -8   0   -2.80    2.70
   4  -8   0    0.20    1.50
   4  -8   0    4.00    2.50
   4  -8   0    2.50    3.30
   4  -8   0    2.00    1.70
   4  -8   0   -0.70    1.70
   4  -8   0   -1.10    1.50
  -4   8   0    0.20    2.10
  -4   8   0    0.80    1.60
  -4   8   0   -1.00    1.60
  -4   8   0    2.90    2.80
  -4   8   0    2.10    1.50
  -4   8   0    1.30    1.10
  -4   8   0   -0.90    0.90
   3  -8   0   21.60    4.70
   3  -8   0   28.00    4.80
   3  -8   0   35.00    4.70
   3  -8   0   20.70    3.60
   3  -8   0   29.40    4.90
  -3   8   0   24.30    3.60
  -3   8   0   18.00    3.60
  -3   8   0   32.60    5.10
  -3   8   0   36.40    5.60
  -3   8   0   25.90    4.00
  -3   8   0   32.40    3.80
   2  -8   0  555.44   55.89
   2  -8   0  550.74   55.39
   2  -8   0  526.85   55.39
   2  -8   0  539.15   56.29
   2  -8   0  458.55   55.99
  -2   8   0  476.85   56.19
  -2   8   0  573.84   55.59
   1  -8   0  429.96   42.50
   1  -8   0  333.97   41.80
   1  -8   0  389.16   41.60
   1  -8   0  370.06   41.90
  -1   8   0  460.75   41.80
  -1   8   0  385.06   42.30
   0  -8   0   52.59    5.40
   0  -8   0   43.40    5.30
   0  -8   0   47.50    5.50
   0  -8   0   44.10    5.90
   0  -8   0   36.10    5.40
   0   8   0   40.40    5.50
   0   8   0   43.10    5.60
   0   8   0   46.80    5.80
  -1  -8   0  171.88   17.80
  -1  -8   0  186.88   17.80
  -1  -8   0  156.98   18.10
   1   8   0  153.78   18.00
   1   8   0  153.08   17.50
  -2  -8   0   17.80    2.60
   2   8   0   10.50    2.50
  -3  -8   0  200.18   18.70
  -3  -8   0  155.98   18.70
   3   8   0  165.48   19.10
  -4  -8   0   20.30    3.30
  -4  -8   0   20.50    2.80
  -4  -8   0   18.70    3.00
   4   8   0   20.40    3.20
  -5  -8   0   20.30    3.30
  -5  -8   0   20.60    2.80
   5   8   0   17.10    3.10
  -6  -8   0   38.80    4.40
   6   8   0   28.40    5.30
   6   8   0   34.40    5.60
   6   8   0   34.30    5.10
   6   8   0   28.90    4.60
  -7  -8   0   69.39    7.60
  -7  -8   0   70.19    7.70
   7   8   0   55.09    7.90
   7   8   0   63.69    8.60
   7   8   0   58.19   11.60
   7   8   0   70.19    9.20
   7   8   0   58.69    9.00
  -8  -8   0   -1.30    1.30
  -8  -8   0   -0.20    0.80
  -8  -8   0    0.00    1.20
  -8  -8   0    3.80    2.90
   8   8   0   -6.10    6.50
   8   8   0    1.10    5.10
   8   8   0    0.90    2.10
   8   8   0    3.10    2.50
   8   8   0    0.30    0.80
   8   8   0    0.80    1.70
   8   8   0   -1.10    2.30
   9   8   0   50.69    8.70
   9   8   0   70.19    9.00
   9   8   0   51.59    8.20
   9   8   0   62.29   11.80
  10   8   0  139.79   17.80
  10   8   0  114.59   15.00
  10   8   0  104.79   14.30
  10   8   0  118.39   14.50
 -11  -8   0    0.70    1.70
 -11  -8   0    2.80    1.70
  11   8   0    0.60    1.90
  11   8   0    1.20    2.50
  11   8   0    3.30    7.40
  11   8   0   -3.20    1.50
  11   8   0    1.30    3.90
 -12  -8   0    5.70    2.50
 -12  -8   0    7.00    2.50
  12   8   0    7.20    2.80
  12   8   0    7.10    3.40
  12   8   0   14.00   10.30
  12   8   0   17.20    6.60
  12   8   0    9.20    3.00
 -13  -8   0   -0.60    1.70
  13   8   0    5.50    4.10
  13   8   0    3.80    6.90
  13   8   0    2.40    1.70
  13   8   0    2.60    2.10
  13   8   0    7.50    3.20
   9  -9   0    1.10    2.00
   9  -9   0    0.00    1.40
  -9   9   0   -0.80    1.10
  -9   9   0    0.90    0.90
  -9   9   0    0.20    1.70
  -9   9   0   -0.40    1.30
  -9   9   0   -2.30    1.50
   8  -9   0   -1.20    2.60
   8  -9   0    0.70    2.10
   8  -9   0    2.10    2.10
   8  -9   0    4.30    2.50
  -8   9   0   -1.10    1.20
  -8   9   0    2.40    1.30
  -8   9   0    1.10    2.20
  -8   9   0    3.00    1.90
  -8   9   0    0.40    1.90
   7  -9   0   -1.00    1.90
   7  -9   0    0.00    4.90
   7  -9   0   -0.50    2.00
   7  -9   0   -1.40    2.40
  -7   9   0   -0.70    1.80
  -7   9   0   -0.40    1.10
  -7   9   0   -1.70    1.80
  -7   9   0    1.40    2.50
  -7   9   0   -1.20    1.20
   6  -9   0    4.80    2.80
   6  -9   0    1.10    2.70
   6  -9   0   -0.30    2.90
   6  -9   0    4.30    2.40
  -6   9   0    0.40    1.50
  -6   9   0    0.00    1.60
  -6   9   0    2.40    2.10
  -6   9   0    0.10    1.20
  -6   9   0    2.10    2.00
  -6   9   0    0.10    2.60
  -6   9   0    2.70    6.40
  -6   9   0    4.50    3.50
   5  -9   0   28.00    5.10
   5  -9   0   32.40    6.40
   5  -9   0   24.60    5.40
   5  -9   0   42.20    7.50
   5  -9   0   31.70    5.60
  -5   9   0   28.90    4.80
  -5   9   0   19.70    5.90
  -5   9   0   31.70    6.20
  -5   9   0   36.20    6.60
  -5   9   0   25.50    4.50
   4  -9   0  180.98   20.80
   4  -9   0  171.78   19.70
   4  -9   0  174.58   20.00
   4  -9   0  167.78   20.50
  -4   9   0  153.98   19.00
  -4   9   0  178.88   19.40
  -4   9   0  199.58   19.40
  -4   9   0  148.89   19.10
  -4   9   0  197.58   19.10
   3  -9   0    0.30    1.10
   3  -9   0    2.70    3.10
   3  -9   0    1.30    1.90
   3  -9   0    0.80    1.70
   3  -9   0    1.10    1.10
   3  -9   0    2.20    1.80
  -3   9   0    2.60    2.70
  -3   9   0    1.70    1.50
  -3   9   0    5.00    1.80
  -3   9   0    1.60    1.30
  -3   9   0    0.50    1.10
  -3   9   0    0.30    1.20
  -3   9   0   -0.10    2.50
   2  -9   0   55.79    8.70
   2  -9   0   67.79    8.00
   2  -9   0   63.89    8.00
   2  -9   0   76.59    9.30
  -2   9   0   75.49    9.90
  -2   9   0   80.99    8.20
  -2   9   0   63.79    8.10
  -2   9   0   67.49    9.10
   1  -9   0    7.90    3.60
   1  -9   0    8.80    2.50
   1  -9   0    4.30    1.30
   1  -9   0    5.90    1.80
   1  -9   0    6.60    1.60
   1  -9   0   10.60    2.70
  -1   9   0    9.00    1.90
  -1   9   0    5.70    2.20
  -1   9   0    9.40    2.00
  -1   9   0    6.50    3.00
  -1   9   0    2.70    1.40
   0  -9   0  124.89   13.50
   0  -9   0  121.99   13.00
   0  -9   0  117.19   12.70
   0  -9   0   99.09   12.90
   0   9   0  129.39   13.50
   0   9   0  106.69   12.90
   0   9   0  113.09   12.80
  -1  -9   0  500.15   48.90
  -1  -9   0  460.25   49.40
  -1  -9   0  472.35   49.10
   1   9   0  396.56   49.00
   1   9   0  495.25   49.50
  -2  -9   0  111.89   13.30
  -2  -9   0  108.89   13.00
   2   9   0  127.69   12.80
   2   9   0  123.39   13.40
  -3  -9   0  103.59   12.10
  -3  -9   0  116.69   12.00
  -3  -9   0  112.39   11.90
  -3  -9   0   93.99   12.10
   3   9   0  114.99   12.50
  -4  -9   0   52.49    6.00
  -4  -9   0   49.50    6.40
  -4  -9   0   52.59    6.10
   4   9   0   48.20    6.50
  -5  -9   0   35.80    4.20
  -5  -9   0   37.40    4.40
   5   9   0   26.20    4.90
   5   9   0   31.00    4.80
   5   9   0   33.00    5.00
   5   9   0   23.10    5.20
  -6  -9   0  124.09   13.40
  -6  -9   0  114.79   12.90
  -6  -9   0  130.69   13.70
  -6  -9   0  128.79   13.10
   6   9   0   96.89   14.20
   6   9   0   98.49   13.50
   6   9   0   97.89   13.90
   6   9   0  133.89   13.40
   6   9   0  128.59   14.10
   6   9   0  105.79   14.20
  -7  -9   0   80.69    9.80
  -7  -9   0   86.09    9.60
  -7  -9   0   98.29   10.50
   7   9   0   75.19   10.10
   7   9   0   78.09   11.20
   7   9   0   82.69   11.20
   7   9   0   77.39   10.80
  -8  -9   0   24.10    3.70
  -8  -9   0   32.50    5.10
  -8  -9   0   22.60    4.30
   8   9   0   36.70    5.90
   8   9   0   24.00    5.50
   8   9   0   25.30    5.00
   8   9   0   28.00    5.70
   8   9   0   59.79   16.60
  -9  -9   0    0.10    1.10
  -9  -9   0   -0.30    4.60
  -9  -9   0   -1.00    1.10
  -9  -9   0    3.40    2.30
  -9  -9   0   -2.50    1.80
   9   9   0    2.60    4.90
   9   9   0    2.40    1.70
   9   9   0    1.50    2.80
   9   9   0   11.00   10.00
   9   9   0    1.20    2.20
   9   9   0   -2.10    1.80
 -10  -9   0   86.29   10.90
  10   9   0  104.79   12.50
 -11  -9   0   21.70    4.00
  11   9   0   22.70    4.90
  11   9   0   60.29   19.40
 -12  -9   0    3.30    1.90
 -12  -9   0    3.90    2.00
  12   9   0    2.20    2.30
  12   9   0    2.40    8.40
  12   9   0    0.90    1.90
  12   9   0    2.50    2.80
  12   9   0    1.00    4.10
  13   9   0    7.00    3.50
  13   9   0    4.30    2.30
  13   9   0    9.10    8.40
  13   9   0    6.00    2.00
   9 -10   0    0.30    1.30
   9 -10   0    3.30    1.90
  -9  10   0    1.20    0.90
  -9  10   0    0.30    1.40
   8 -10   0   22.90    4.60
  -8  10   0   27.20    3.60
  -8  10   0   22.00    3.70
   7 -10   0    5.70    2.50
   7 -10   0    0.00    2.40
   7 -10   0    4.90    2.20
   7 -10   0   -0.80    1.50
  -7  10   0    0.50    2.60
  -7  10   0    0.20    1.20
  -7  10   0    3.40    1.90
  -7  10   0    1.50    1.70
  -7  10   0   -0.10    2.30
  -7  10   0    3.30    2.10
   6 -10   0   12.80    3.40
   6 -10   0    9.00    3.60
   6 -10   0   21.70    5.10
  -6  10   0    8.00    4.10
  -6  10   0   16.40    3.30
  -6  10   0   10.60    2.90
  -6  10   0    4.60    2.10
  -6  10   0   12.00    2.90
  -6  10   0    7.00    2.20
   5 -10   0   42.80    7.80
   5 -10   0   41.00    6.70
   5 -10   0   44.60    6.30
   5 -10   0   40.70    7.50
  -5  10   0   52.89    7.90
  -5  10   0   38.60    5.70
  -5  10   0   46.00    8.00
  -5  10   0   36.70    5.80
  -5  10   0   43.20    6.00
   4 -10   0   16.60    4.80
   4 -10   0   11.90    3.70
   4 -10   0   15.40    5.60
   4 -10   0   16.60    3.80
  -4  10   0   18.50    3.60
  -4  10   0   20.20    5.30
  -4  10   0   10.10    2.50
  -4  10   0   15.40    3.10
  -4  10   0   22.70    5.00
  -4  10   0   16.20    3.50
   3 -10   0   68.69    8.90
   3 -10   0   54.99    8.40
   3 -10   0   49.80    7.90
   3 -10   0   63.89    8.10
  -3  10   0   45.50    7.20
  -3  10   0   71.49    7.80
  -3  10   0   63.19    7.60
  -3  10   0   70.09    7.50
   2 -10   0   22.60    4.70
   2 -10   0   28.40    4.40
   2 -10   0   41.60    5.90
   2 -10   0   37.60    5.40
   2 -10   0   28.20    5.20
   2 -10   0   34.20    4.40
  -2  10   0   29.40    4.60
  -2  10   0   35.30    5.90
  -2  10   0   33.30    6.00
  -2  10   0   25.70    4.50
  -2  10   0   37.50    4.90
  -2  10   0   40.20    4.70
  -2  10   0   32.10    4.50
   1 -10   0   58.89    7.80
   1 -10   0   59.89    7.70
   1 -10   0   64.99    7.40
   1 -10   0   54.09    7.20
   1 -10   0   69.29    8.30
   1 -10   0   56.09    7.90
  -1  10   0   58.89    7.30
  -1  10   0   59.49    7.40
  -1  10   0   69.99    8.50
  -1  10   0   54.59    7.30
  -1  10   0   61.99    7.50
  -1  10   0   70.19    9.00
   0 -10   0   68.29    7.40
   0 -10   0   53.69    7.70
   0 -10   0   68.09    7.50
   0 -10   0   70.99    8.20
   0 -10   0   59.59    7.60
   0  10   0   56.99    7.40
   0  10   0   56.99    7.40
   0  10   0   59.59    7.60
   0  10   0   61.69    7.60
   0  10   0   71.59    8.30
  -1 -10   0   11.90    3.00
  -1 -10   0   10.90    2.30
  -1 -10   0    9.50    2.60
  -1 -10   0   11.60    2.50
  -1 -10   0    9.90    2.00
   1  10   0    9.30    2.30
   1  10   0    9.20    2.40
   1  10   0   12.30    2.60
   1  10   0   13.00    2.20
   1  10   0    8.00    2.20
   1  10   0   12.20    2.50
  -2 -10   0  284.47   26.20
   2  10   0  232.58   26.40
   2  10   0  207.68   26.20
   2  10   0  222.78   26.40
   2  10   0  262.47   26.20
  -3 -10   0  337.57   37.60
  -3 -10   0  390.56   37.80
  -3 -10   0  364.36   37.90
  -3 -10   0  313.77   37.90
   3  10   0  341.17   38.90
   3  10   0  376.26   39.50
   3  10   0  404.36   38.50
   3  10   0  328.57   37.60
  -4 -10   0   52.59    5.80
  -4 -10   0   49.60    6.20
  -4 -10   0   47.10    5.60
   4  10   0   51.09    6.50
   4  10   0   37.20    6.30
   4  10   0   38.80    6.50
   4  10   0   49.10    6.30
   4  10   0   42.80    5.60
  -5 -10   0   24.50    3.30
  -5 -10   0   22.70    3.20
  -5 -10   0   15.10    3.40
  -5 -10   0   23.90    4.00
   5  10   0   19.90    4.70
   5  10   0   21.80    3.70
   5  10   0   19.60    3.70
   5  10   0   23.60    4.00
   5  10   0   16.30    3.20
  -6 -10   0   10.30    2.10
  -6 -10   0    8.10    1.90
  -6 -10   0    5.70    2.60
   6  10   0    4.30    2.70
   6  10   0    6.60    3.10
   6  10   0    9.80    2.70
   6  10   0    9.70    2.30
   6  10   0    6.90    3.50
   6  10   0    7.10    2.60
   6  10   0    6.20    2.00
  -7 -10   0  101.29   11.20
  -7 -10   0   91.39   10.30
  -7 -10   0  101.09   11.10
  -7 -10   0   88.79   10.40
   7  10   0   83.49   11.50
   7  10   0   89.59   12.00
   7  10   0   82.19   11.80
   7  10   0   69.99   10.00
  -8 -10   0   14.60    3.90
  -8 -10   0   16.00    3.10
   8  10   0   49.99   16.40
   8  10   0   19.10    5.00
   8  10   0   20.40    4.50
   8  10   0   20.80    5.40
   8  10   0   26.40    5.20
  -9 -10   0    0.70    0.90
  -9 -10   0   -1.20    1.90
  -9 -10   0    0.30    2.30
  -9 -10   0   -1.10    1.40
   9  10   0    3.10    2.90
   9  10   0    0.60    2.50
   9  10   0   -0.80    1.60
   9  10   0    2.70    5.40
   9  10   0    7.30    8.40
   9  10   0   -0.10    2.30
   9  10   0    1.00    2.00
 -10 -10   0    0.00    1.20
 -10 -10   0    1.30    1.90
  10  10   0    2.80    3.70
  10  10   0    0.70    2.60
  10  10   0   -0.40    2.30
  10  10   0   -8.40    8.30
  10  10   0   -0.40    2.20
 -11 -10   0    0.00    1.60
 -11 -10   0    1.30    1.50
  11  10   0   -0.50    1.80
  11  10   0    0.30    2.40
  11  10   0    2.90    1.70
  11  10   0    0.00    2.20
  11  10   0   -6.60    6.70
 -12 -10   0   11.60    2.60
 -12 -10   0    9.60    2.40
  12  10   0   11.30    3.30
  12  10   0    4.20    4.10
  12  10   0    9.60    3.50
  12  10   0   11.80    9.20
  12  10   0   17.80    3.70
 -13 -10   0    0.00    1.30
  13  10   0    2.00    1.90
  13  10   0   -1.30    2.90
  13  10   0    1.70    1.70
  13  10   0    0.00    1.40
  13  10   0   -4.00    4.00
   8 -11   0    4.50    2.00
   8 -11   0    3.00    2.00
   8 -11   0    1.50    2.20
  -8  11   0    6.60    2.10
  -8  11   0    2.80    1.30
   7 -11   0   31.80    5.60
  -7  11   0   32.20    4.70
  -7  11   0   31.70    5.20
   6 -11   0    9.20    3.80
   6 -11   0   14.60    3.60
   6 -11   0   14.60    9.50
  -6  11   0    5.30    3.20
  -6  11   0    8.30    2.10
  -6  11   0   15.00    2.90
   5 -11   0   58.09    9.10
   5 -11   0   50.69    8.30
   5 -11   0   55.09    9.00
   5 -11   0   63.89    7.60
  -5  11   0   44.70    6.90
  -5  11   0   54.39    6.80
  -5  11   0   44.30    8.50
   4 -11   0   89.19   10.20
   4 -11   0   81.89   12.30
   4 -11   0   75.79   10.90
   4 -11   0   66.49   10.70
  -4  11   0   74.79   11.40
  -4  11   0   83.19    9.80
  -4  11   0   74.99    9.70
  -4  11   0   82.59    9.40
   3 -11   0    7.60    3.20
   3 -11   0    3.40    2.30
   3 -11   0    2.30    3.90
   3 -11   0    3.30    2.40
   3 -11   0    2.90    1.70
   3 -11   0    5.80    2.80
  -3  11   0    3.60    3.10
  -3  11   0    7.30    3.50
  -3  11   0    9.10    2.60
  -3  11   0    4.10    1.90
  -3  11   0    5.30    2.10
   2 -11   0   29.80    5.40
  -2  11   0   39.50    6.60
   1 -11   0  748.03   75.29
   1 -11   0  633.34   74.79
   1 -11   0  726.73   74.89
   1 -11   0  749.53   77.89
   1 -11   0  738.43   74.49
  -1  11   0  677.73   74.39
  -1  11   0  617.54   74.49
  -1  11   0  711.73   74.29
  -1  11   0  784.82   76.49
   0 -11   0  587.44   55.79
   0 -11   0  530.95   55.09
   0 -11   0  559.54   54.79
   0 -11   0  485.65   54.99
   0 -11   0  501.65   54.79
   0 -11   0  514.85   55.49
   0  11   0  501.05   54.79
   0  11   0  481.35   54.69
   0  11   0  513.15   54.89
   0  11   0  514.55   54.69
  -1 -11   0   63.59    7.20
  -1 -11   0   69.09    7.90
  -1 -11   0   53.79    7.30
  -1 -11   0   47.00    7.30
   1  11   0   53.79    7.50
   1  11   0   58.89    8.70
   1  11   0   69.49    7.60
   1  11   0   52.69    7.50
   1  11   0   59.69    7.10
   1  11   0   56.59    7.30
   1  11   0   56.59    7.30
   1  11   0   72.39    7.90
  -2 -11   0   57.59    8.30
  -2 -11   0   75.99    8.20
  -2 -11   0   66.19    8.20
  -2 -11   0   79.59    8.50
   2  11   0   75.89    8.10
   2  11   0   80.39    8.30
   2  11   0   59.49    8.60
   2  11   0   61.29    8.40
   2  11   0   67.29    8.40
  -3 -11   0   62.89    7.10
  -3 -11   0   58.09    6.70
  -3 -11   0   51.39    6.50
  -3 -11   0   44.30    6.70
   3  11   0   64.49    7.10
   3  11   0   42.90    7.10
   3  11   0   41.90    7.30
   3  11   0   57.89    6.50
   3  11   0   58.89    7.10
  -4 -11   0   37.60    4.90
  -4 -11   0   40.70    5.10
  -4 -11   0   45.20    5.70
   4  11   0   36.30    6.10
   4  11   0   33.40    5.60
   4  11   0   38.40    5.50
   4  11   0   33.20    4.90
   4  11   0   37.40    5.50
   4  11   0   38.50    5.50
  -5 -11   0   32.40    4.30
  -5 -11   0   38.00    4.50
   5  11   0   34.90    5.60
   5  11   0   19.20    5.00
   5  11   0   40.60    5.20
   5  11   0   26.00    4.30
   5  11   0   28.10    4.70
  -6 -11   0   45.20    5.60
  -6 -11   0   43.90    5.60
   6  11   0   37.60    7.10
   6  11   0   39.30    7.20
   6  11   0   43.50    6.30
   6  11   0   36.20    6.10
   6  11   0   40.70    7.00
   6  11   0   46.40    5.60
  -7 -11   0   10.70    2.50
  -7 -11   0   11.70    2.70
  -7 -11   0    9.60    3.50
   7  11   0   16.10    4.80
   7  11   0    8.40    3.60
   7  11   0   11.50    2.60
   7  11   0   13.50   12.90
   7  11   0   14.80    4.50
   7  11   0   13.30    3.30
   7  11   0   10.00    3.10
  -8 -11   0   54.09    7.70
  -8 -11   0   77.39    8.70
  -8 -11   0   66.59    8.50
   8  11   0   56.79    9.30
   8  11   0   50.49    8.40
   8  11   0   67.79    9.90
   8  11   0   64.69    9.70
  -9 -11   0    0.00    2.50
  -9 -11   0    2.30    1.60
  -9 -11   0    1.60    1.80
  -9 -11   0    2.50    2.40
   9  11   0    4.00    3.50
   9  11   0    2.60    8.60
   9  11   0    6.30    3.40
   9  11   0    1.60    2.50
   9  11   0    2.00    2.10
   9  11   0    4.20    3.00
 -10 -11   0    1.50    1.60
 -10 -11   0    1.70    1.90
  10  11   0    3.30    2.90
  10  11   0    3.00    2.40
  10  11   0   -1.90    2.00
  10  11   0   -3.50    4.70
  10  11   0    0.30    7.70
  10  11   0    0.50    2.20
 -11 -11   0   19.60    3.80
  11  11   0   25.60   15.60
  11  11   0   30.90    5.40
  11  11   0   27.10    5.60
 -12 -11   0    2.50    1.80
 -12 -11   0    0.90    1.60
  12  11   0    5.30    2.40
  12  11   0    9.40    3.20
  12  11   0    2.80    7.60
  12  11   0    1.60    4.30
  12  11   0    8.30    2.90
  13  11   0    7.60    7.80
  13  11   0   10.20    2.40
  13  11   0    5.00    2.40
  13  11   0    1.50    2.30
   8 -12   0   22.10    3.50
  -8  12   0   17.70    3.80
   7 -12   0    2.80    1.90
   7 -12   0   -0.40    2.10
   7 -12   0    5.40    2.20
  -7  12   0    3.10    1.80
  -7  12   0    2.30    1.30
  -7  12   0    2.80    1.80
  -7  12   0    2.20    2.20
   6 -12   0   11.70    3.20
   6 -12   0    8.60    3.40
   6 -12   0   12.40    2.90
  -6  12   0    7.10    2.40
  -6  12   0   11.80    2.90
  -6  12   0    5.90    2.00
   5 -12   0   63.99    8.70
   5 -12   0   68.49    7.60
   5 -12   0   55.49    9.30
   5 -12   0   63.29    8.00
   5 -12   0   61.89    9.30
  -5  12   0   49.20    7.10
  -5  12   0   53.59    8.90
  -5  12   0   58.19    7.50
  -5  12   0   53.49    7.60
   4 -12   0    3.80    3.00
   4 -12   0    1.00    1.80
   4 -12   0    0.70    2.50
   4 -12   0    0.10    2.80
   4 -12   0   -0.50    2.80
  -4  12   0    0.80    1.50
  -4  12   0   -0.80    1.90
  -4  12   0    0.90    1.30
  -4  12   0    0.80    1.60
  -4  12   0    0.00    2.40
   3 -12   0   24.10    4.10
   3 -12   0   16.40    4.40
   3 -12   0   24.60    5.70
   3 -12   0   20.20    4.80
   3 -12   0   26.80    6.40
  -3  12   0   17.60    3.70
  -3  12   0   21.00    4.30
  -3  12   0   25.30    4.00
  -3  12   0   26.00    5.90
  -3  12   0   20.20    5.30
   2 -12   0   15.90    4.10
   2 -12   0    9.70    3.10
   2 -12   0   10.50    2.30
   2 -12   0    7.40    3.00
   2 -12   0    5.50    4.40
   2 -12   0   10.20    3.40
   2 -12   0    7.00    2.60
  -2  12   0   15.20    3.30
  -2  12   0   12.20    4.30
  -2  12   0    7.10    3.60
  -2  12   0    9.00    2.10
  -2  12   0    3.90    2.20
  -2  12   0    9.30    2.70
   1 -12   0   28.60    5.10
   1 -12   0   15.70    4.00
   1 -12   0   20.00    4.30
   1 -12   0   17.80    3.50
   1 -12   0   25.00    4.40
   1 -12   0   16.80    3.60
   1 -12   0   19.40    3.40
  -1  12   0   23.20    3.70
  -1  12   0   19.70    3.70
  -1  12   0   26.90    4.00
  -1  12   0   19.60    3.50
  -1  12   0   23.90    5.00
  -1  12   0   22.50    3.70
  -1  12   0   25.20    5.30
   0 -12   0    6.40    3.60
   0 -12   0    9.00    2.60
   0 -12   0   12.10    2.60
   0 -12   0   15.60    4.90
   0 -12   0   11.80    3.30
   0 -12   0   13.00    3.30
   0  12   0   12.10    2.50
   0  12   0    9.60    3.70
   0  12   0   11.10    3.60
   0  12   0   13.60    3.10
   0  12   0   10.80    2.70
   0  12   0   10.50    2.80
   0  12   0   13.40    2.80
  -1 -12   0  863.81   82.49
  -1 -12   0  846.32   83.19
  -1 -12   0  735.53   82.59
  -1 -12   0  685.73   82.39
  -1 -12   0  771.22   82.39
   1  12   0  862.41   84.39
   1  12   0  718.33   82.79
   1  12   0  898.21   82.79
   1  12   0  703.03   82.49
   1  12   0  773.42   82.29
  -2 -12   0   33.60    4.60
  -2 -12   0   27.30    3.80
  -2 -12   0   31.90    6.60
  -2 -12   0   19.40    4.00
   2  12   0   26.80    4.30
   2  12   0   25.00    4.00
   2  12   0   17.10    4.10
   2  12   0   27.20    4.00
   2  12   0   22.20    4.50
   2  12   0   20.40    4.60
  -3 -12   0   49.10    6.30
  -3 -12   0   61.39    6.90
  -3 -12   0   61.29    6.50
   3  12   0   38.60    6.80
   3  12   0   56.59    7.10
   3  12   0   37.00    6.70
   3  12   0   54.19    6.30
   3  12   0   54.29    6.70
   3  12   0   43.00    6.60
  -4 -12   0  149.09   17.00
  -4 -12   0  160.28   17.10
   4  12   0  152.68   17.60
   4  12   0  140.39   17.50
   4  12   0  172.88   18.10
   4  12   0  158.78   16.90
   4  12   0  169.38   18.80
   4  12   0  137.99   17.80
  -5 -12   0  117.09   13.30
  -5 -12   0  126.29   13.50
  -5 -12   0  142.99   17.40
   5  12   0  109.89   14.30
   5  12   0  122.79   15.00
   5  12   0  112.69   14.10
   5  12   0  121.19   13.20
   5  12   0  101.69   13.60
   5  12   0  116.69   14.00
  -6 -12   0   23.00    3.60
  -6 -12   0   24.00    3.60
  -6 -12   0   14.40    7.50
  -6 -12   0   24.50    5.00
   6  12   0   25.10    3.50
   6  12   0   18.60    5.20
   6  12   0   23.10    5.60
   6  12   0   14.80    3.40
   6  12   0   21.40    4.30
   6  12   0   24.70    5.50
   6  12   0   15.50    4.10
  -7 -12   0    1.30    1.30
  -7 -12   0    1.70    1.40
  -7 -12   0    3.40    2.70
   7  12   0   -0.80    1.60
   7  12   0    2.20    3.10
   7  12   0    1.20    1.90
   7  12   0    7.30    8.50
   7  12   0    0.50    2.90
   7  12   0   -1.00    1.70
   7  12   0   -0.30    2.40
   7  12   0    2.00    2.20
  -8 -12   0   -2.20    1.90
  -8 -12   0   -1.70    1.00
  -8 -12   0    3.50    2.70
  -8 -12   0   -0.60    1.30
   8  12   0    0.60    1.60
   8  12   0    0.30    2.60
   8  12   0    0.40    6.50
   8  12   0    0.30    1.80
   8  12   0   -1.30    2.10
   8  12   0    0.80    2.30
   8  12   0    0.20    2.10
  -9 -12   0  103.79   13.90
  -9 -12   0   99.69   13.30
   9  12   0  108.89   14.90
   9  12   0  112.19   15.10
   9  12   0  136.59   14.60
   9  12   0  136.99   15.50
 -10 -12   0    3.50    2.10
 -10 -12   0    5.10    2.20
  10  12   0    8.80    3.80
  10  12   0    2.10    9.20
  10  12   0   13.20    3.80
  10  12   0    9.60    4.10
 -11 -12   0    8.60    2.40
 -11 -12   0    4.60    2.40
  11  12   0   11.10    3.40
  11  12   0   29.80   11.80
  11  12   0   16.80    4.30
  11  12   0   14.80    4.10
 -12 -12   0    1.10    1.20
 -12 -12   0   -0.50    1.20
  12  12   0   -2.10    5.90
  12  12   0    1.70    2.20
  12  12   0   -1.90    1.60
  12  12   0   -0.90    1.50
  13  12   0   -1.60    3.90
  13  12   0   -0.20    1.30
  13  12   0    2.90    2.00
  13  12   0    6.10    1.90
   7 -13   0    0.10    1.40
   7 -13   0    1.20    1.70
  -7  13   0    0.20    1.30
  -7  13   0    2.40    1.00
  -7  13   0    2.00    1.80
   6 -13   0    2.20    1.80
   6 -13   0    1.70    2.60
   6 -13   0    0.60    1.30
   6 -13   0   -0.80    2.10
  -6  13   0   -2.00    1.40
  -6  13   0    1.30    1.60
  -6  13   0   -0.40    1.50
  -6  13   0    0.10    1.10
   5 -13   0   20.60    3.80
   5 -13   0   14.60    3.30
   5 -13   0   21.50    5.10
   5 -13   0   14.00    4.60
  -5  13   0    9.70    3.70
  -5  13   0   15.30    3.50
  -5  13   0   17.40    3.20
   4 -13   0  127.59   15.60
   4 -13   0  114.99   14.30
   4 -13   0  145.09   15.00
   4 -13   0  133.69   16.10
   4 -13   0  111.29   15.30
  -4  13   0  129.39   14.40
  -4  13   0  123.99   16.00
  -4  13   0  127.39   14.20
  -4  13   0  124.29   14.40
   3 -13   0   56.79    8.80
   3 -13   0   68.09    8.20
   3 -13   0   74.09    9.30
   3 -13   0   45.30    9.70
  -3  13   0   53.99    7.20
  -3  13   0   53.69    7.40
  -3  13   0   67.89    9.30
  -3  13   0   49.99    7.40
   2 -13   0   38.00    6.10
   2 -13   0   37.70    7.70
   2 -13   0   36.70    5.70
  -2  13   0   34.10    4.60
  -2  13   0   22.60    4.60
  -2  13   0   20.90    5.60
  -2  13   0   26.00    6.00
  -2  13   0   33.60    5.10
   1 -13   0   89.29   11.40
   1 -13   0  101.99   11.20
   1 -13   0   81.49   10.30
   1 -13   0   78.49   10.80
   1 -13   0  109.49   11.50
   1 -13   0   73.29   10.20
  -1  13   0   87.29   10.20
  -1  13   0   96.09   10.60
  -1  13   0   79.49   10.60
  -1  13   0   78.79   10.40
  -1  13   0  100.39   12.20
   0 -13   0  201.08   21.00
   0 -13   0  225.58   21.90
   0 -13   0  182.98   21.70
   0 -13   0  159.58   20.80
   0 -13   0  199.58   21.50
   0 -13   0  196.18   21.20
   0  13   0  195.28   21.10
   0  13   0  210.38   22.60
   0  13   0  173.78   20.90
   0  13   0  167.78   20.70
   0  13   0  190.58   20.80
  -1 -13   0   17.70    3.20
  -1 -13   0   21.90    6.30
  -1 -13   0   19.60    3.90
  -1 -13   0   17.60    3.80
  -1 -13   0   11.00    3.80
  -1 -13   0   22.80    3.30
  -1 -13   0   16.60    3.40
   1  13   0   17.40    3.20
   1  13   0   19.10    3.30
   1  13   0   17.60    3.60
   1  13   0   16.80    3.40
   1  13   0   20.20    4.00
   1  13   0   12.30    3.40
   1  13   0   19.60    3.40
  -2 -13   0  194.38   22.20
  -2 -13   0  215.78   22.20
  -2 -13   0  194.78   22.10
  -2 -13   0  234.58   22.80
  -2 -13   0  204.98   22.80
   2  13   0  209.88   22.10
   2  13   0  188.58   22.70
   2  13   0  167.18   22.40
   2  13   0  198.78   22.30
   2  13   0  223.28   22.50
  -3 -13   0   41.80    6.20
  -3 -13   0   54.59    9.20
  -3 -13   0   41.50    5.50
   3  13   0   51.39    6.50
   3  13   0   38.50    6.20
   3  13   0   37.70    5.70
   3  13   0   32.30    5.90
   3  13   0   42.90    5.80
  -4 -13   0    2.10    1.70
  -4 -13   0    1.00    1.40
  -4 -13   0    4.70    2.80
  -4 -13   0    5.10    3.80
   4  13   0    1.30    2.10
   4  13   0    3.70    1.90
   4  13   0    3.00    1.80
   4  13   0    2.80    2.40
   4  13   0    2.50    2.20
   4  13   0    4.00    2.20
  -5 -13   0   64.89    7.80
  -5 -13   0   81.39   11.80
  -5 -13   0   75.39    9.00
  -5 -13   0   68.99    7.90
   5  13   0   63.39    7.70
   5  13   0   53.49    8.50
   5  13   0   66.49    8.40
   5  13   0   53.59    8.20
   5  13   0   53.19    8.20
   5  13   0   55.59    9.20
  -6 -13   0   11.50    3.60
  -6 -13   0   10.80    6.50
  -6 -13   0   15.30    2.90
  -6 -13   0   15.10    2.90
   6  13   0    9.40    4.00
   6  13   0    9.60    2.50
   6  13   0   19.50    3.70
   6  13   0    5.70    7.60
   6  13   0    6.00    3.80
   6  13   0    6.60    3.00
   6  13   0   13.10    2.90
   6  13   0    5.10    2.60
  -7 -13   0    8.10    2.50
  -7 -13   0   11.20    2.50
   7  13   0   10.90    3.80
   7  13   0   15.60    4.50
   7  13   0    9.20    4.00
   7  13   0   21.30   11.00
   7  13   0   13.70    3.40
   7  13   0   12.30    4.10
  -8 -13   0    3.80    1.80
  -8 -13   0    3.90    2.90
   8  13   0    8.10    7.80
   8  13   0    4.70    2.50
   8  13   0    2.20    3.00
   8  13   0    3.90    3.10
   8  13   0    3.30    2.90
   8  13   0    2.70    2.60
  -9 -13   0    1.20    1.50
  -9 -13   0   -0.30    1.80
  -9 -13   0    2.90    2.50
   9  13   0    3.20    2.50
   9  13   0   -0.70    6.60
   9  13   0    1.30    2.20
   9  13   0    0.20    1.90
   9  13   0    2.30    2.60
   9  13   0   -4.90    2.60
   9  13   0   -2.20    1.90
  10  13   0   63.59   10.00
  10  13   0   71.79    9.20
  10  13   0   57.69    9.50
  10  13   0   81.59   17.70
 -11 -13   0    3.70    1.80
 -11 -13   0    1.10    1.60
  11  13   0    4.90    2.90
  11  13   0    6.50    2.50
  11  13   0    1.50    7.10
  11  13   0    3.80    2.90
 -12 -13   0   -1.10    1.10
  12  13   0    2.60    1.90
  12  13   0    0.30    1.60
  12  13   0    1.10    2.00
  12  13   0   -3.30    3.20
   6 -14   0    0.60    2.00
   6 -14   0    2.60    2.30
   6 -14   0    4.00    1.70
  -6  14   0    4.60    1.10
  -6  14   0    2.70    1.20
  -6  14   0    2.20    1.80
   5 -14   0    3.50    2.10
   5 -14   0    2.40    2.20
   5 -14   0    8.30    3.10
  -5  14   0    6.40    1.80
  -5  14   0    3.60    1.30
  -5  14   0    2.20    1.80
   4 -14   0    1.20    2.60
   4 -14   0    1.40    2.60
   4 -14   0    3.50    2.00
  -4  14   0    3.90    1.60
  -4  14   0    2.90    1.80
  -4  14   0    4.10    1.70
  -4  14   0    1.20    2.40
   3 -14   0   23.50    5.00
   3 -14   0   24.30    5.90
   3 -14   0   22.80    4.30
  -3  14   0   18.70    3.80
  -3  14   0   18.70    3.60
  -3  14   0   23.20    4.90
  -3  14   0   20.00    3.70
   2 -14   0  112.59   12.70
   2 -14   0  102.79   12.80
  -2  14   0  108.99   11.90
  -2  14   0   92.89   13.00
  -2  14   0   88.29   11.70
  -2  14   0   96.39   11.50
   1 -14   0   39.10    5.80
   1 -14   0   29.80    6.10
   1 -14   0   37.90    7.80
   1 -14   0   36.70    5.40
   1 -14   0   29.80    4.70
   1 -14   0   31.10    5.50
   1 -14   0   40.50    6.10
  -1  14   0   38.40    5.10
  -1  14   0   28.20    4.60
  -1  14   0   27.80    4.90
  -1  14   0   28.20    5.90
   0 -14   0   76.89   11.00
   0 -14   0   62.49    8.00
   0 -14   0   49.30    7.90
   0 -14   0   69.99    8.40
   0 -14   0   62.19    7.70
   0 -14   0   74.29    8.80
   0  14   0   64.89    8.80
   0  14   0   63.89    7.80
   0  14   0   55.39    7.30
   0  14   0   52.79    7.60
   0  14   0   52.69    7.40
   0  14   0   54.29    8.00
  -1 -14   0   76.19   10.60
  -1 -14   0   72.89   10.20
  -1 -14   0   82.99   10.00
  -1 -14   0   83.99   10.70
  -1 -14   0   83.59   10.00
  -1 -14   0   97.69   10.30
   1  14   0   72.59   10.00
   1  14   0   89.39    9.80
   1  14   0   74.59    9.90
   1  14   0   90.89   10.30
   1  14   0   93.79   10.20
  -2 -14   0   15.60    2.90
  -2 -14   0   17.50    3.60
  -2 -14   0    5.70    3.00
  -2 -14   0   18.60    6.30
  -2 -14   0   12.00    3.30
   2  14   0    9.70    2.70
   2  14   0   10.60    2.80
   2  14   0    8.90    3.30
   2  14   0   17.90    3.30
   2  14   0   13.30    3.00
  -3 -14   0   30.60    7.10
  -3 -14   0   22.90    3.90
  -3 -14   0   28.90    4.90
   3  14   0   29.50    5.20
   3  14   0   27.10    4.00
   3  14   0   21.80    4.30
   3  14   0   25.90    4.10
   3  14   0   17.10    4.30
   3  14   0   25.40    4.50
   3  14   0   25.30    4.20
  -4 -14   0   25.90    4.90
  -4 -14   0   15.60    3.70
  -4 -14   0   36.70    7.30
  -4 -14   0   22.20    3.80
   4  14   0   19.70    4.40
   4  14   0   23.20    4.40
   4  14   0   29.50    5.10
   4  14   0   22.60    4.30
   4  14   0   22.70    3.90
   4  14   0   26.00    4.70
  -5 -14   0    5.00    2.80
  -5 -14   0    1.30    1.50
  -5 -14   0    1.80    4.60
  -5 -14   0    1.80    1.60
   5  14   0    2.90    2.50
   5  14   0    2.60    1.80
   5  14   0    0.10    1.90
   5  14   0    4.40    2.40
   5  14   0    3.00    1.90
   5  14   0    1.10    1.80
  -6 -14   0   16.90    3.20
  -6 -14   0   16.40    3.30
  -6 -14   0   12.90    6.90
   6  14   0   13.40    3.60
   6  14   0   15.20    3.20
   6  14   0   14.80    3.50
   6  14   0   14.50    3.90
   6  14   0   29.80    6.50
   6  14   0    1.70    7.80
   6  14   0   21.30    3.30
   6  14   0   25.80    5.50
  -7 -14   0    1.00    1.60
  -7 -14   0   -5.30    4.80
  -7 -14   0    1.90    1.50
  -7 -14   0   -4.50    2.90
   7  14   0    2.50    1.80
   7  14   0    3.10    7.10
   7  14   0   -1.00    1.60
   7  14   0   -0.50    1.60
   7  14   0    1.50    2.30
   7  14   0    2.60    1.50
   7  14   0    2.20    2.30
  -8 -14   0   11.10    3.80
  -8 -14   0   12.30    2.90
   8  14   0   14.80    4.50
   8  14   0   15.40    3.00
   8  14   0   13.90    3.60
   8  14   0    8.90    3.90
   8  14   0   11.50    8.20
   8  14   0   17.30    4.60
  -9 -14   0   24.10    5.20
  -9 -14   0   16.80    3.70
   9  14   0   23.00    4.20
   9  14   0   24.20    5.80
   9  14   0   10.80    8.80
   9  14   0   25.00    5.10
   9  14   0   16.40    4.90
 -10 -14   0   11.20    2.70
 -10 -14   0    2.60    6.20
  10  14   0   10.30    3.70
  10  14   0   13.80    4.50
  10  14   0   20.40    3.50
  10  14   0    1.90    7.30
 -11 -14   0   -0.60    1.50
 -11 -14   0    0.10    1.30
  11  14   0   -1.10    2.20
  11  14   0    2.10    2.30
  11  14   0   -0.90    4.90
  11  14   0   -3.00    1.60
  11  14   0    3.00    1.90
 -12 -14   0    0.30    1.50
  12  14   0    3.10    1.80
  12  14   0    8.00    2.70
  12  14   0   -0.80    4.50
  12  14   0    8.10    2.30
   5 -15   0    2.00    2.30
   5 -15   0    2.00    1.90
   5 -15   0    4.20    1.70
  -5  15   0    0.10    1.30
  -5  15   0    0.30    1.60
  -5  15   0    2.40    1.10
   4 -15   0    0.40    2.20
   4 -15   0    1.30    1.50
   4 -15   0    0.00    2.00
   4 -15   0    2.20    1.70
  -4  15   0   -0.20    1.20
  -4  15   0    0.30    1.30
  -4  15   0   -0.70    0.90
  -4  15   0    0.40    1.20
   3 -15   0   32.40    7.00
   3 -15   0   25.30    5.40
   3 -15   0   41.90    5.60
  -3  15   0   31.40    4.60
  -3  15   0   35.00    4.60
  -3  15   0   37.30    4.80
  -3  15   0   25.40    5.50
   2 -15   0    0.90    2.10
   2 -15   0    1.20    2.80
   2 -15   0    0.80    1.70
  -2  15   0   -0.80    1.70
  -2  15   0    1.60    1.60
  -2  15   0    0.60    1.10
  -2  15   0    0.30    1.40
   1 -15   0   12.40    3.10
   1 -15   0    6.90    2.10
   1 -15   0    2.00    2.40
   1 -15   0    7.20    3.40
   1 -15   0    8.60    4.10
  -1  15   0    6.80    1.80
  -1  15   0    5.10    2.40
  -1  15   0    6.20    2.00
   0 -15   0   39.40    5.70
   0 -15   0   38.00    7.60
   0 -15   0   38.40    5.30
   0 -15   0   29.80    5.70
   0 -15   0   31.00    5.00
   0  15   0   25.90    4.60
   0  15   0   38.00    5.20
   0  15   0   33.10    5.10
   0  15   0   30.70    5.40
  -1 -15   0   29.70    4.20
  -1 -15   0   32.40    7.20
  -1 -15   0   28.10    4.90
  -1 -15   0   21.80    4.10
  -1 -15   0   30.20    4.80
  -1 -15   0   18.40    4.40
   1  15   0   28.50    4.00
   1  15   0   32.00    4.50
   1  15   0   19.50    4.40
   1  15   0   21.10    3.90
  -2 -15   0   33.40    5.10
  -2 -15   0   42.30    6.10
  -2 -15   0   32.70    6.00
   2  15   0   38.40    5.30
   2  15   0   32.70    5.40
   2  15   0   45.30    5.40
   2  15   0   30.30    5.30
   2  15   0   39.00    6.10
  -3 -15   0   16.80    4.20
  -3 -15   0   20.80    3.50
  -3 -15   0   22.20    6.70
  -3 -15   0   16.10    3.40
   3  15   0   19.60    3.80
   3  15   0   15.60    4.00
   3  15   0   18.30    3.80
   3  15   0   22.10    4.60
   3  15   0   21.00    3.90
   3  15   0   25.80    3.60
  -4 -15   0   60.49   10.50
  -4 -15   0   45.90    7.30
  -4 -15   0   58.69    7.60
   4  15   0   57.99    7.70
   4  15   0   68.09    8.70
   4  15   0   69.19    7.50
   4  15   0   64.09    8.50
   4  15   0   53.99    7.60
  -5 -15   0    9.40    4.20
  -5 -15   0    2.60    3.20
  -5 -15   0    2.10    1.70
  -5 -15   0    2.20    1.60
   5  15   0    7.50    2.40
   5  15   0    1.00    1.90
   5  15   0    6.40    2.60
   5  15   0    2.10    2.20
   5  15   0    3.90    1.90
   5  15   0    1.30    1.90
  -6 -15   0   14.80    3.10
  -6 -15   0    8.40    2.50
  -6 -15   0   19.70    6.50
   6  15   0   11.80    2.70
   6  15   0   17.30    3.20
   6  15   0   16.80    4.10
   6  15   0   15.70    4.80
   6  15   0   18.90    4.40
   6  15   0    7.70    2.70
   6  15   0   20.70    3.70
  -7 -15   0    6.00    2.00
  -7 -15   0    0.80    4.70
  -7 -15   0    1.30    1.70
   7  15   0   -1.40    2.20
   7  15   0    5.70    2.50
   7  15   0    3.40    2.60
   7  15   0   -0.30    1.70
   7  15   0    7.50    2.30
   7  15   0    0.30    6.50
   7  15   0    4.50    2.10
   7  15   0    3.10    2.40
  -8 -15   0    4.90    3.00
  -8 -15   0   -0.10    1.40
  -8 -15   0    2.20    1.60
   8  15   0    4.40    2.80
   8  15   0    0.90    2.50
   8  15   0   -0.20    1.40
   8  15   0    1.60    1.60
   8  15   0    1.40    2.40
   8  15   0    2.60    4.50
   8  15   0   -1.50    1.70
  -9 -15   0    0.30    2.60
  -9 -15   0    4.80    2.00
   9  15   0    4.50    3.10
   9  15   0    5.20    2.20
   9  15   0    7.70    3.00
   9  15   0    3.30    5.50
   9  15   0    5.40    3.20
 -10 -15   0   21.10    6.70
 -10 -15   0   21.60    4.00
  10  15   0   32.40    5.80
  10  15   0   16.10   10.50
  10  15   0   27.40    5.70
 -11 -15   0    0.10    1.40
 -11 -15   0    0.40    1.10
  11  15   0   -3.30    3.60
  11  15   0   -0.20    1.00
  11  15   0    0.70    1.90
  11  15   0   -0.30    1.80
  11  15   0   -1.20    1.70
  12  15   0    3.80    1.90
  12  15   0   -1.90    3.40
  12  15   0    5.30    2.30
  12  15   0    6.60    2.20
   4 -16   0    7.00    2.20
   4 -16   0    1.70    2.50
   4 -16   0    6.80    2.60
   4 -16   0    1.50    2.20
  -4  16   0    4.50    1.50
  -4  16   0    2.70    1.30
  -4  16   0    0.60    1.50
   3 -16   0   -0.50    1.80
   3 -16   0    0.40    1.70
   3 -16   0    0.30    2.10
   3 -16   0    1.90    2.10
  -3  16   0    0.00    1.00
  -3  16   0    0.20    1.20
  -3  16   0   -1.20    1.30
   2 -16   0   -3.30    1.80
   2 -16   0    1.00    2.20
   2 -16   0   -0.20    1.60
   2 -16   0    5.30    2.50
  -2  16   0    1.30    1.20
  -2  16   0   -0.90    1.10
  -2  16   0    1.40    1.30
  -2  16   0    0.00    1.40
   1 -16   0    8.00    2.60
   1 -16   0    4.90    3.10
  -1  16   0    9.90    2.10
  -1  16   0    5.10    1.90
  -1  16   0    7.00    1.90
   0 -16   0    4.00    2.40
   0 -16   0    6.70    1.90
   0 -16   0    2.70    3.00
   0 -16   0    6.70    2.60
   0 -16   0    1.60    1.80
   0 -16   0    8.30    2.90
   0 -16   0   -1.00    3.50
   0 -16   0   10.00    2.90
   0  16   0    6.50    2.00
   0  16   0    4.70    2.10
   0  16   0    0.50    1.80
   0  16   0    4.10    1.60
   0  16   0    3.30    2.80
  -1 -16   0   15.30    5.00
  -1 -16   0   21.10    4.40
  -1 -16   0   16.10    3.40
  -1 -16   0   18.30    4.30
  -1 -16   0   24.30    3.50
  -1 -16   0    9.30    3.90
   1  16   0   11.00    3.80
   1  16   0   15.60    3.10
   1  16   0   18.20    3.50
   1  16   0   25.10    3.50
  -2 -16   0   50.19    6.20
   2  16   0   42.30    6.30
   2  16   0   43.10    6.20
  -3 -16   0   70.99    9.80
  -3 -16   0   84.59   10.00
   3  16   0   82.19   10.10
   3  16   0   85.59   11.10
   3  16   0   90.29   10.00
   3  16   0   98.79   10.80
   3  16   0   79.79   10.00
  -4 -16   0    8.40    2.40
  -4 -16   0   14.70    3.10
   4  16   0   14.50    3.00
   4  16   0    9.00    3.20
   4  16   0   12.80    2.90
   4  16   0   10.30    3.30
   4  16   0   17.30    3.70
   4  16   0   15.00    3.10
  -5 -16   0    9.90    2.70
  -5 -16   0    8.00    4.20
  -5 -16   0   13.50    3.00
   5  16   0   18.90    4.30
   5  16   0   13.00    3.40
   5  16   0   13.60    2.70
   5  16   0   14.10    2.90
   5  16   0    6.90    2.90
   5  16   0   22.00    3.50
  -6 -16   0    1.00    1.40
  -6 -16   0    0.70    3.70
  -6 -16   0    1.50    1.50
   6  16   0    1.40    2.00
   6  16   0    1.20    1.90
   6  16   0    1.60    2.70
   6  16   0    0.80    1.70
   6  16   0    3.00    1.80
   6  16   0    2.70    1.40
  -7 -16   0    0.40    1.90
  -7 -16   0    2.70    1.60
  -7 -16   0   -1.70    3.50
  -7 -16   0    0.30    1.50
   7  16   0    0.30    1.70
   7  16   0    0.80    1.40
   7  16   0    2.00    2.40
   7  16   0    0.90    1.50
   7  16   0    4.50    2.20
   7  16   0    2.40    2.10
  -8 -16   0    6.70    3.20
  -8 -16   0    5.90    2.20
  -8 -16   0    1.20    4.30
  -8 -16   0    5.40    1.80
   8  16   0    8.20    3.40
   8  16   0    7.30    2.30
   8  16   0    7.20    2.60
   8  16   0    6.50    3.00
   8  16   0    3.50    1.70
   8  16   0    8.80    6.60
  -9 -16   0   10.60    2.40
  -9 -16   0    7.80    2.40
  -9 -16   0    8.40    3.00
   9  16   0   10.70    3.60
   9  16   0    7.70    2.20
   9  16   0   16.50    4.10
 -10 -16   0    0.20    1.30
 -10 -16   0    2.60    1.70
  10  16   0   -0.80    3.90
  10  16   0    4.30    2.30
  10  16   0    2.70    1.50
  10  16   0    1.50    1.60
  10  16   0   -1.00    1.90
 -11 -16   0   -0.30    1.20
  11  16   0    1.60    1.80
  11  16   0   -0.20    1.30
  11  16   0   -0.70    1.70
  11  16   0   -5.40    4.80
  11  16   0    0.40    1.10
   3 -17   0    3.90    2.40
   3 -17   0    7.90    2.50
   3 -17   0    5.80    1.90
  -3  17   0    5.40    1.50
   2 -17   0   -0.30    1.80
   2 -17   0    0.50    1.80
   2 -17   0    0.40    1.90
   2 -17   0    2.60    1.90
  -2  17   0    3.40    1.30
  -2  17   0    2.50    1.20
  -2  17   0    2.20    1.30
   1 -17   0   67.19    7.40
   1 -17   0   44.00    8.60
   1 -17   0   66.29    8.00
  -1  17   0   47.70    6.60
  -1  17   0   55.69    6.90
   0 -17   0    1.70    2.90
   0 -17   0   -3.60    2.50
   0 -17   0    4.80    2.80
   0 -17   0    3.40    2.80
   0 -17   0    2.20    1.70
   0 -17   0    5.40    2.60
   0 -17   0    3.70    2.30
   0  17   0    2.00    1.30
   0  17   0    1.90    2.00
   0  17   0    4.10    1.90
  -1 -17   0    7.40    2.00
  -1 -17   0    7.90    3.60
  -1 -17   0   13.40    3.70
   1  17   0   14.30    2.80
   1  17   0   10.10    2.40
   1  17   0    4.40    1.90
  -2 -17   0    8.20    4.40
  -2 -17   0    1.80    1.40
  -2 -17   0    3.30    1.70
   2  17   0    4.80    1.50
   2  17   0    7.80    2.10
   2  17   0    8.40    2.20
  -3 -17   0   15.50    3.10
  -3 -17   0   29.00    6.60
   3  17   0   15.40    3.20
   3  17   0    8.30    3.60
   3  17   0   18.00    2.90
   3  17   0   19.60    3.40
   3  17   0   16.00    3.00
  -4 -17   0   11.50    2.60
  -4 -17   0    8.50    2.40
  -4 -17   0   10.20    4.10
   4  17   0   11.60    2.60
   4  17   0   11.60    3.10
   4  17   0   11.50    2.60
   4  17   0    9.60    2.50
  -5 -17   0   29.00    4.60
  -5 -17   0   29.50    4.80
  -5 -17   0   30.70    6.90
   5  17   0   31.70    4.70
   5  17   0   36.10    4.90
   5  17   0   36.60    5.80
   5  17   0   31.20    4.80
   5  17   0   29.50    4.30
   5  17   0   29.80    5.20
  -6 -17   0   38.20    5.80
  -6 -17   0   26.10    4.70
  -6 -17   0   24.70    4.60
   6  17   0   37.50    4.60
   6  17   0   45.30    6.70
   6  17   0   31.40    4.90
   6  17   0   33.60    5.40
  -7 -17   0    9.70    2.40
  -7 -17   0    5.70    4.70
  -7 -17   0   12.20    3.20
   7  17   0    7.10    2.10
   7  17   0    9.20    3.20
   7  17   0    8.10    2.90
   7  17   0    6.70    2.50
  -8 -17   0    7.00    4.20
  -8 -17   0   12.80    3.20
  -8 -17   0    9.70    2.40
  -8 -17   0    8.50    2.10
   8  17   0    6.80    2.10
   8  17   0   16.80    3.70
  -9 -17   0   -1.10    1.20
  -9 -17   0    1.40    1.30
   9  17   0    0.10    1.30
   9  17   0    1.00    1.10
   9  17   0   -2.00    1.30
   9  17   0    0.30    1.90
 -10 -17   0    1.50    1.20
 -10 -17   0    2.40    1.90
  10  17   0   -0.30    1.40
  10  17   0    0.30    0.90
  10  17   0    3.70    1.80
  10  17   0    1.30    1.60
   2 -18   0    7.00    2.20
  -2  18   0    5.70    1.30
   1 -18   0    8.80    3.10
   1 -18   0    4.40    2.60
   1 -18   0   10.10    3.60
  -1  18   0   10.00    2.00
  -1  18   0    6.90    1.50
  -1  18   0    5.00    1.70
   0 -18   0   -2.30    3.70
   0 -18   0    0.50    2.00
   0 -18   0    3.10    2.80
   0  18   0    0.10    1.00
   0  18   0    1.30    1.20
  -1 -18   0   51.89    9.80
  -1 -18   0   54.69    6.40
   1  18   0   50.69    6.60
  -2 -18   0    1.10    1.90
  -2 -18   0    0.20    2.30
  -2 -18   0    0.10    1.20
  -2 -18   0    1.20    1.30
   2  18   0    1.70    1.30
   2  18   0    0.20    1.00
  -3 -18   0    4.20    2.20
  -3 -18   0    2.80    1.50
  -3 -18   0    0.40    2.70
   3  18   0    4.30    1.50
   3  18   0    3.30    1.50
   3  18   0    4.60    1.70
  -4 -18   0   48.60    7.70
  -4 -18   0   39.80    5.50
  -4 -18   0   39.70    5.10
  -4 -18   0   36.20    5.00
   4  18   0   31.40    4.70
   4  18   0   29.10    4.80
   4  18   0   40.10    4.90
   4  18   0   38.50    5.40
  -5 -18   0    3.70    2.40
  -5 -18   0    2.10    1.60
  -5 -18   0   -0.50    2.20
  -5 -18   0   -0.60    1.20
   5  18   0    1.30    1.50
   5  18   0    2.60    1.40
   5  18   0    0.30    1.20
   5  18   0    2.30    1.40
   5  18   0    3.30    2.50
  -6 -18   0    1.00    1.50
  -6 -18   0   -1.10    2.20
  -6 -18   0    3.60    1.40
   6  18   0    1.40    1.60
   6  18   0    2.90    1.60
   6  18   0    2.10    1.30
   6  18   0    3.60    2.50
  -7 -18   0    9.30    2.10
  -7 -18   0    9.30    2.60
  -7 -18   0    8.60    2.30
  -7 -18   0    6.90    4.20
   7  18   0    7.60    2.00
   7  18   0   12.40    3.00
   7  18   0   12.80    2.60
  -8 -18   0   10.00    4.70
  -8 -18   0    4.00    2.60
  -8 -18   0    2.80    1.40
  -8 -18   0    3.10    1.50
   8  18   0    7.80    2.00
   8  18   0    3.80    1.90
   8  18   0    1.70    2.20
   8  18   0    0.40    1.10
  -9 -18   0    0.90    1.10
  -9 -18   0   -0.20    0.90
   9  18   0   -0.50    0.70
   9  18   0    0.80    1.10
   9  18   0    1.40    1.20
   9  18   0   -0.70    1.40
   0 -19   0    1.30    2.10
   0  19   0    1.60    0.90
   0  19   0    1.70    1.20
  -1 -19   0    7.00    3.10
   1  19   0    6.40    1.60
  -2 -19   0    5.40    2.60
  -2 -19   0    6.50    3.30
   2  19   0    3.60    1.30
   2  19   0    1.60    1.20
  -3 -19   0   -0.70    2.10
  -3 -19   0    1.10    1.90
  -3 -19   0   -0.90    1.00
  -3 -19   0   -0.80    1.10
   3  19   0    0.20    0.90
   3  19   0    1.10    1.10
  -4 -19   0    0.40    1.20
  -4 -19   0    2.00    1.30
  -4 -19   0    3.30    2.40
  -4 -19   0   -0.90    1.90
   4  19   0    3.30    1.20
   4  19   0   -0.10    1.00
   4  19   0    3.10    2.10
   4  19   0    1.60    1.00
  -5 -19   0    2.00    2.10
  -5 -19   0    2.30    2.00
  -5 -19   0    2.50    1.40
   5  19   0    1.00    1.20
   5  19   0    4.00    2.00
   5  19   0    3.40    1.30
   5  19   0    3.10    1.30
   5  19   0    3.60    1.40
  -6 -19   0    4.30    2.30
  -6 -19   0    2.10    1.20
  -6 -19   0    1.20    1.30
  -6 -19   0   -1.40    1.90
   6  19   0    0.50    1.10
   6  19   0    1.40    1.70
   6  19   0    0.90    1.20
  -7 -19   0    1.20    1.90
  -7 -19   0    0.70    1.20
  -7 -19   0   -0.30    2.00
  -7 -19   0    3.00    1.30
   7  19   0    1.50    1.90
   7  19   0    1.50    1.10
   7  19   0    0.30    0.90
   7  19   0    2.60    1.30
   8  19   0   13.40    2.10
   8  19   0   10.80    2.10
   8  19   0   13.40    2.80
   8  19   0   11.30    2.90
  -2 -20   0    0.70    1.90
   2  20   0    4.50    1.20
  -3 -20   0    1.20    1.20
  -3 -20   0    3.70    2.60
   3  20   0    7.10    2.10
   3  20   0    3.70    1.00
   3  20   0    5.20    1.30
  -4 -20   0    3.60    1.40
  -4 -20   0    4.60    2.60
   4  20   0    3.00    1.20
   4  20   0    6.80    2.20
  -5 -20   0    2.60    1.20
  -5 -20   0    0.30    1.60
   5  20   0    0.90    0.80
   5  20   0    5.10    2.10
   5  20   0    3.00    1.10
  -6 -20   0    1.20    1.80
  -6 -20   0    2.20    1.20
   6  20   0    4.60    1.70
   6  20   0   -0.50    0.90
   6  20  -1   -0.10    1.20
   6  20  -1    0.10    0.70
   6  20  -1   -0.10    0.50
  -6 -20   1    1.40    1.70
   5  20  -1    1.20    1.40
   5  20  -1    1.30    0.90
  -5 -20   1   -0.50    1.00
  -5 -20   1   -0.60    1.30
   4  20  -1    2.20    1.10
   4  20  -1    3.00    1.60
  -4 -20   1    0.40    1.00
  -4 -20   1    1.10    1.60
   3  20  -1   -0.60    1.30
   3  20  -1    0.50    0.80
  -3 -20   1    0.20    1.40
   2  20  -1    0.90    0.90
   2  20  -1   -0.40    1.30
   8  19  -1    2.90    1.30
   8  19  -1    0.20    1.40
   8  19  -1    4.10    1.20
   8  19  -1    1.30    0.90
  -8 -19   1   -0.90    0.90
   7  19  -1    3.60    1.20
   7  19  -1    2.70    1.20
   7  19  -1    3.10    1.50
   7  19  -1    5.60    2.10
  -7 -19   1    1.90    1.20
  -7 -19   1    4.30    2.30
  -7 -19   1    4.10    1.50
  -7 -19   1    0.90    2.10
   6  19  -1    0.40    1.00
   6  19  -1    3.40    1.70
   6  19  -1   -0.40    1.10
   6  19  -1   -0.20    0.80
  -6 -19   1    1.20    1.60
  -6 -19   1    0.00    0.90
  -6 -19   1   -1.90    1.10
  -6 -19   1    0.10    1.90
   5  19  -1    1.20    0.80
   5  19  -1    0.00    1.00
   5  19  -1    1.60    1.60
   5  19  -1    1.00    1.00
  -5 -19   1    0.90    1.80
  -5 -19   1    0.50    1.10
  -5 -19   1   -0.40    2.00
  -5 -19   1   -0.90    0.90
   4  19  -1    2.20    1.90
   4  19  -1    1.30    1.00
   4  19  -1    1.10    1.00
   4  19  -1   -0.40    0.80
  -4 -19   1   -1.00    1.80
  -4 -19   1   -0.10    1.00
  -4 -19   1    2.60    1.30
  -4 -19   1   -0.70    1.90
   3  19  -1    1.70    1.10
   3  19  -1    0.30    1.00
  -3 -19   1    0.20    2.20
  -3 -19   1   -1.20    1.90
  -3 -19   1   -0.50    1.00
  -3 -19   1   -0.20    1.30
   2  19  -1    1.50    1.00
   2  19  -1    2.90    1.20
  -2 -19   1    1.70    2.00
  -2 -19   1   10.80    4.10
  -2 -19   1    0.90    1.20
   1  19  -1    3.60    1.30
   1  19  -1    4.80    1.40
  -1 -19   1    1.50    2.00
   0  19  -1    4.00    1.20
   9  18  -1    0.00    1.00
   9  18  -1    0.60    1.10
   9  18  -1    0.40    0.70
  -9 -18   1   -0.70    0.90
  -9 -18   1   -1.10    1.20
   8  18  -1    0.60    1.10
   8  18  -1    1.70    1.90
   8  18  -1    3.20    1.70
   8  18  -1    4.60    1.50
  -8 -18   1    0.00    2.70
  -8 -18   1    0.30    1.20
  -8 -18   1    1.10    1.40
  -8 -18   1    2.70    2.20
   7  18  -1   -0.90    1.70
   7  18  -1    1.30    1.30
   7  18  -1    0.50    1.20
  -7 -18   1    0.10    1.10
  -7 -18   1    0.50    1.10
  -7 -18   1    0.30    2.40
  -7 -18   1   -0.40    2.10
   6  18  -1   43.30    6.00
   6  18  -1   39.90    5.40
   6  18  -1   48.60    6.80
   6  18  -1   41.10    5.40
  -6 -18   1   42.80    6.10
  -6 -18   1   34.50    5.40
  -6 -18   1   42.90    5.60
   5  18  -1    6.50    2.00
   5  18  -1    6.00    1.90
   5  18  -1    8.70    1.90
   5  18  -1    9.10    3.30
   5  18  -1    5.30    1.80
  -5 -18   1    5.70    2.50
  -5 -18   1    1.50    2.70
  -5 -18   1    7.90    2.10
   4  18  -1    1.00    1.20
   4  18  -1   -2.40    2.80
   4  18  -1    1.20    1.30
  -4 -18   1    1.70    2.90
  -4 -18   1    0.10    1.20
  -4 -18   1    0.70    1.30
   3  18  -1   -0.10    1.10
   3  18  -1    2.10    1.30
   3  18  -1    1.20    1.40
  -3 -18   1    0.60    1.10
  -3 -18   1    1.00    2.50
  -3 -18   1    1.30    1.80
  -3 -18   1    2.80    1.50
   2  18  -1    3.30    1.60
   2  18  -1    5.20    1.80
  -2 -18   1    6.30    2.40
  -2 -18   1    0.30    1.10
  -2 -18   1    5.30    3.40
  -2 -18   1    3.20    1.40
   1  18  -1   12.20    2.50
  -1 -18   1   17.00    2.80
  -1 -18   1   12.00    3.90
   0  18  -1    0.40    0.90
   0  18  -1    3.10    1.40
   0 -18   1    0.60    2.00
  -1  18  -1    3.10    1.10
   1 -18   1    1.40    1.80
   1 -18   1    5.80    2.40
  -2  18  -1    9.90    1.90
   2 -18   1    7.50    2.60
   2 -18   1    8.30    2.10
  10  17  -1    2.00    1.00
  10  17  -1    0.30    1.20
  10  17  -1    0.20    1.10
  10  17  -1    2.10    2.00
 -10 -17   1    0.40    1.20
   9  17  -1    2.80    2.30
   9  17  -1    5.00    2.10
   9  17  -1    1.80    1.30
   9  17  -1    2.10    1.50
  -9 -17   1    5.60    2.70
  -9 -17   1    2.20    1.50
  -9 -17   1    0.80    1.40
   8  17  -1    0.80    1.40
   8  17  -1   -1.30    2.40
   8  17  -1   -0.90    1.40
   8  17  -1    5.90    1.80
  -8 -17   1    1.00    1.20
  -8 -17   1    1.40    2.00
  -8 -17   1   -2.90    3.00
  -8 -17   1   -0.50    1.20
   7  17  -1   22.70    4.00
   7  17  -1   30.30    5.60
   7  17  -1   15.50    4.10
   7  17  -1   32.10    4.20
  -7 -17   1   26.40    6.70
  -7 -17   1   21.40    4.60
  -7 -17   1   18.90    3.80
  -7 -17   1   27.10    3.90
   6  17  -1    1.80    1.70
   6  17  -1    2.00    1.40
   6  17  -1    1.00    1.40
   6  17  -1    0.80    1.50
   6  17  -1    1.40    2.60
   6  17  -1   -1.10    1.10
  -6 -17   1    2.40    1.80
  -6 -17   1   -0.70    1.30
  -6 -17   1   -0.40    2.20
  -6 -17   1    1.50    2.50
   5  17  -1   13.70    2.80
   5  17  -1    8.90    2.30
   5  17  -1   11.70    3.10
   5  17  -1   14.40    2.90
   5  17  -1    8.70    4.40
  -5 -17   1    3.70    2.90
  -5 -17   1    7.00    2.30
  -5 -17   1    9.20    3.10
  -5 -17   1   11.30    2.70
   4  17  -1    1.10    1.50
   4  17  -1    1.40    1.30
   4  17  -1    1.70    1.30
   4  17  -1    2.40    1.80
   4  17  -1    2.40    2.10
   4  17  -1    1.90    1.60
  -4 -17   1    1.00    1.70
  -4 -17   1    2.40    1.40
  -4 -17   1   -0.30    2.90
   3  17  -1   77.79    8.50
   3  17  -1   50.69   10.00
   3  17  -1   84.39    9.20
   3  17  -1   67.79    8.50
  -3 -17   1   76.19    8.70
  -3 -17   1   63.49    8.50
  -3 -17   1   59.89   10.90
  -3 -17   1   83.29    9.40
   2  17  -1   16.60    3.20
   2  17  -1   15.80    3.30
  -2 -17   1   13.80    2.90
  -2 -17   1   21.20    3.30
   1  17  -1    5.30    1.80
   1  17  -1    1.10    1.30
   1  17  -1    4.70    1.80
  -1 -17   1    2.70    1.60
  -1 -17   1    2.50    1.70
  -1 -17   1    5.90    4.90
  -1 -17   1    9.30    2.60
  -1 -17   1    3.10    3.30
   0  17  -1    8.60    2.10
   0  17  -1    5.80    1.70
   0  17  -1    7.20    2.10
   0 -17   1    1.70    2.80
   0 -17   1    7.40    3.40
   0 -17   1    3.80    2.90
   0 -17   1    3.90    2.90
  -1  17  -1   12.00    2.40
  -1  17  -1   19.00    2.80
   1 -17   1   16.40    3.90
   1 -17   1    9.40    3.40
  -2  17  -1   33.90    4.10
  -2  17  -1   27.00    3.60
  -2  17  -1   28.70    4.10
   2 -17   1   19.90    5.50
   2 -17   1   24.30    4.40
  -3  17  -1    0.40    1.00
  -3  17  -1    2.60    1.10
   3 -17   1    2.80    2.10
   3 -17   1    1.60    1.40
  11  16  -1    2.20    4.60
  11  16  -1    0.60    1.40
  11  16  -1   -0.50    0.80
  11  16  -1    2.10    1.60
 -11 -16   1    1.30    1.30
  10  16  -1   -7.90    4.30
  10  16  -1    0.30    1.80
  10  16  -1    1.50    1.90
  10  16  -1    0.30    1.20
  10  16  -1   -0.10    1.90
 -10 -16   1    1.60    1.40
 -10 -16   1   -1.20    1.70
   9  16  -1   51.09    6.60
   9  16  -1   47.40    7.30
   9  16  -1   49.70    7.80
   9  16  -1   52.49    6.90
  -9 -16   1   42.10    6.30
  -9 -16   1   46.70    6.90
   8  16  -1    2.00    2.60
   8  16  -1    1.60    1.80
   8  16  -1   -3.00    5.50
   8  16  -1    1.90    2.20
   8  16  -1    1.70    1.60
  -8 -16   1    0.90    1.50
  -8 -16   1    2.60    3.30
  -8 -16   1   -2.50    2.00
  -8 -16   1   -0.20    1.10
   7  16  -1   -1.10    1.30
   7  16  -1   -7.00    6.80
   7  16  -1    1.10    2.60
   7  16  -1    2.00    1.90
   7  16  -1   -0.10    1.50
   7  16  -1    2.10    1.80
   7  16  -1    0.00    1.90
   7  16  -1   -0.10    1.60
  -7 -16   1    1.10    1.30
  -7 -16   1    3.20    3.80
  -7 -16   1    1.60    1.60
  -7 -16   1    0.50    2.20
   6  16  -1   55.39    8.20
   6  16  -1   45.90    7.10
   6  16  -1   43.20    6.40
   6  16  -1   45.00    5.80
   6  16  -1   46.30    6.00
   6  16  -1   40.50    6.10
   6  16  -1   43.50    6.80
  -6 -16   1   46.70    7.00
  -6 -16   1   42.40    6.10
   5  16  -1   68.79    8.50
   5  16  -1   69.69    8.40
   5  16  -1   58.59    8.10
   5  16  -1   76.39    9.30
   5  16  -1   49.80    8.60
   5  16  -1   63.39    7.90
  -5 -16   1   71.39    8.40
   4  16  -1   11.80    2.80
   4  16  -1   11.40    3.10
   4  16  -1   14.00    3.00
   4  16  -1   10.60    3.10
   4  16  -1    8.70    3.10
   4  16  -1   14.50    3.20
  -4 -16   1   11.10    2.80
   3  16  -1   -0.30    1.20
   3  16  -1    1.00    1.50
   3  16  -1    0.30    1.80
   3  16  -1    2.40    1.80
   3  16  -1    0.80    1.40
  -3 -16   1   -0.10    1.40
  -3 -16   1    0.60    1.10
  -3 -16   1    1.20    3.00
   2  16  -1   37.80    4.80
   2  16  -1   24.20    4.70
   2  16  -1   23.60    4.10
   2  16  -1   34.50    4.80
   2  16  -1   29.50    5.20
  -2 -16   1   32.70    4.50
  -2 -16   1   35.40    4.70
  -2 -16   1   21.50    6.20
   1  16  -1   33.60    5.80
   1  16  -1   38.60    5.20
  -1 -16   1   32.60    6.20
  -1 -16   1   27.80    4.90
  -1 -16   1   42.90    5.30
   0  16  -1   47.30    6.00
   0  16  -1   39.90    5.80
   0 -16   1   32.10    5.60
   0 -16   1   47.50    8.90
   0 -16   1   50.89    6.40
   0 -16   1   47.00    6.40
  -1  16  -1    0.10    1.30
  -1  16  -1    2.00    1.30
  -1  16  -1    2.00    1.50
  -1  16  -1    1.80    1.60
   1 -16   1    6.20    2.50
   1 -16   1   -0.90    2.10
   1 -16   1   -1.10    2.40
  -2  16  -1   19.20    3.20
  -2  16  -1   16.00    3.60
  -2  16  -1   19.90    3.00
  -2  16  -1   20.20    3.30
   2 -16   1   18.30    3.80
   2 -16   1   11.90    3.30
  -3  16  -1   -0.20    1.20
  -3  16  -1    0.80    1.30
  -3  16  -1   -0.90    1.20
  -3  16  -1    1.50    1.00
   3 -16   1    1.10    1.50
   3 -16   1    0.30    2.00
   3 -16   1    1.50    2.20
   3 -16   1    1.30    1.60
  -4  16  -1    3.90    1.30
  -4  16  -1    1.40    1.60
   4 -16   1    3.00    2.10
   4 -16   1    3.90    2.40
   4 -16   1    7.10    1.90
  11  15  -1    1.00    1.60
  11  15  -1    1.10    3.80
  11  15  -1   -1.70    1.50
  11  15  -1    0.90    1.20
  11  15  -1    0.80    2.00
 -11 -15   1    0.00    1.40
 -11 -15   1   -0.70    1.40
  10  15  -1    1.60    1.70
  10  15  -1   -1.10    1.20
  10  15  -1    5.10    5.40
  10  15  -1   -2.10    1.80
  10  15  -1   -3.30    2.20
 -10 -15   1   -0.30    1.40
 -10 -15   1    3.80    1.60
 -10 -15   1    5.70    5.50
   9  15  -1    2.70    2.50
   9  15  -1    4.20    5.50
   9  15  -1    1.90    2.40
   9  15  -1    1.90    1.80
   9  15  -1    2.40    2.60
  -9 -15   1    2.50    1.60
  -9 -15   1    0.80    1.70
  -9 -15   1    1.80    2.70
   8  15  -1   35.60    6.30
   8  15  -1   33.50    6.60
   8  15  -1   28.30    4.30
   8  15  -1   35.90    5.20
   8  15  -1   33.60    5.60
  -8 -15   1   31.40    4.90
  -8 -15   1   35.20    5.70
   7  15  -1   45.80    7.60
   7  15  -1   41.90    7.10
   7  15  -1   38.60    5.80
   7  15  -1   41.40    5.10
   7  15  -1   37.00    6.10
  -7 -15   1   38.20    6.20
  -7 -15   1   34.50    5.50
  -7 -15   1   31.60    8.50
   6  15  -1   47.80    8.00
   6  15  -1   62.19    7.90
   6  15  -1   78.59   10.30
   6  15  -1   68.49    8.30
   6  15  -1   59.79    7.60
   6  15  -1   67.29    8.90
   6  15  -1   61.89    7.30
  -6 -15   1   43.50    7.30
  -6 -15   1   53.49   10.90
   5  15  -1   30.50    5.60
   5  15  -1   28.80    4.50
   5  15  -1   33.00    5.20
   5  15  -1   33.00    5.30
   5  15  -1   27.70    4.70
   5  15  -1   36.50    5.20
  -5 -15   1   30.60    7.30
  -5 -15   1   26.40    4.50
  -5 -15   1   25.20    4.60
   4  15  -1   67.09    7.60
   4  15  -1   57.19    8.20
   4  15  -1   52.09    7.00
   4  15  -1   70.09    8.50
   4  15  -1   54.19    7.50
   4  15  -1   54.99    7.60
  -4 -15   1   48.80    7.10
  -4 -15   1   56.29    7.30
   3  15  -1    3.80    2.10
   3  15  -1    7.60    2.70
   3  15  -1    4.50    1.90
   3  15  -1    4.20    2.10
   3  15  -1    1.40    1.90
   3  15  -1    6.60    2.10
  -3 -15   1    5.20    4.00
  -3 -15   1    5.20    1.80
  -3 -15   1    0.70    1.60
  -3 -15   1    2.20    2.80
  -2 -15   1   64.39    8.10
   1  15  -1    4.30    2.00
   1  15  -1    0.50    1.90
   1  15  -1    8.60    2.30
   1  15  -1    2.40    1.70
   1  15  -1    3.10    1.60
   1  15  -1    3.40    1.70
  -1 -15   1    2.10    3.70
  -1 -15   1    3.20    1.80
  -1 -15   1    8.10    2.50
  -1 -15   1    4.60    2.40
  -1 -15   1    5.30    1.90
   0  15  -1   14.20    3.80
   0  15  -1   18.30    3.40
   0  15  -1   14.90    4.10
   0  15  -1   17.00    3.60
   0  15  -1   24.90    3.90
   0 -15   1   26.10    5.40
   0 -15   1   22.60    3.50
   0 -15   1   26.00    4.70
   0 -15   1   16.30    4.00
  -1  15  -1   37.40    5.50
  -1  15  -1   42.50    5.90
  -1  15  -1   36.30    5.60
   1 -15   1   53.49    7.50
   1 -15   1   42.60    6.40
   1 -15   1   52.49    6.70
  -2  15  -1   26.60    3.90
  -2  15  -1   32.20    4.40
  -2  15  -1   24.30    4.10
  -2  15  -1   25.50    4.90
   2 -15   1   27.20    4.70
   2 -15   1   18.50    4.70
  -3  15  -1    9.20    2.60
  -3  15  -1    7.30    2.00
  -3  15  -1    7.10    2.10
  -3  15  -1    8.80    3.10
   3 -15   1    7.30    2.40
   3 -15   1    7.10    3.00
   3 -15   1    9.20    4.20
   3 -15   1    6.60    3.10
  -4  15  -1    0.00    1.50
  -4  15  -1    1.80    1.50
  -4  15  -1    3.20    1.30
  -4  15  -1    3.50    1.50
   4 -15   1    1.70    1.80
   4 -15   1   -0.10    2.10
   4 -15   1    4.50    1.80
   4 -15   1    4.10    2.70
  -5  15  -1    3.30    1.20
  -5  15  -1    0.20    1.20
  -5  15  -1    1.10    0.90
   5 -15   1   -0.60    1.90
   5 -15   1    0.40    1.40
   5 -15   1    0.80    1.60
  12  14  -1   -3.30    4.00
  12  14  -1    2.20    2.00
  12  14  -1    3.50    2.10
  12  14  -1    1.30    1.80
 -12 -14   1    1.40    1.10
  11  14  -1    2.30    2.40
  11  14  -1   -3.60    4.30
  11  14  -1    2.30    1.70
  11  14  -1    2.00    2.00
  11  14  -1   -1.40    1.70
 -11 -14   1    0.80    1.40
 -11 -14   1    2.90    1.60
  10  14  -1    0.50    1.60
  10  14  -1   -0.40    2.10
  10  14  -1    0.80    2.10
  10  14  -1    1.10    2.30
  10  14  -1   -0.30    5.40
 -10 -14   1    1.20    4.20
 -10 -14   1    2.90    1.80
 -10 -14   1   -0.50    1.70
   9  14  -1   -0.40    1.50
   9  14  -1    0.00    2.20
   9  14  -1    5.80    5.30
   9  14  -1    2.30    2.70
   9  14  -1    0.70    3.30
  -9 -14   1   -0.60    1.60
  -9 -14   1   -0.20    1.40
  -9 -14   1   -1.30    2.40
   8  14  -1   -0.40    6.20
   8  14  -1    3.30    2.10
   8  14  -1    3.40    2.30
   8  14  -1    6.20    3.20
   8  14  -1    5.40    2.60
   8  14  -1    2.50    2.60
  -8 -14   1    0.60    4.40
  -8 -14   1    0.80    1.60
  -8 -14   1    5.60    2.80
  -8 -14   1    3.60    1.90
   7  14  -1   47.60   14.90
   7  14  -1   61.29    7.90
   7  14  -1   60.09    9.70
   7  14  -1   71.49    8.80
   7  14  -1   57.59    8.90
   7  14  -1   68.29   10.10
  -7 -14   1   69.49    8.30
  -7 -14   1   68.39    9.10
   6  14  -1    4.90    2.20
   6  14  -1    2.60    2.10
   6  14  -1    3.80    2.40
   6  14  -1    1.90    2.50
   6  14  -1    5.20    2.20
   6  14  -1    6.20    2.50
   6  14  -1    3.70    3.60
  -6 -14   1    5.20    2.00
  -6 -14   1    6.40    4.40
  -6 -14   1    4.40    2.20
   5  14  -1    4.00    1.90
   5  14  -1    3.20    2.50
   5  14  -1    6.20    2.50
   5  14  -1    2.60    1.80
   5  14  -1    0.00    2.10
   5  14  -1    2.20    2.00
  -5 -14   1    4.40    3.10
  -5 -14   1   -1.70    3.70
  -5 -14   1    1.10    1.40
  -5 -14   1    3.20    1.90
   4  14  -1  161.68   17.20
   4  14  -1  143.89   17.40
   4  14  -1  162.58   18.20
   4  14  -1  139.59   16.60
   4  14  -1  145.49   17.30
   4  14  -1  179.78   18.10
  -4 -14   1  140.09   16.80
  -4 -14   1  139.29   16.80
   3  14  -1    8.60    3.10
   3  14  -1    8.00    2.70
   3  14  -1    3.10    2.30
   3  14  -1    8.90    2.20
   3  14  -1   10.60    3.40
   3  14  -1    8.70    2.40
   3  14  -1    5.10    2.40
  -3 -14   1    8.20    3.00
  -3 -14   1    4.90    2.20
  -3 -14   1    4.60    4.00
   2  14  -1   45.30    6.20
   2  14  -1   41.10    6.10
   2  14  -1   35.40    6.30
  -2 -14   1   54.89    9.40
   1  14  -1   46.90    7.40
   1  14  -1   49.70    7.60
   1  14  -1   62.69    7.90
   1  14  -1   61.09    7.50
   1  14  -1   68.09    7.50
   1  14  -1   53.79    8.20
  -1 -14   1   71.69    8.10
  -1 -14   1   50.29    8.20
  -1 -14   1   76.69    8.60
  -1 -14   1   60.29    7.60
  -1 -14   1   70.09    8.60
  -1 -14   1   56.59    7.50
   0  14  -1   23.70    4.50
   0  14  -1   29.80    4.90
   0  14  -1   30.20    4.60
   0  14  -1   23.40    4.10
   0  14  -1   24.90    5.30
   0 -14   1   30.20    4.90
   0 -14   1   28.60    4.40
   0 -14   1   28.60    4.80
   0 -14   1   22.20    4.50
   0 -14   1   28.00    4.30
   0 -14   1   30.60    5.30
  -1  14  -1    8.60    2.50
  -1  14  -1    4.60    1.70
  -1  14  -1    8.20    2.20
  -1  14  -1    3.40    2.20
  -1  14  -1    7.40    3.10
   1 -14   1    4.40    3.70
   1 -14   1    2.50    1.60
   1 -14   1    5.10    2.00
   1 -14   1    9.50    3.00
   1 -14   1    4.20    2.90
   1 -14   1    5.00    2.70
   1 -14   1   -0.10    2.40
  -2  14  -1   24.20    3.60
  -2  14  -1   15.70    3.80
   2 -14   1   21.00    4.60
  -3  14  -1   21.10    4.90
  -3  14  -1   23.60    3.70
  -3  14  -1   19.40    3.80
  -3  14  -1   23.60    4.00
   3 -14   1   21.40    4.90
   3 -14   1   16.10    5.20
   3 -14   1   28.10    4.40
  -4  14  -1   -0.80    1.30
  -4  14  -1   -0.50    1.60
  -4  14  -1    1.50    1.40
  -4  14  -1    1.10    2.20
   4 -14   1    1.40    2.90
   4 -14   1    1.00    1.80
   4 -14   1    2.00    2.20
   4 -14   1   -0.10    1.80
  -5  14  -1    0.30    1.40
  -5  14  -1    1.00    1.00
  -5  14  -1    0.40    1.20
  -5  14  -1    0.00    1.30
   5 -14   1   -1.40    1.90
   5 -14   1   -0.10    2.40
   5 -14   1    1.10    1.60
   5 -14   1    0.80    1.80
  -6  14  -1   -0.20    1.00
  -6  14  -1    0.10    0.90
  -6  14  -1    0.30    1.30
   6 -14   1    0.80    2.30
   6 -14   1    0.00    1.40
   6 -14   1    1.10    2.10
  12  13  -1    4.90    2.70
  12  13  -1    6.10    6.60
  12  13  -1   11.30    3.10
  12  13  -1    5.10    2.20
  11  13  -1   -1.60    6.10
  11  13  -1   -0.30    2.40
  11  13  -1   -0.10    2.30
  11  13  -1   10.20    3.50
  11  13  -1    0.70    2.00
 -11 -13   1    3.60    2.10
 -11 -13   1    3.10    1.60
  10  13  -1   20.70    5.10
  10  13  -1   49.20   15.00
 -10 -13   1   22.30    4.20
   9  13  -1   41.20    6.90
   9  13  -1   48.00    6.50
   9  13  -1   38.40    6.90
   9  13  -1   27.10    6.60
  -9 -13   1   33.80    6.10
  -9 -13   1   34.40    5.60
   8  13  -1    0.00    2.40
   8  13  -1    1.90    2.80
   8  13  -1    2.90    1.50
   8  13  -1   -0.90    2.50
   8  13  -1    6.20    8.40
   8  13  -1    4.10    2.60
   8  13  -1    2.90    1.90
  -8 -13   1    2.30    1.90
  -8 -13   1    1.50    2.50
   7  13  -1   -4.60    7.10
   7  13  -1    2.90    2.40
   7  13  -1   -0.30    2.30
   7  13  -1    0.50    1.90
   7  13  -1    1.60    2.10
   7  13  -1    5.30    2.50
   7  13  -1    4.70    2.20
   7  13  -1   -1.40    1.40
  -7 -13   1   -0.40    1.50
  -7 -13   1   -1.60    5.30
  -7 -13   1    3.20    1.80
  -7 -13   1    8.10    3.60
   6  13  -1   20.60    5.10
   6  13  -1   17.00    3.70
   6  13  -1   16.60    3.40
   6  13  -1   17.60    5.40
   6  13  -1   13.20    4.70
   6  13  -1   21.20    4.50
   6  13  -1   25.10    4.10
  -6 -13   1   21.10    3.40
  -6 -13   1   14.00    3.20
  -6 -13   1   15.20    7.40
   5  13  -1   76.09   10.60
   5  13  -1   73.79    9.50
   5  13  -1   68.69    9.80
   5  13  -1   69.99    8.70
   5  13  -1   79.59    9.80
   5  13  -1   58.99    9.30
  -5 -13   1   75.59    9.00
  -5 -13   1   82.99    9.20
  -5 -13   1   84.79   12.60
   4  13  -1  154.18   17.60
   4  13  -1  148.49   17.30
   4  13  -1  174.88   18.50
   4  13  -1  139.89   16.60
   4  13  -1  143.29   17.50
   4  13  -1  163.38   17.30
  -4 -13   1  150.08   16.80
  -4 -13   1  141.29   16.80
   3  13  -1  116.69   14.70
   3  13  -1  148.59   15.40
   3  13  -1  115.69   15.30
   3  13  -1  151.18   16.40
   3  13  -1  120.89   15.10
   3  13  -1  137.79   15.80
  -3 -13   1  147.69   15.00
   2  13  -1    2.40    1.50
   2  13  -1    0.10    1.80
   2  13  -1   -1.10    1.80
   2  13  -1    0.10    1.50
   2  13  -1    2.50    1.90
  -2 -13   1    3.00    1.60
  -2 -13   1    5.40    2.50
  -2 -13   1    2.90    3.80
  -2 -13   1    2.60    2.00
   1  13  -1   -2.20    2.70
   1  13  -1    1.20    1.50
   1  13  -1    0.70    1.30
   1  13  -1    3.60    1.90
   1  13  -1    2.70    1.60
   1  13  -1    1.90    1.80
   1  13  -1    0.80    1.40
  -1 -13   1    5.50    2.30
  -1 -13   1    3.20    2.10
  -1 -13   1    2.00    1.40
  -1 -13   1    2.80    1.60
  -1 -13   1    2.60    1.70
  -1 -13   1    2.50    3.60
   0  13  -1   24.30    4.80
   0  13  -1   26.10    4.50
   0  13  -1   30.00    4.60
   0  13  -1   29.50    5.00
   0  13  -1   34.60    5.20
   0  13  -1   33.90    6.20
   0 -13   1   40.80    6.10
   0 -13   1   35.20    4.80
   0 -13   1   36.10    5.30
   0 -13   1   33.90    5.10
  -1  13  -1   67.39    7.90
  -1  13  -1   61.19    8.10
  -1  13  -1   53.19    8.00
  -1  13  -1   60.79    9.40
   1 -13   1   69.19    8.60
   1 -13   1   83.29    9.40
   1 -13   1   72.59    8.90
   1 -13   1   65.29    8.40
   1 -13   1   56.59    8.70
   1 -13   1   62.29    7.90
  -2  13  -1  194.58   24.20
  -2  13  -1  236.38   24.60
  -2  13  -1  206.68   24.00
   2 -13   1  241.18   25.50
   2 -13   1  202.98   24.90
   2 -13   1  251.97   25.20
   2 -13   1  228.78   25.70
  -3  13  -1   37.20    5.70
  -3  13  -1   41.40    5.40
  -3  13  -1   45.70    7.20
  -3  13  -1   34.50    5.70
   3 -13   1   37.50    7.90
   3 -13   1   40.80    6.90
   3 -13   1   38.60    6.00
  -4  13  -1    2.10    2.70
  -4  13  -1    0.40    1.50
  -4  13  -1   -0.40    1.40
  -4  13  -1    2.20    1.60
   4 -13   1    0.00    2.60
   4 -13   1    3.50    3.50
   4 -13   1    2.20    2.10
   4 -13   1    1.20    2.10
  -5  13  -1    1.50    1.30
  -5  13  -1    0.50    1.90
  -5  13  -1   -0.40    1.70
  -5  13  -1   -1.40    1.30
   5 -13   1    2.10    1.80
   5 -13   1    3.00    3.00
   5 -13   1   -6.60    3.70
   5 -13   1   -0.90    2.00
   5 -13   1    1.30    2.00
  -6  13  -1   -0.20    1.40
  -6  13  -1    0.70    1.30
  -6  13  -1    0.60    1.50
  -6  13  -1    0.20    1.00
   6 -13   1   -0.20    2.20
   6 -13   1   -0.10    1.60
   6 -13   1   -1.30    1.60
  -7  13  -1    0.60    1.50
  -7  13  -1    1.30    1.00
   7 -13   1    2.30    1.50
  13  12  -1   -0.50    1.30
  13  12  -1    1.60    1.80
  13  12  -1   -2.30    3.60
  13  12  -1    2.30    1.50
  12  12  -1   11.10    3.70
  12  12  -1   18.20    3.70
  12  12  -1   10.00    3.20
  12  12  -1   17.80   10.40
  11  12  -1    2.70    8.50
  11  12  -1    1.60    2.70
  11  12  -1    0.90    2.00
  11  12  -1    1.20    2.50
  11  12  -1    2.50    3.00
 -11 -12   1    1.30    1.70
  10  12  -1   36.70   12.60
  10  12  -1   13.20    4.40
  10  12  -1   17.90    4.60
 -10 -12   1    5.50    2.90
 -10 -12   1   12.30    3.00
   9  12  -1   16.00   12.60
   9  12  -1   12.00    4.30
   9  12  -1   18.20    3.80
   9  12  -1   11.50    3.80
   9  12  -1    1.00    2.90
   9  12  -1   10.90    3.90
  -9 -12   1    8.20    3.10
  -9 -12   1    6.70    2.30
   8  12  -1    5.50    3.20
   8  12  -1    4.70    2.60
   8  12  -1    5.30    3.60
   8  12  -1    9.40    3.00
   8  12  -1    4.20    9.00
   8  12  -1   10.40    4.10
   8  12  -1    2.50    1.90
  -8 -12   1    9.70    3.50
  -8 -12   1    5.80    2.00
  -8 -12   1    7.30    3.50
   7  12  -1   55.89    6.90
   7  12  -1   59.29    8.00
   7  12  -1   57.69    8.00
   7  12  -1   47.20    8.70
   7  12  -1   48.30    8.40
   7  12  -1   54.29    8.60
  -7 -12   1   29.60   13.80
  -7 -12   1   50.69    7.00
  -7 -12   1   68.79    8.60
   6  12  -1   25.90    6.30
   6  12  -1   21.10    4.40
   6  12  -1   21.40    4.30
   6  12  -1   27.60    4.10
   6  12  -1   29.70    6.30
   6  12  -1   29.60    4.80
   6  12  -1   26.80    5.20
  -6 -12   1   37.60    9.50
  -6 -12   1   29.30    5.50
  -6 -12   1   23.60    4.00
  -6 -12   1   27.40    4.10
   5  12  -1   14.40    3.40
   5  12  -1   13.40    2.80
   5  12  -1   10.50    3.60
   5  12  -1    4.60    3.40
   5  12  -1   19.80    3.70
   5  12  -1   13.50    3.40
  -5 -12   1   12.20    3.60
  -5 -12   1   12.50    5.90
  -5 -12   1    8.60    2.40
  -5 -12   1   10.00    2.50
   4  12  -1    1.90    2.30
   4  12  -1    1.30    1.60
   4  12  -1    3.90    2.20
   4  12  -1    3.10    1.90
   4  12  -1    1.20    1.60
   4  12  -1    1.90    2.00
  -4 -12   1    2.30    1.50
  -4 -12   1    2.00    1.40
  -4 -12   1    3.80    3.50
  -4 -12   1    2.90    2.40
   3  12  -1   26.50    4.00
   3  12  -1   18.00    4.20
   3  12  -1   17.10    3.30
   3  12  -1   18.10    3.50
   3  12  -1   19.20    4.60
   3  12  -1   24.50    3.90
  -3 -12   1   20.40    3.20
  -3 -12   1   17.90    3.80
  -3 -12   1   12.70    3.00
  -3 -12   1   24.70    6.50
   2  12  -1   30.20    5.30
   2  12  -1   43.90    5.30
   2  12  -1   35.10    5.40
   2  12  -1   33.10    5.60
  -2 -12   1   47.00    8.50
  -2 -12   1   46.40    5.90
  -2 -12   1   43.60    5.20
  -2 -12   1   31.40    5.30
  -2 -12   1   42.10    5.30
  -2 -12   1   39.60    5.90
   1  12  -1  236.98   29.40
   1  12  -1  256.97   29.80
   1  12  -1  289.77   29.80
   1  12  -1  291.57   29.50
   1  12  -1  232.68   31.00
   1  12  -1  224.48   29.90
   1  12  -1  310.27   29.90
  -1 -12   1  322.87   29.70
  -1 -12   1  270.27   29.50
  -1 -12   1  297.47   30.40
  -1 -12   1  282.67   29.80
  -1 -12   1  248.58   30.00
  -1 -12   1  297.97   29.90
   0  12  -1   20.80    5.00
   0  12  -1   16.20    3.50
   0  12  -1   18.70    4.30
   0  12  -1   23.70    3.60
   0  12  -1   19.00    3.60
   0  12  -1   20.00    3.50
   0  12  -1   15.80    3.00
   0 -12   1   17.70    3.40
   0 -12   1   23.50    6.50
   0 -12   1   15.10    3.60
   0 -12   1   15.80    3.20
   0 -12   1   18.40    4.00
   0 -12   1   18.90    3.90
   0 -12   1   14.30    3.00
  -1  12  -1    0.90    1.70
  -1  12  -1    1.00    2.90
  -1  12  -1    0.50    1.30
  -1  12  -1    4.20    1.80
  -1  12  -1    4.00    3.00
  -1  12  -1    3.30    1.70
   1 -12   1    4.40    3.80
   1 -12   1    3.40    2.50
   1 -12   1    2.90    1.80
   1 -12   1    0.20    1.30
   1 -12   1    4.60    2.60
   1 -12   1    4.90    2.50
   1 -12   1    1.90    2.40
   1 -12   1    0.30    1.30
  -2  12  -1   68.09   10.20
  -2  12  -1   84.19   10.00
  -2  12  -1   80.59   10.30
  -2  12  -1   90.79   10.50
  -2  12  -1   96.49   12.30
   2 -12   1  107.99   14.00
   2 -12   1   97.19   11.20
   2 -12   1   70.69   10.70
   2 -12   1   90.59   11.30
   2 -12   1  101.79   11.70
  -3  12  -1    2.40    4.00
  -3  12  -1    3.20    1.70
  -3  12  -1    1.40    1.80
  -3  12  -1    0.20    1.00
  -3  12  -1    0.30    2.10
  -3  12  -1    4.60    3.10
  -3  12  -1    5.50    2.40
   3 -12   1   -1.70    1.90
   3 -12   1    2.80    2.60
   3 -12   1    1.20    2.00
   3 -12   1    3.60    2.90
   3 -12   1    2.00    3.80
   3 -12   1    5.00    2.80
  -4  12  -1    7.00    2.00
  -4  12  -1   13.00    4.40
  -4  12  -1   10.60    3.00
  -4  12  -1   13.00    3.00
   4 -12   1    2.00    2.70
   4 -12   1    5.90    3.50
   4 -12   1   11.20    4.10
   4 -12   1    5.00    2.50
   4 -12   1   16.50    4.30
   4 -12   1   13.60    3.40
  -5  12  -1   56.49    9.20
  -5  12  -1   68.09    7.70
  -5  12  -1   69.99    8.00
   5 -12   1   50.89    9.00
   5 -12   1   50.79    9.30
   5 -12   1   63.89    9.50
   5 -12   1   55.19    9.40
   5 -12   1   72.99    7.90
  -6  12  -1   37.30    5.50
  -6  12  -1   35.70    5.00
  -6  12  -1   47.10    5.70
   6 -12   1   43.30    5.80
   6 -12   1   34.90    6.70
  -7  12  -1    0.60    1.50
  -7  12  -1    0.50    1.60
  -7  12  -1    1.20    1.10
   7 -12   1    1.00    1.80
   7 -12   1   -0.20    1.90
   7 -12   1   -0.80    2.20
   7 -12   1    4.00    2.00
  -8  12  -1   -0.20    1.10
   8 -12   1    2.50    1.40
  13  11  -1    3.50    2.50
  13  11  -1    9.40    8.20
  13  11  -1    9.20    2.70
  12  11  -1    1.70    7.50
  12  11  -1    3.60    2.60
  12  11  -1    2.50    2.10
  12  11  -1    4.70    4.10
  12  11  -1    1.80    2.30
 -12 -11   1    3.80    1.70
 -12 -11   1    1.70    1.50
  11  11  -1   63.59   18.60
 -11 -11   1   24.40    4.10
  10  11  -1    0.20    2.10
  10  11  -1   -1.50    2.60
  10  11  -1    0.60    2.10
  10  11  -1   -0.20    2.30
  10  11  -1    6.70    4.70
  10  11  -1    2.00    8.10
 -10 -11   1   -1.40    1.10
 -10 -11   1   -0.40    1.70
   9  11  -1   39.70    6.70
   9  11  -1   23.50    5.60
   9  11  -1   53.69   18.30
   9  11  -1   29.90    6.20
  -9 -11   1   24.60    5.00
  -9 -11   1   22.20    4.20
  -9 -11   1   25.90    6.10
   8  11  -1   69.99   19.70
   8  11  -1   29.80    6.90
   8  11  -1   49.90    6.80
   8  11  -1   39.60    6.90
   8  11  -1   42.30    7.40
  -8 -11   1   36.30    6.10
  -8 -11   1   36.90    5.50
   7  11  -1   -1.80    1.60
   7  11  -1    2.30    1.80
   7  11  -1    0.90    2.60
   7  11  -1    2.50    3.00
   7  11  -1   -0.50    7.70
   7  11  -1    2.00    2.40
  -7 -11   1    1.80    1.40
  -7 -11   1   -0.70    1.40
  -7 -11   1   -3.90    2.40
   6  11  -1   65.49   10.80
   6  11  -1   78.59   10.10
   6  11  -1   84.99   10.20
   6  11  -1   76.49   10.90
   6  11  -1   75.09   10.70
   6  11  -1   79.49    9.30
  -6 -11   1   80.49    9.50
  -6 -11   1   87.29   13.70
  -6 -11   1   81.99    9.40
   5  11  -1   59.99    9.20
   5  11  -1   65.19    9.60
   5  11  -1   75.29    9.00
   5  11  -1   57.39    8.10
   5  11  -1   68.99    8.90
  -5 -11   1   81.19    8.50
  -5 -11   1   65.99    8.30
  -5 -11   1   83.39    9.30
  -5 -11   1   77.19   12.00
   4  11  -1    1.00    1.90
   4  11  -1    4.00    2.00
   4  11  -1    3.00    1.70
   4  11  -1    3.40    2.30
   4  11  -1    6.30    1.80
  -4 -11   1    4.50    1.80
  -4 -11   1    3.00    1.50
  -4 -11   1    5.10    4.10
  -4 -11   1    2.80    2.30
   3  11  -1   63.19    8.10
   3  11  -1   53.29    7.50
   3  11  -1   64.09    8.20
  -3 -11   1   77.69   10.80
  -3 -11   1   65.49    7.70
  -3 -11   1   66.09    8.00
  -3 -11   1   65.99    7.70
   2  11  -1  359.36   41.00
  -2 -11   1  398.06   40.90
  -2 -11   1  438.26   44.10
  -2 -11   1  395.36   41.20
  -2 -11   1  334.97   40.60
   1  11  -1  194.18   18.20
   1  11  -1  151.78   17.90
   1  11  -1  139.09   17.90
   1  11  -1  166.48   17.70
   1  11  -1  149.79   17.70
  -1 -11   1  180.08   18.00
  -1 -11   1  145.59   17.90
  -1 -11   1  168.08   18.40
   0  11  -1    1.20    1.50
   0  11  -1    0.50    1.30
   0  11  -1    0.10    2.10
   0  11  -1    0.60    1.70
   0  11  -1    1.50    1.70
   0  11  -1    2.70    1.60
   0 -11   1   -3.50    2.60
   0 -11   1    1.50    1.70
   0 -11   1   -3.90    2.70
   0 -11   1   -0.20    1.10
   0 -11   1    1.50    1.30
   0 -11   1    4.50    2.40
   0 -11   1    0.50    1.30
  -1  11  -1  288.77   32.40
  -1  11  -1  284.87   32.50
  -1  11  -1  285.37   32.50
  -1  11  -1  310.97   32.80
   1 -11   1  310.37   33.00
   1 -11   1  318.17   32.60
   1 -11   1  340.57   33.80
   1 -11   1  279.67   32.90
   1 -11   1  318.57   33.30
  -2  11  -1   18.30    3.30
  -2  11  -1   28.20    5.40
  -2  11  -1   18.80    3.50
  -2  11  -1   17.80    3.80
   2 -11   1   33.30    7.20
   2 -11   1   21.60    4.60
   2 -11   1   25.90    4.90
   2 -11   1   20.00    4.40
   2 -11   1   19.20    3.30
  -3  11  -1    2.00    2.90
  -3  11  -1    0.50    1.10
  -3  11  -1    1.60    1.90
  -3  11  -1   -1.10    1.70
  -3  11  -1    2.00    3.00
  -3  11  -1    1.10    1.60
  -3  11  -1    1.10    1.60
   3 -11   1    1.30    2.10
   3 -11   1   -1.00    2.70
   3 -11   1   -0.40    2.20
   3 -11   1    2.90    2.20
   3 -11   1    2.80    2.60
   3 -11   1   -0.70    2.00
  -4  11  -1   86.99   11.50
  -4  11  -1   74.39    9.50
  -4  11  -1   73.39    9.10
  -4  11  -1   79.19    9.50
   4 -11   1   71.09   11.60
   4 -11   1   71.79   10.80
   4 -11   1   81.59    9.80
   4 -11   1   77.99   10.80
  -5  11  -1   36.70    5.80
  -5  11  -1   35.00    5.60
  -5  11  -1   31.80    4.90
  -5  11  -1   41.40    7.40
  -5  11  -1   40.40    5.50
   5 -11   1   40.30    7.40
   5 -11   1   49.10    7.00
   5 -11   1   50.79    6.30
   5 -11   1   29.60    6.70
   5 -11   1   43.00    7.50
  -6  11  -1   39.60    5.50
  -6  11  -1   38.10    5.00
  -6  11  -1   28.20    4.60
  -6  11  -1   37.10    6.80
  -6  11  -1   37.70    5.50
   6 -11   1   39.00    6.60
   6 -11   1   43.80    5.80
  -7  11  -1    1.00    2.10
  -7  11  -1    3.70    1.50
  -7  11  -1    1.20    2.20
  -7  11  -1    1.40    1.20
  -7  11  -1    0.90    1.70
   7 -11   1    4.60    2.10
   7 -11   1    5.90    2.50
   7 -11   1    2.30    2.80
   7 -11   1    4.10    2.20
  -8  11  -1    1.10    2.00
  -8  11  -1    4.60    1.30
   8 -11   1    6.10    2.20
   8 -11   1    4.20    1.90
   8 -11   1    0.80    2.00
  13  10  -1    0.50    1.50
  13  10  -1    3.60    2.40
  13  10  -1    2.40    1.70
  13  10  -1   -2.00    4.20
  13  10  -1    2.10    3.20
 -13 -10   1    0.50    1.20
  12  10  -1   59.49   17.60
  12  10  -1   64.89   10.80
  12  10  -1   71.99   10.00
  12  10  -1   80.49    9.60
  11  10  -1    5.70    3.40
  11  10  -1    0.70    1.70
  11  10  -1    4.90    2.90
  11  10  -1    3.00    7.90
  11  10  -1    6.10    3.40
  11  10  -1   -5.80    3.80
 -11 -10   1    1.70    2.00
  10  10  -1    0.60    2.50
  10  10  -1    0.30    3.00
  10  10  -1   16.00   10.40
  10  10  -1    6.30    3.20
  10  10  -1    1.40    4.10
  10  10  -1    3.00    2.20
 -10 -10   1    4.50    1.90
   9  10  -1    0.60    2.10
   9  10  -1   14.50    9.70
   9  10  -1    2.20    2.70
   9  10  -1    1.10    2.40
   9  10  -1    6.80    5.40
   9  10  -1    2.60    2.50
   9  10  -1    7.10    3.50
  -9 -10   1    0.40    2.20
  -9 -10   1    9.60    2.80
  -9 -10   1    0.20    1.40
  -9 -10   1    3.80    1.70
   8  10  -1    3.20    2.00
   8  10  -1    3.00    2.60
   8  10  -1    2.10    3.00
   8  10  -1   12.60    6.90
   8  10  -1    2.40    2.50
   8  10  -1    1.80    2.90
   8  10  -1   -3.40    7.60
  -8 -10   1    3.70    2.20
  -8 -10   1    6.40    4.40
  -8 -10   1   -0.80    2.20
  -8 -10   1    1.40    1.20
   7  10  -1   78.29   11.20
   7  10  -1   86.09   11.50
   7  10  -1   69.29   10.20
   7  10  -1   79.69   11.10
  -7 -10   1   84.39    9.80
  -7 -10   1   95.59   10.70
   6  10  -1    0.10    1.40
   6  10  -1    0.20    1.40
   6  10  -1    1.10    2.40
   6  10  -1    0.00    1.10
   6  10  -1   -0.50    1.50
   6  10  -1   -2.80    1.70
   6  10  -1    1.00    2.10
  -6 -10   1    1.70    1.20
  -6 -10   1    4.10    2.40
  -6 -10   1    0.30    1.30
  -6 -10   1    0.20    2.30
   5  10  -1   10.70    2.60
   5  10  -1    6.40    2.90
   5  10  -1    2.70    2.70
   5  10  -1    7.70    2.50
   5  10  -1   10.60    2.20
  -5 -10   1   11.00    2.20
  -5 -10   1    6.60    2.30
  -5 -10   1    7.90    2.20
  -5 -10   1   11.30    3.10
   4  10  -1  398.26   42.40
   4  10  -1  414.06   42.50
   4  10  -1  352.66   41.60
   4  10  -1  360.26   43.00
  -4 -10   1  377.76   41.70
  -4 -10   1  432.16   41.90
  -4 -10   1  424.86   42.20
   3  10  -1    8.70    2.30
   3  10  -1    8.30    2.40
   3  10  -1   12.20    2.70
   3  10  -1   11.20    2.60
  -3 -10   1   11.80    2.70
  -3 -10   1    9.80    2.10
  -3 -10   1    6.80    2.40
  -3 -10   1   11.30    2.30
   2  10  -1    7.70    2.30
   2  10  -1   11.60    2.60
   2  10  -1    9.90    2.90
   2  10  -1   15.70    2.90
   2  10  -1    6.10    2.00
  -2 -10   1   10.70    2.50
  -2 -10   1   10.90    2.60
  -2 -10   1    9.40    2.20
   1  10  -1   45.80    6.20
   1  10  -1   53.69    6.30
   1  10  -1   46.10    6.00
   1  10  -1   45.60    6.10
   1  10  -1   48.30    5.90
  -1 -10   1   35.20    9.00
  -1 -10   1   48.80    5.80
  -1 -10   1   52.59    6.00
  -1 -10   1   38.20    6.00
   0  10  -1   28.40    4.40
   0  10  -1   40.40    6.30
   0  10  -1   26.80    4.10
   0  10  -1   36.00    5.00
   0  10  -1   28.50    4.50
   0  10  -1   25.30    4.30
   0 -10   1   30.50    4.20
   0 -10   1   33.50    4.50
   0 -10   1   23.60    4.60
   0 -10   1   30.40    4.20
   0 -10   1   34.30    4.90
  -1  10  -1  160.78   16.50
  -1  10  -1  177.48   17.80
  -1  10  -1  138.39   16.70
  -1  10  -1  145.59   18.10
  -1  10  -1  156.68   16.60
   1 -10   1  150.58   17.50
   1 -10   1  145.89   17.20
   1 -10   1  135.39   16.40
   1 -10   1  135.69   16.80
   1 -10   1  151.98   17.00
   1 -10   1  153.38   16.50
  -2  10  -1   52.09    7.30
  -2  10  -1   49.90    7.70
  -2  10  -1   40.80    5.90
  -2  10  -1   48.80    6.10
  -2  10  -1   51.69    5.90
  -2  10  -1   41.00    5.80
   2 -10   1   39.00    5.60
   2 -10   1   41.00    6.50
   2 -10   1   41.20    6.50
   2 -10   1   51.49    7.00
  -3  10  -1    8.80    3.20
   3 -10   1    4.50    2.60
   3 -10   1    2.00    3.60
  -4  10  -1   23.90    4.30
  -4  10  -1   29.20    6.10
  -4  10  -1   31.00    6.30
  -4  10  -1   18.30    3.60
  -4  10  -1   19.50    3.90
  -4  10  -1   22.20    4.10
  -4  10  -1   19.90    3.40
   4 -10   1   22.10    5.30
   4 -10   1   31.80    5.60
   4 -10   1   20.90    4.70
   4 -10   1   25.50    4.70
  -5  10  -1    2.90    3.60
  -5  10  -1    2.70    2.00
  -5  10  -1    0.60    2.60
  -5  10  -1   -7.80    5.30
  -5  10  -1    4.80    2.00
  -5  10  -1   -0.20    1.60
  -5  10  -1    0.50    1.50
  -5  10  -1    1.20    2.10
   5 -10   1    6.00    2.30
   5 -10   1    5.00    2.80
   5 -10   1    2.90    3.00
   5 -10   1    5.40    3.60
  -6  10  -1    8.10    2.20
  -6  10  -1   13.50    2.90
  -6  10  -1   12.70    2.90
  -6  10  -1    8.90    2.20
   6 -10   1   15.70    4.20
   6 -10   1    2.90    2.80
   6 -10   1    6.20    3.50
  -7  10  -1    8.20    1.90
  -7  10  -1    2.80    2.10
  -7  10  -1    4.90    3.00
   7 -10   1    6.20    3.60
   7 -10   1    4.40    2.30
  -8  10  -1    1.80    1.90
  -8  10  -1    1.40    1.30
  -8  10  -1    0.10    1.80
  -8  10  -1    0.50    1.00
   8 -10   1    0.60    2.00
   8 -10   1    3.50    1.90
   8 -10   1    2.30    2.40
   8 -10   1   -0.40    1.50
  -9  10  -1    7.80    2.40
  -9  10  -1    9.40    2.00
  13   9  -1   14.30    4.70
  13   9  -1   24.20   11.70
  13   9  -1    4.50    3.00
 -13  -9   1    8.60    3.40
 -13  -9   1    6.00    1.90
  12   9  -1   97.19   13.40
  12   9  -1   76.29   22.70
  12   9  -1   79.39   11.50
  12   9  -1   91.19   11.00
  11   9  -1   44.60   14.90
  11   9  -1   12.60    4.00
  11   9  -1   24.50    6.80
  11   9  -1   25.40    4.70
  11   9  -1   31.10    5.70
 -11  -9   1   20.70    3.70
 -11  -9   1   15.60    3.50
  10   9  -1   12.10    3.80
  10   9  -1    2.90    1.70
  10   9  -1    8.60    3.00
  10   9  -1    9.50    3.60
  10   9  -1    4.60    9.90
  10   9  -1    9.30    5.30
 -10  -9   1    5.90    2.20
   9   9  -1   17.30    4.40
   9   9  -1   34.50    8.00
   9   9  -1   26.40    5.70
   9   9  -1   17.40    4.80
   9   9  -1   30.80    5.00
   9   9  -1   50.49   17.30
  -9  -9   1   18.40    3.90
  -9  -9   1   18.20    3.60
  -9  -9   1   22.30    5.70
  -9  -9   1   15.60    3.20
   8   9  -1   -1.00    2.10
   8   9  -1    0.10    2.00
   8   9  -1    3.70    3.00
   8   9  -1    3.30    2.40
   8   9  -1    0.40    1.10
   8   9  -1   -0.40    7.60
  -8  -9   1    0.70    1.00
  -8  -9   1   -1.00    2.40
  -8  -9   1    1.10    1.30
  -8  -9   1   -4.40    3.30
  -8  -9   1    2.40    1.70
   7   9  -1   50.09    8.00
   7   9  -1   61.69    7.60
   7   9  -1   41.30    7.20
   7   9  -1   48.30    7.80
   7   9  -1   45.70    6.70
  -7  -9   1   53.09    6.30
   6   9  -1  186.58   20.70
   6   9  -1  204.88   21.10
   6   9  -1  164.48   21.20
   6   9  -1  160.18   20.90
   6   9  -1  153.68   21.20
  -6  -9   1  200.58   20.70
  -6  -9   1  198.58   20.20
  -6  -9   1  198.68   20.30
  -6  -9   1  180.58   20.00
   5   9  -1   61.79    8.50
   5   9  -1   60.19    8.60
   5   9  -1   59.79    8.20
  -5  -9   1   71.19    7.90
  -5  -9   1   78.29    8.10
  -5  -9   1   61.69    7.80
   4   9  -1   42.70    5.90
  -4  -9   1   43.00    5.40
  -4  -9   1   43.40    5.80
  -4  -9   1   48.20    5.50
   3   9  -1   41.60    6.20
   3   9  -1   43.00    6.00
  -3  -9   1   53.39    6.00
   2   9  -1  503.45   57.99
  -2  -9   1  565.74   57.89
  -2  -9   1  583.64   57.99
   1   9  -1  509.15   59.39
   1   9  -1  527.85   59.49
   1   9  -1  497.75   59.29
  -1  -9   1  504.85   59.29
  -1  -9   1  612.34   59.39
  -1  -9   1  641.74   59.29
  -1  -9   1  654.23   59.89
   0   9  -1   26.40    4.00
   0   9  -1   20.00    3.70
   0   9  -1   17.70    3.40
   0  -9   1   21.40    3.90
   0  -9   1   24.30    3.30
   0  -9   1   23.60    3.30
   0  -9   1   25.40    3.60
  -1   9  -1   55.29    6.50
  -1   9  -1   58.39    6.70
  -1   9  -1   53.49    6.80
  -1   9  -1   58.89    7.70
   1  -9   1   65.69    6.90
   1  -9   1   49.70    6.60
   1  -9   1   55.09    7.00
   1  -9   1   62.89    7.60
   1  -9   1   48.70    7.10
  -2   9  -1  374.26   41.50
  -2   9  -1  431.06   41.70
  -2   9  -1  377.16   42.40
   2  -9   1  386.76   42.20
   2  -9   1  364.06   41.30
   2  -9   1  437.06   42.10
   2  -9   1  361.36   42.30
  -3   9  -1    1.20    1.70
  -3   9  -1    1.80    2.40
  -3   9  -1   -0.10    1.00
  -3   9  -1    6.80    2.70
  -3   9  -1   -0.50    1.20
  -3   9  -1    1.90    1.60
  -3   9  -1    1.20    1.20
   3  -9   1   -0.80    3.00
   3  -9   1   -0.60    1.70
   3  -9   1   -1.70    1.40
   3  -9   1   -1.30    1.10
   3  -9   1   -1.20    1.60
  -4   9  -1   19.30    4.00
  -4   9  -1   27.10    5.40
  -4   9  -1   26.40    4.30
  -4   9  -1   19.90    3.50
  -4   9  -1   19.30    3.30
  -4   9  -1   24.10    3.80
   4  -9   1   34.00    7.00
   4  -9   1   24.10    4.20
   4  -9   1   27.80    5.80
   4  -9   1   13.20    4.20
   4  -9   1   11.00   12.30
   4  -9   1   19.80    4.20
  -5   9  -1   26.20    5.90
  -5   9  -1   26.30    4.40
  -5   9  -1   21.50    4.40
  -5   9  -1   26.70    4.30
  -5   9  -1   33.50    6.40
   5  -9   1   25.00    5.40
   5  -9   1   22.60    6.20
   5  -9   1   33.10    5.60
   5  -9   1   28.30    4.90
  -6   9  -1  108.09   11.50
  -6   9  -1  102.89   11.70
  -6   9  -1   92.09   13.60
  -6   9  -1  123.39   13.90
  -6   9  -1  108.49   13.90
  -6   9  -1   79.09   11.20
  -6   9  -1   93.79   11.70
   6  -9   1  102.59   13.60
   6  -9   1   90.69   12.50
  -7   9  -1    1.20    1.40
  -7   9  -1    0.30    1.80
  -7   9  -1    0.90    1.30
  -7   9  -1    0.20    1.90
  -7   9  -1   -0.10    2.60
   7  -9   1    5.60    4.80
   7  -9   1    0.00    2.60
   7  -9   1    0.10    1.70
   7  -9   1    1.40    2.00
  -8   9  -1   37.20    5.20
  -8   9  -1   31.50    5.40
  -8   9  -1   49.99    5.70
   8  -9   1   42.10    6.90
   8  -9   1   49.30    7.10
  -9   9  -1   25.30    3.30
  -9   9  -1   19.20    3.80
  -9   9  -1   20.60    4.30
  13   8  -1   21.10    3.30
  13   8  -1   15.00    4.90
  13   8  -1   20.70    9.40
  13   8  -1   15.00    4.20
 -13  -8   1   16.30    3.10
 -13  -8   1   11.60    2.60
  12   8  -1  107.69   23.60
  12   8  -1   97.59   11.60
  12   8  -1  105.69   12.70
  12   8  -1   89.19   11.80
  12   8  -1   89.69   14.40
  11   8  -1    0.40    2.10
  11   8  -1   -2.70    5.20
  11   8  -1   -3.20    3.90
  11   8  -1   -0.60    2.40
  11   8  -1   -0.20    1.70
 -11  -8   1    2.80    1.80
 -11  -8   1   -1.60    1.40
  10   8  -1    0.20    1.70
  10   8  -1   -3.30    1.90
  10   8  -1    1.30    5.90
  10   8  -1    2.20    2.20
 -10  -8   1    0.50    1.40
 -10  -8   1    3.60    7.60
   9   8  -1    3.90    2.20
   9   8  -1   -4.80    4.80
   9   8  -1    2.40    2.70
   9   8  -1    3.90    6.50
   9   8  -1    0.80    2.30
   8   8  -1   69.39   12.20
   8   8  -1   63.79    9.10
   8   8  -1   59.09    8.50
   8   8  -1   68.59    9.00
  -8  -8   1   53.79    7.40
  -8  -8   1   52.99    7.20
  -8  -8   1   69.69    8.60
   7   8  -1   84.39   10.70
   7   8  -1   75.89   14.20
   7   8  -1   91.39   11.90
   7   8  -1   93.89   11.80
   7   8  -1   90.29   11.40
  -7  -8   1   94.59   10.40
  -7  -8   1   96.99   10.90
   6   8  -1    1.10    2.00
   6   8  -1    1.70    1.90
   6   8  -1    2.90    1.50
   6   8  -1    2.30    2.50
   6   8  -1    3.90    2.20
   6   8  -1   -2.50    2.10
  -6  -8   1    1.40    1.40
  -6  -8   1    3.50    1.40
  -6  -8   1    4.90    2.20
   5   8  -1   29.00    7.20
   5   8  -1   38.60    5.20
  -5  -8   1   39.00    4.90
  -5  -8   1   38.80    5.10
  -5  -8   1   38.80    5.30
  -5  -8   1   41.80    4.90
   4   8  -1  331.97   34.30
   4   8  -1  264.97   34.40
  -4  -8   1  360.06   33.80
  -4  -8   1  326.07   34.00
  -4  -8   1  310.27   33.80
   3   8  -1  622.24   73.59
   3   8  -1  776.02   73.49
  -3  -8   1  665.93   73.09
  -3  -8   1  727.23   72.99
   2   8  -1 3755.82  339.17
   2   8  -1 3087.89  338.77
  -2  -8   1 3120.29  338.97
  -2  -8   1 3171.98  338.57
  -2  -8   1 3022.20  338.67
  -2  -8   1 3400.86  338.67
   1   8  -1  546.15   62.79
   1   8  -1  576.54   63.39
   1   8  -1  507.85   63.29
  -1  -8   1  704.03   63.29
  -1  -8   1  657.93   63.79
  -1  -8   1  608.64   63.59
  -1  -8   1  619.44   63.19
   0   8  -1   60.09    7.70
   0   8  -1   59.49    7.90
   0   8  -1   63.99    7.50
   0  -8   1   61.89    7.30
   0  -8   1   68.79    8.10
   0  -8   1   75.29    7.50
   0  -8   1   70.79    7.60
   0  -8   1   52.79    7.50
  -1   8  -1  647.14   64.89
  -1   8  -1  612.44   64.99
  -1   8  -1  677.93   64.99
  -1   8  -1  602.84   65.69
   1  -8   1  585.44   65.19
   1  -8   1  638.64   64.99
   1  -8   1  660.63   65.79
   1  -8   1  527.55   65.19
   1  -8   1  625.04   64.99
  -2   8  -1   42.40    5.20
  -2   8  -1   36.20    5.00
  -2   8  -1   43.60    5.10
  -2   8  -1   34.40    4.80
  -2   8  -1   49.70    7.60
   2  -8   1   41.50    5.00
   2  -8   1   43.80    6.00
   2  -8   1   42.90    6.00
   2  -8   1   33.70    5.20
   2  -8   1   34.30    4.90
  -3   8  -1  190.58   18.10
  -3   8  -1  153.08   18.40
  -3   8  -1  189.18   19.50
   3  -8   1  167.38   19.30
   3  -8   1  136.49   18.50
   3  -8   1  164.68   19.20
   3  -8   1  150.98   18.50
   3  -8   1  179.08   19.30
  -4   8  -1    3.20    1.70
  -4   8  -1    0.50    1.30
  -4   8  -1    5.40    2.70
  -4   8  -1    1.60    2.80
  -4   8  -1    1.60    1.30
  -4   8  -1    1.70    1.70
   4  -8   1    3.10    2.50
   4  -8   1   -0.10    2.90
   4  -8   1   -0.30    1.80
   4  -8   1    2.50    2.10
   4  -8   1   -1.50    2.90
   4  -8   1   -1.70    1.60
   4  -8   1   -1.80    7.90
  -5   8  -1    8.00    2.10
  -5   8  -1    4.80    1.90
  -5   8  -1   13.40    4.60
  -5   8  -1   13.90    2.80
  -5   8  -1    8.50    2.70
  -5   8  -1   11.00    4.20
   5  -8   1   12.00    4.10
   5  -8   1    6.90    3.10
   5  -8   1    1.40   11.60
   5  -8   1    7.40    4.30
   5  -8   1    5.20    2.70
   5  -8   1    8.10    4.70
  -6   8  -1    8.50    2.60
  -6   8  -1    8.80    2.40
  -6   8  -1    9.00    2.30
  -6   8  -1   15.00    3.20
   6  -8   1    0.90   11.50
   6  -8   1    9.90    5.20
   6  -8   1   15.10    4.40
   6  -8   1    5.70    3.00
   6  -8   1   17.90    4.90
  -7   8  -1    7.30    2.80
  -7   8  -1    1.70    2.10
  -7   8  -1    2.80    1.80
   7  -8   1    2.20    2.30
   7  -8   1    6.50    2.40
   7  -8   1    3.10    4.20
   7  -8   1   10.50    3.50
   7  -8   1   11.60   14.50
   7  -8   1   21.20    6.50
  -8   8  -1    0.60    2.50
  -8   8  -1    1.90    1.40
  -8   8  -1    2.80    1.90
  -8   8  -1    0.90    1.60
  -8   8  -1    4.10    2.10
   8  -8   1   -1.00    3.10
   8  -8   1    1.70    2.40
   8  -8   1   -7.60    7.90
   8  -8   1    4.30    2.20
   8  -8   1    0.40    9.10
   8  -8   1    2.20    2.90
   8  -8   1    1.20    4.50
  -9   8  -1    0.60    1.20
  -9   8  -1    0.90    2.10
  -9   8  -1    1.00    1.10
  -9   8  -1    1.20    1.50
  -9   8  -1    1.50    2.50
   9  -8   1   -0.90    2.20
   9  -8   1    1.80    2.10
   9  -8   1    3.60    1.80
 -10   8  -1   -0.30    0.70
 -10   8  -1   -0.30    1.80
 -10   8  -1   -1.30    1.20
  10  -8   1    0.10    1.60
  10  -8   1    0.50    1.10
  10  -8   1    0.20    1.10
  13   7  -1    6.10    4.20
  13   7  -1    0.30    2.00
  13   7  -1    6.10    8.40
  13   7  -1    6.00    3.00
 -13  -7   1    0.90    2.90
 -13  -7   1    1.20    1.60
 -13  -7   1   -1.50    1.40
  12   7  -1    8.90    3.70
  12   7  -1    9.90    2.80
  12   7  -1   25.10   10.70
  12   7  -1    2.80    2.30
  12   7  -1    6.10    5.30
 -12  -7   1    5.70    2.30
  11   7  -1   75.99   12.80
  11   7  -1   59.49    9.00
  11   7  -1   61.69    8.20
 -11  -7   1   63.09    7.90
 -11  -7   1   53.29    7.70
  10   7  -1  108.59   20.80
  10   7  -1   68.59    8.80
  10   7  -1   82.19   13.50
  10   7  -1   58.79    8.80
  10   7  -1   76.49    9.70
 -10  -7   1   48.60    9.30
 -10  -7   1   54.49    7.70
   9   7  -1    8.00    5.80
   9   7  -1    4.50    8.30
   9   7  -1    1.00    1.90
   9   7  -1    3.80    2.50
   9   7  -1    2.70    2.40
   9   7  -1    1.30    1.90
   9   7  -1   -1.00    2.10
  -9  -7   1    0.90    1.20
  -9  -7   1    5.80    3.80
   8   7  -1  109.79   12.10
   8   7  -1   88.39   12.40
   8   7  -1   97.49   12.20
   8   7  -1   94.49   15.50
   8   7  -1   94.09   11.60
   8   7  -1   87.39   11.90
  -8  -7   1   99.29   11.70
   7   7  -1    3.00    1.30
   7   7  -1    2.80    2.00
   7   7  -1    2.90    2.10
   7   7  -1    2.10    2.10
   7   7  -1    2.30    1.90
   7   7  -1    8.00    2.70
   7   7  -1   -7.70    5.80
  -7  -7   1    3.30    1.60
  -7  -7   1    5.80    2.10
  -7  -7   1    2.40    1.50
  -7  -7   1    3.00    1.00
   6   7  -1  147.79   15.60
   6   7  -1  136.29   16.30
   6   7  -1  133.49   16.40
   6   7  -1  123.39   16.40
   6   7  -1  153.58   15.60
   6   7  -1  140.09   16.10
  -6  -7   1  133.19   15.30
   5   7  -1   17.20    3.00
  -5  -7   1   19.30    3.10
  -5  -7   1   18.80    2.70
   4   7  -1  133.19   14.50
  -4  -7   1  119.89   14.20
  -4  -7   1  127.69   14.10
  -4  -7   1  136.29   14.00
   3   7  -1    4.50    2.50
   3   7  -1    3.00    1.50
  -3  -7   1    4.70    1.50
  -3  -7   1    2.50    1.00
  -3  -7   1    1.30    1.10
   2   7  -1  425.36   52.09
  -2  -7   1  516.65   52.09
  -2  -7   1  547.95   51.99
   1   7  -1  668.03   70.09
   1   7  -1  585.14   70.39
  -1  -7   1  763.32   70.39
   0   7  -1  110.79   13.10
   0   7  -1  116.59   13.30
   0  -7   1  125.29   13.20
   0  -7   1  125.19   13.60
   1  -7   1  413.26   48.40
   1  -7   1  532.35   48.30
   1  -7   1  420.46   48.10
  -2   7  -1  932.21  105.49
   2  -7   1 1035.40  106.49
   2  -7   1 1016.40  106.39
   2  -7   1 1041.70  105.99
   2  -7   1 1033.20  105.69
  -3   7  -1   37.90    9.80
  -3   7  -1   28.20    3.60
  -3   7  -1   24.40    3.40
  -3   7  -1   21.60    3.40
   3  -7   1   22.60    3.90
   3  -7   1   19.40    3.40
   3  -7   1   25.40    4.50
   3  -7   1   30.20    4.50
  -4   7  -1  104.19    9.90
  -4   7  -1   97.79   10.00
  -4   7  -1   75.99    9.70
  -4   7  -1   92.69   11.20
   4  -7   1   87.79   11.20
   4  -7   1   69.29   10.30
   4  -7   1   95.49   10.90
   4  -7   1   85.09   11.20
   4  -7   1   69.39   10.20
   4  -7   1   83.79   11.10
  -5   7  -1    0.20    1.10
  -5   7  -1   -2.40    2.10
  -5   7  -1    1.10    1.20
  -5   7  -1   -0.30    2.30
  -5   7  -1    0.60    2.40
  -5   7  -1    0.50    1.40
   5  -7   1   -0.60    1.60
   5  -7   1    0.60    3.00
   5  -7   1    0.90    2.30
   5  -7   1    0.10    3.60
   5  -7   1    0.50    2.30
   5  -7   1    3.30    2.80
   5  -7   1    4.00    9.80
  -6   7  -1    2.70    1.70
  -6   7  -1    3.30    2.90
  -6   7  -1    5.50    3.50
  -6   7  -1    4.30    1.90
  -6   7  -1    0.80    1.50
  -6   7  -1    5.00    2.50
   6  -7   1    7.80    3.30
   6  -7   1    5.20    3.40
   6  -7   1    3.50    2.30
   6  -7   1    4.00    2.30
   6  -7   1   -2.20    8.90
   6  -7   1    2.20    4.60
   6  -7   1    0.00    4.20
  -7   7  -1    7.00    2.70
  -7   7  -1    1.60    1.60
  -7   7  -1    2.70    3.70
  -7   7  -1    4.40    4.20
  -7   7  -1    3.40    1.70
  -7   7  -1    0.00    1.80
  -7   7  -1    3.30    3.30
   7  -7   1    2.60    3.20
   7  -7   1    5.40    2.50
   7  -7   1    1.40    2.50
   7  -7   1    5.30    5.00
   7  -7   1    2.80    4.30
   7  -7   1    1.90    4.60
   7  -7   1    9.50    9.90
  -8   7  -1    2.50    1.60
  -8   7  -1    0.30    2.00
  -8   7  -1    0.90    2.90
  -8   7  -1    4.10    2.40
  -8   7  -1    1.10    1.50
   8  -7   1    4.40    3.60
   8  -7   1    0.20    2.50
   8  -7   1   -4.60    3.90
   8  -7   1    2.20    2.00
   8  -7   1   -1.90    4.30
   8  -7   1   -3.00    7.80
   8  -7   1    2.70    5.20
  -9   7  -1   51.99    8.20
  -9   7  -1   56.09    6.80
  -9   7  -1   49.70    6.40
   9  -7   1   39.50    7.90
   9  -7   1   59.09    9.10
   9  -7   1   55.99    9.30
 -10   7  -1    1.50    1.00
 -10   7  -1    1.10    3.80
 -10   7  -1    6.20    3.10
 -10   7  -1    0.30    1.30
 -10   7  -1    6.40    1.70
  10  -7   1    3.60    1.40
  10  -7   1    1.90    2.00
  10  -7   1    5.00    1.50
  13   6  -1   14.20    3.80
  13   6  -1   -1.00    7.10
  13   6  -1   16.60    5.50
 -13  -6   1    7.30    2.60
 -13  -6   1   10.50    2.40
  12   6  -1   23.00    3.90
  12   6  -1   23.50    4.40
  12   6  -1   12.70    6.20
  12   6  -1   31.00   13.90
  12   6  -1   31.30    5.50
 -12  -6   1   19.80    3.80
 -12  -6   1   18.70    3.90
  11   6  -1    5.40    4.90
  11   6  -1   -1.60    1.80
  11   6  -1    3.70    8.50
  11   6  -1    2.00    2.70
  11   6  -1    3.20    2.80
  11   6  -1    2.50    2.10
 -11  -6   1    8.20    2.30
 -11  -6   1    7.80    2.40
  10   6  -1   15.70    3.50
  10   6  -1    9.70    3.40
  10   6  -1   23.20   11.10
  10   6  -1   18.10    6.70
  10   6  -1    4.90    2.80
  10   6  -1   14.00    4.20
 -10  -6   1   12.00    4.40
 -10  -6   1    9.50    2.70
 -10  -6   1   11.60    2.90
   9   6  -1  183.48   21.00
   9   6  -1  155.88   20.10
   9   6  -1  167.88   19.80
   9   6  -1  188.38   24.30
  -9  -6   1  183.08   20.20
   8   6  -1   16.80    4.20
   8   6  -1   20.40    7.70
   8   6  -1   26.60   11.90
   8   6  -1    7.00    2.80
   8   6  -1   14.00    3.60
   8   6  -1   19.50    3.60
  -8  -6   1   11.90    2.30
  -8  -6   1    9.70    2.40
   7   6  -1  324.27   32.60
   7   6  -1  293.97   31.80
   7   6  -1  297.47   31.80
  -7  -6   1  278.17   31.10
  -7  -6   1  276.07   30.70
  -7  -6   1  276.47   30.90
   6   6  -1  113.49   12.20
   6   6  -1   90.29   13.00
   6   6  -1  104.09   11.90
  -6  -6   1   97.09   11.90
  -6  -6   1  123.89   11.70
   5   6  -1   90.39   12.50
   5   6  -1  111.19   11.80
   5   6  -1  120.29   11.80
  -5  -6   1   96.29   11.50
   4   6  -1  217.18   22.20
  -4  -6   1  226.98   21.80
  -4  -6   1  177.28   21.80
  -4  -6   1  201.48   21.90
  -3  -6   1 1990.60  203.48
  -3  -6   1 1924.01  203.38
   2   6  -1    0.70    0.80
   2   6  -1    1.00    1.10
   2   6  -1    0.60    0.80
  -2  -6   1    1.30    0.80
  -2  -6   1    0.40    0.60
  -2  -6   1    1.20    0.80
  -2  -6   1    1.80    1.00
   1   6  -1  131.89   17.00
   1   6  -1  148.99   16.70
   1   6  -1  181.08   17.20
  -1  -6   1  148.09   17.20
  -1  -6   1  169.08   17.00
  -1  -6   1  172.98   16.90
   0   6  -1  164.38   17.80
   0  -6   1  154.08   18.00
   0  -6   1  154.88   17.50
   0  -6   1  184.58   17.70
  -1   6  -1  764.32   74.19
  -1   6  -1  741.43   74.09
   1  -6   1  664.23   74.29
   1  -6   1  669.13   74.59
   1  -6   1  704.63   74.09
  -2   6  -1 3192.28  299.37
   2  -6   1 2569.54  299.67
  -3   6  -1   10.40    1.90
  -3   6  -1    9.00    3.00
  -3   6  -1   10.00    2.00
   3  -6   1    9.10    2.70
   3  -6   1   12.70    3.20
   3  -6   1   10.10    2.50
  -4   6  -1  109.39   12.10
  -4   6  -1  117.89   13.30
   4  -6   1  129.09   13.70
   4  -6   1   94.89   12.50
   4  -6   1   95.59   12.60
   4  -6   1  115.59   13.50
  -5   6  -1   40.80    5.70
  -5   6  -1   49.60    5.60
  -5   6  -1   51.19    7.10
  -5   6  -1   42.10    5.60
   5  -6   1   59.39   10.20
   5  -6   1   39.90    6.70
   5  -6   1   31.20   16.00
   5  -6   1   56.09    7.50
   5  -6   1   32.90    5.90
   5  -6   1   49.20    8.20
   5  -6   1   39.00    6.80
  -6   6  -1   12.00    2.70
  -6   6  -1   16.60    4.20
  -6   6  -1   11.60    2.60
  -6   6  -1   16.70    4.80
  -6   6  -1   12.90    2.90
   6  -6   1   10.90    4.80
   6  -6   1   12.70    3.10
   6  -6   1   14.00    5.90
   6  -6   1   11.40    3.90
   6  -6   1   10.90    3.80
   6  -6   1   11.90    4.20
   6  -6   1   11.70   11.80
  -7   6  -1    6.50    3.90
  -7   6  -1    5.20    1.90
  -7   6  -1    7.90    2.40
  -7   6  -1    1.40    3.60
  -7   6  -1    4.50    1.80
  -7   6  -1    6.80    2.60
  -7   6  -1    9.20    4.20
   7  -6   1    8.80    2.80
   7  -6   1   15.50    5.50
   7  -6   1    5.90    5.70
   7  -6   1    7.30    3.40
   7  -6   1    2.70    9.80
   7  -6   1   -2.30    4.50
   7  -6   1    6.20    3.90
  -8   6  -1   45.00    6.00
  -8   6  -1   46.40    8.00
  -8   6  -1   50.79    6.30
   8  -6   1   53.89    9.30
   8  -6   1   48.80   10.00
   8  -6   1   43.20    9.60
   8  -6   1   38.50    7.70
   8  -6   1   21.30   13.10
  -9   6  -1    2.30    1.40
  -9   6  -1    2.20    1.90
  -9   6  -1    3.10    2.30
  -9   6  -1    1.50    1.40
  -9   6  -1    1.40    2.80
   9  -6   1   10.20    4.60
   9  -6   1   -0.10    4.70
   9  -6   1   -0.40    2.30
   9  -6   1    2.30    2.70
   9  -6   1   -7.00    6.80
   9  -6   1   -0.50    1.50
   9  -6   1    1.00    2.90
   9  -6   1   -4.60    6.50
 -10   6  -1   36.20    5.30
 -10   6  -1   44.40    5.00
 -10   6  -1   32.20    4.90
  10  -6   1   44.00    5.40
  10  -6   1   39.60    7.70
 -11   6  -1    2.60    2.30
 -11   6  -1    0.70    0.90
  11  -6   1    4.60    2.10
  13   5  -1    0.50    6.10
  13   5  -1   -1.30    1.60
  13   5  -1    1.10    4.50
  13   5  -1    2.30    2.70
 -13  -5   1    2.90    1.70
 -13  -5   1   -1.30    1.90
  12   5  -1  139.09   17.10
  12   5  -1  194.78   30.00
 -12  -5   1  134.39   16.30
 -12  -5   1  154.08   16.40
 -12  -5   1  143.79   16.60
  11   5  -1    6.20    3.70
  11   5  -1    1.70    2.60
  11   5  -1    6.50    9.80
  11   5  -1    0.60    1.90
  11   5  -1    1.50    2.20
  11   5  -1    3.20    2.70
  11   5  -1    3.30    5.70
  10   5  -1   82.59   10.40
  10   5  -1   76.69    9.60
  10   5  -1   73.99    9.10
  10   5  -1   65.59    9.50
 -10  -5   1   57.59    8.40
 -10  -5   1   70.79   10.10
   9   5  -1   91.29   11.40
   9   5  -1   94.29   11.40
   9   5  -1   85.99   11.60
   9   5  -1   92.29   16.30
   9   5  -1   98.19   12.30
  -9  -5   1   89.79   11.80
   8   5  -1   27.10    4.90
   8   5  -1   14.90    8.00
   8   5  -1   22.70    3.80
   8   5  -1   45.70   12.40
   8   5  -1   24.50    4.00
   8   5  -1   12.90    2.90
  -8  -5   1   17.30    3.10
  -8  -5   1   18.10    2.90
   7   5  -1   54.39    7.50
   7   5  -1   47.20    6.50
   7   5  -1   54.09    6.90
  -7  -5   1   49.80    5.80
  -7  -5   1   46.00    6.50
  -7  -5   1   44.20    5.80
   6   5  -1    9.80    3.50
   6   5  -1   10.30    1.90
  -6  -5   1   13.30    2.10
  -6  -5   1   10.80    2.60
  -6  -5   1   11.80    1.80
   4   5  -1  108.49   13.20
   4   5  -1  129.79   12.70
  -4  -5   1  108.29   12.50
   3   5  -1  446.66   42.40
  -3  -5   1  414.06   42.00
  -3  -5   1  354.06   42.00
  -3  -5   1  395.06   42.20
   2   5  -1  551.84   53.49
  -2  -5   1  473.25   53.49
   1   5  -1  299.97   36.00
   1   5  -1  381.46   35.70
   0   5  -1   32.50    4.20
   0   5  -1   36.10    4.00
   0  -5   1   28.40    4.20
   0  -5   1   32.40    3.90
   0  -5   1   34.90    4.00
  -1   5  -1  159.28   15.00
   1  -5   1  130.39   15.20
   1  -5   1  138.19   15.00
   1  -5   1  123.69   14.70
  -2   5  -1  702.63   76.99
   2  -5   1  860.11   77.79
   2  -5   1  728.43   76.99
   2  -5   1  663.63   77.19
  -3   5  -1  586.14   60.39
  -3   5  -1  578.24   60.49
  -3   5  -1  563.64   60.39
  -3   5  -1  619.84   60.39
   3  -5   1  543.35   61.39
   3  -5   1  568.94   61.29
  -4   5  -1    1.50    1.10
  -4   5  -1    2.50    2.00
  -4   5  -1    0.30    1.00
  -4   5  -1    3.10    1.40
  -4   5  -1    1.30    1.10
  -4   5  -1    0.30    0.70
   4  -5   1    1.10    1.80
   4  -5   1    0.70    2.20
   4  -5   1    0.30    1.10
   4  -5   1   -1.50    1.40
  -5   5  -1   15.50    3.70
  -5   5  -1   11.50    2.30
  -5   5  -1   16.20    2.70
  -5   5  -1   10.90    3.40
  -5   5  -1   12.20    2.30
  -5   5  -1    9.00    2.20
   5  -5   1   12.50    3.70
   5  -5   1    6.60    2.30
   5  -5   1    1.50    3.60
   5  -5   1   15.40    6.40
   5  -5   1    9.60    3.00
   5  -5   1    6.70    3.00
  -6   5  -1   48.30    5.70
  -6   5  -1   49.00    7.30
  -6   5  -1   43.60    5.60
  -6   5  -1   36.70    5.70
  -6   5  -1   45.30    5.90
   6  -5   1   41.10    6.10
   6  -5   1   59.59    8.60
   6  -5   1   46.40   17.10
   6  -5   1   43.70    7.20
   6  -5   1   47.40    7.30
   6  -5   1   41.80    7.50
   6  -5   1   47.00    7.30
  -7   5  -1   17.10    3.40
  -7   5  -1   25.40    4.00
  -7   5  -1   17.60    3.60
  -7   5  -1   13.10    4.50
  -7   5  -1   24.80    3.60
  -7   5  -1   23.60    5.00
  -7   5  -1   25.90    6.10
   7  -5   1   36.00    9.60
   7  -5   1   18.10    5.30
   7  -5   1   29.70    7.00
   7  -5   1   11.70   16.30
   7  -5   1   24.00    6.00
   7  -5   1   16.00    5.00
   7  -5   1   19.20    3.90
  -8   5  -1   40.30    9.20
  -8   5  -1   63.29    8.90
  -8   5  -1   39.20    6.30
  -8   5  -1   52.19    6.40
  -8   5  -1   37.70    6.00
  -8   5  -1   45.90    6.00
   8  -5   1   50.19    9.30
   8  -5   1   50.09    8.10
   8  -5   1   17.10   19.10
   8  -5   1   60.59    9.70
  -9   5  -1    0.60    1.60
  -9   5  -1    0.90    1.90
  -9   5  -1    3.80    3.50
  -9   5  -1    1.50    1.60
  -9   5  -1    4.50    2.40
   9  -5   1    1.70    1.90
   9  -5   1    4.30    4.70
   9  -5   1   -0.20    8.70
   9  -5   1    3.50    3.20
   9  -5   1    1.00    2.20
   9  -5   1    0.30    2.70
   9  -5   1    3.70    5.40
   9  -5   1   -1.60    5.30
 -10   5  -1    2.40    1.70
 -10   5  -1    9.10    2.70
 -10   5  -1    5.00    2.10
 -10   5  -1    2.50    1.50
 -10   5  -1    3.60    3.40
  10  -5   1    6.70    9.10
  10  -5   1    6.40    2.00
  10  -5   1    4.20   14.40
  10  -5   1   11.20    5.70
  10  -5   1    6.80    3.40
 -11   5  -1    0.90    1.50
 -11   5  -1    2.50    1.20
 -11   5  -1    2.10    2.40
 -11   5  -1    4.90    1.80
  11  -5   1    5.90    3.80
  11  -5   1    5.60    2.80
  11  -5   1    4.30    5.70
  11  -5   1   -0.70    3.70
  13   4  -1   15.30    5.20
  13   4  -1   -0.90    3.80
  13   4  -1    5.50    4.70
  13   4  -1    6.50    7.80
  13   4  -1    4.10    2.80
 -13  -4   1    7.20    2.10
 -13  -4   1    4.50    1.90
 -13  -4   1    1.30    2.20
  12   4  -1    6.00   10.50
  12   4  -1   14.40    6.30
  12   4  -1    1.60    2.50
 -12  -4   1    6.80    2.30
 -12  -4   1   11.80    3.10
 -12  -4   1    6.80    2.30
  11   4  -1    1.20    1.50
  11   4  -1   -2.90    3.20
  11   4  -1    3.40    2.40
  11   4  -1    0.00    8.70
  11   4  -1   10.00    3.10
  11   4  -1    6.50    5.90
  11   4  -1    8.50    3.80
 -11  -4   1    1.00    2.00
 -11  -4   1    1.40    1.70
  10   4  -1    5.50    7.20
  10   4  -1    2.50    2.10
  10   4  -1    4.20    2.80
  10   4  -1    8.50    3.00
  10   4  -1   10.60    6.30
  10   4  -1    6.30    3.30
  10   4  -1    2.10    2.60
 -10  -4   1    4.10    2.00
 -10  -4   1    4.30    1.80
 -10  -4   1   -0.30    4.10
   9   4  -1   46.10    7.60
   9   4  -1   88.49   18.30
   9   4  -1   53.59    7.60
   9   4  -1   66.99    8.80
   9   4  -1   56.39    7.40
   9   4  -1   50.69    7.50
   9   4  -1   58.39   13.30
  -9  -4   1   45.40    7.90
   8   4  -1   64.89    8.30
   8   4  -1   62.79    7.90
   8   4  -1   56.69    8.00
   8   4  -1   61.49    7.80
   8   4  -1   71.89    9.10
   8   4  -1   55.99   11.50
  -8  -4   1   59.19    8.10
  -8  -4   1   46.90    6.90
   7   4  -1  618.64   60.89
   7   4  -1  632.44   59.89
   7   4  -1  527.15   59.89
   7   4  -1  631.24   60.59
  -7  -4   1  473.35   59.59
  -7  -4   1  522.55   59.19
   6   4  -1   47.00    5.70
   6   4  -1   42.90    7.00
   6   4  -1   51.79    6.30
  -6  -4   1   55.49    5.70
  -6  -4   1   45.90    5.70
   5   4  -1  234.28   21.70
   5   4  -1  173.28   22.50
   5   4  -1  203.88   21.80
  -5  -4   1  197.28   21.80
   4   4  -1  404.96   40.30
   4   4  -1  358.46   40.80
  -4  -4   1  438.86   40.30
  -4  -4   1  329.17   40.20
   3   4  -1  159.18   17.00
  -3  -4   1  159.38   16.90
  -3  -4   1  158.78   17.00
  -2  -4   1   50.99    5.50
   1   4  -1 2551.84  248.88
  -1  -4   1 2207.38  248.88
  -1  -4   1 2427.46  248.68
   0   4  -1  262.87   24.10
   0   4  -1  190.78   24.00
   0  -4   1  230.28   24.00
  -1   4  -1  312.77   38.90
  -1   4  -1  405.36   39.00
  -1   4  -1  403.06   39.10
   1  -4   1  322.27   39.30
   1  -4   1  361.06   39.10
   1  -4   1  427.66   39.30
  -2   4  -1    4.00    1.70
  -2   4  -1    4.60    1.10
  -2   4  -1    6.20    1.30
  -2   4  -1    7.30    1.10
   2  -4   1    5.60    1.70
   2  -4   1    4.60    1.30
   2  -4   1    6.70    2.10
   2  -4   1    5.10    1.10
  -3   4  -1  194.08   21.30
   3  -4   1  224.18   22.20
   3  -4   1  171.38   21.60
   3  -4   1  218.68   21.20
  -4   4  -1  195.38   21.60
  -4   4  -1  201.18   21.60
   4  -4   1  194.18   22.30
   4  -4   1  202.08   22.70
   4  -4   1  226.28   22.70
  -5   4  -1  172.98   20.80
  -5   4  -1  185.98   19.80
  -5   4  -1  180.28   19.70
   5  -4   1  186.08   21.20
   5  -4   1  209.88   21.10
   5  -4   1  174.08   20.70
  -6   4  -1   36.60    5.00
  -6   4  -1   40.60    5.30
  -6   4  -1   35.10    6.10
  -6   4  -1   37.50    5.20
  -6   4  -1   48.70    5.20
   6  -4   1   32.20   14.40
   6  -4   1   43.00    7.10
   6  -4   1   43.90    6.70
   6  -4   1   47.50    6.80
   6  -4   1   35.90    7.80
   6  -4   1   33.80    6.30
  -7   4  -1    7.80    3.80
  -7   4  -1    5.50    1.70
  -7   4  -1    6.20    3.20
  -7   4  -1    3.20    1.60
   7  -4   1   -2.10    4.00
   7  -4   1    5.90    3.80
   7  -4   1    1.00    3.30
   7  -4   1    9.00    7.40
   7  -4   1    3.10    4.70
   7  -4   1    2.70    2.50
   7  -4   1    4.40    2.00
   7  -4   1   19.90   12.10
  -8   4  -1   14.00    2.70
  -8   4  -1   20.70    5.70
  -8   4  -1    7.60    2.40
  -8   4  -1   12.40    4.80
   8  -4   1   14.30    6.70
   8  -4   1   14.10    6.30
   8  -4   1   13.20    4.80
   8  -4   1   21.30   11.50
   8  -4   1    7.00    4.40
   8  -4   1   13.10    3.10
   8  -4   1    5.30   11.10
   9  -4   1   20.70    4.10
   9  -4   1    4.40   16.60
 -10   4  -1   26.90    3.80
 -10   4  -1   17.20    5.60
 -10   4  -1   22.90    3.80
 -10   4  -1   21.70    4.30
  10  -4   1   -1.40   15.30
  10  -4   1   24.70    3.90
  10  -4   1   27.10    7.80
  10  -4   1   10.90    6.10
 -11   4  -1    5.00    1.80
 -11   4  -1    4.10    3.30
 -11   4  -1   10.70    3.10
 -11   4  -1    5.10    1.70
  11  -4   1   14.80    9.40
  11  -4   1    8.20    3.30
  11  -4   1    8.40    4.70
  11  -4   1    6.60   14.50
 -12   4  -1    1.70    2.60
  12  -4   1    6.50    3.10
  13   3  -1    8.10    2.60
  13   3  -1    4.00    3.80
  13   3  -1   14.10    8.70
  13   3  -1    8.00    8.10
  13   3  -1    7.70    4.10
 -13  -3   1    5.50    2.40
 -13  -3   1    7.20    2.10
 -13  -3   1    6.40    2.20
  12   3  -1   29.20    5.30
  12   3  -1   37.60   13.60
  12   3  -1   41.10    8.80
  12   3  -1   26.30    6.00
 -12  -3   1   40.60    5.20
 -12  -3   1   31.50    5.00
 -12  -3   1   34.90    5.00
  11   3  -1   19.30    7.10
  11   3  -1   26.10   12.40
  11   3  -1    3.40    3.60
  11   3  -1   23.40    5.60
 -11  -3   1   12.30    2.80
 -11  -3   1    7.50    2.90
  10   3  -1    6.90    3.50
  10   3  -1    8.50    3.80
  10   3  -1    8.90    2.50
  10   3  -1    7.70    2.90
  10   3  -1    4.40    5.60
  10   3  -1    1.60    9.60
 -10  -3   1    3.80    1.80
 -10  -3   1    4.90    1.80
   9   3  -1   19.70    4.50
   9   3  -1   22.10    4.70
   9   3  -1   23.60    3.90
   9   3  -1   28.40    5.70
   9   3  -1   18.60    8.20
   9   3  -1   35.40   13.60
  -9  -3   1   15.70    3.30
  -9  -3   1   16.90    3.20
   8   3  -1  134.89   13.70
   8   3  -1  128.39   17.90
  -8  -3   1  119.29   13.90
  -8  -3   1  109.99   12.80
  -8  -3   1   96.89   12.80
  -7  -3   1   71.19    9.30
  -7  -3   1   82.19    8.70
  -7  -3   1   72.29    8.60
   6   3  -1  316.27   36.50
  -6  -3   1  361.66   35.90
  -6  -3   1  349.27   36.20
   5   3  -1    2.60    1.30
   5   3  -1    2.60    0.80
  -5  -3   1    2.00    0.70
  -5  -3   1    2.80    1.40
   4   3  -1   42.20    4.70
   4   3  -1   39.10    5.30
  -4  -3   1   34.00    4.50
   3   3  -1  239.68   22.60
  -3  -3   1  187.48   22.50
   2   3  -1  393.66   40.70
  -2  -3   1  408.56   40.70
  -2  -3   1  364.06   40.50
   1   3  -1  248.68   26.80
   1   3  -1  274.77   26.90
  -1  -3   1  288.57   26.90
  -1  -3   1  222.68   26.70
  -1  -3   1  265.17   26.70
  -1  -3   1  234.78   26.70
   0   3  -1    9.00    1.40
   0   3  -1   10.40    1.50
   0   3  -1    7.20    1.50
   0  -3   1    7.90    1.50
  -1   3  -1 2094.19  257.77
   1  -3   1 2866.11  257.67
  -2   3  -1 1045.60  100.79
  -2   3  -1 1023.30  100.79
   2  -3   1  791.32  101.19
   2  -3   1 1031.10  101.19
   2  -3   1  948.61  100.69
  -3   3  -1  676.83   65.79
  -3   3  -1  600.54   65.69
   3  -3   1  669.23   66.49
   3  -3   1  603.34   65.49
   3  -3   1  600.74   66.09
  -4   3  -1    7.30    1.40
  -4   3  -1    6.90    1.00
  -4   3  -1    7.10    1.60
  -4   3  -1    3.50    1.90
  -4   3  -1    6.30    1.50
   4  -3   1    5.20    1.90
  -5   3  -1   40.00    4.60
  -5   3  -1   39.00    4.60
  -5   3  -1   29.00    5.20
  -5   3  -1   40.20    4.70
   5  -3   1   34.00    5.40
   5  -3   1   38.50    5.40
   5  -3   1   37.00    5.70
  -6   3  -1   33.20    4.40
  -6   3  -1   35.70    4.40
  -6   3  -1   35.30    5.60
   6  -3   1   33.40    5.80
   6  -3   1   24.40    4.50
   6  -3   1   66.79   13.80
   6  -3   1   33.50    5.60
   6  -3   1   33.90    7.80
   6  -3   1   33.50    5.70
  -7   3  -1   56.09    6.70
  -7   3  -1   48.90    6.80
  -7   3  -1   62.39    8.50
   7  -3   1   81.59   14.40
   7  -3   1   66.99    8.40
   7  -3   1   58.99    9.90
   7  -3   1   57.09    8.30
   7  -3   1   42.00    6.90
   7  -3   1   54.29    8.30
  -8   3  -1   31.00    4.00
  -8   3  -1   27.50    6.00
  -8   3  -1   21.30    3.70
  -8   3  -1   22.50    4.20
  -8   3  -1   28.70    5.80
  -8   3  -1   29.70    4.10
   8  -3   1   17.60    5.20
   8  -3   1   19.80    4.40
   8  -3   1   24.90    5.50
   8  -3   1   17.00    6.80
   8  -3   1   31.30   12.00
   8  -3   1   35.60    7.00
   8  -3   1   25.80   13.00
   8  -3   1   22.70    6.40
  -9   3  -1    1.00    8.40
  -9   3  -1   17.50    6.30
  -9   3  -1   21.40    3.50
   9  -3   1    8.50    6.90
   9  -3   1   11.30   15.00
   9  -3   1   -1.10   11.40
 -10   3  -1   37.60    8.10
 -10   3  -1   48.40    6.40
 -10   3  -1   52.19    6.00
 -10   3  -1   34.60    6.20
 -10   3  -1   39.30    6.10
  10  -3   1   78.69   13.60
  10  -3   1   15.60   21.10
  10  -3   1   56.19    6.40
  10  -3   1   54.69   10.20
 -11   3  -1   21.30    3.40
 -11   3  -1   22.60    3.90
 -11   3  -1   18.10    3.30
 -11   3  -1   26.90    6.10
 -11   3  -1   15.10    3.30
  11  -3   1    5.80   17.60
  11  -3   1   19.90    6.00
  11  -3   1   26.20    7.70
 -12   3  -1    0.50    1.40
 -12   3  -1    2.90    2.50
 -12   3  -1    1.70    1.30
  12  -3   1    2.80    6.60
  12  -3   1    4.10    3.50
  12  -3   1   -3.90    6.20
  12  -3   1    5.40    2.20
  13   2  -1   -0.10    3.60
  13   2  -1   -1.00    7.20
  13   2  -1    0.90    6.50
  13   2  -1    1.40    3.30
  12   2  -1   -1.90    3.50
  12   2  -1   -3.70    2.70
  12   2  -1   -0.30    2.40
  12   2  -1   -2.90    4.80
  12   2  -1    2.90    5.90
 -12  -2   1    1.30    1.70
 -12  -2   1   -1.20    2.00
 -12  -2   1    0.00    1.60
 -12  -2   1   -0.60    1.50
  11   2  -1   23.50    5.10
  11   2  -1   24.20    8.10
  11   2  -1    9.70   12.10
  11   2  -1   32.30    6.10
  11   2  -1   16.50    4.30
 -11  -2   1   17.40    3.40
 -11  -2   1   16.40    3.70
 -11  -2   1   26.00    6.50
 -11  -2   1   19.50    3.90
  10   2  -1    1.80    2.10
  10   2  -1   -2.60    2.00
  10   2  -1   -1.50    1.50
  10   2  -1   -0.90    2.70
  10   2  -1    1.20    4.00
  10   2  -1    3.80    2.90
  10   2  -1    8.10    8.50
  10   2  -1    5.60    3.70
 -10  -2   1   -2.10    3.50
 -10  -2   1    0.30    1.20
 -10  -2   1    1.20    1.30
 -10  -2   1   -2.40    4.50
   9   2  -1    2.60    1.50
   9   2  -1   10.00    8.70
   9   2  -1    1.00    2.20
   9   2  -1   -0.50    2.10
   9   2  -1   -2.40    4.80
   9   2  -1   -0.30    2.00
   9   2  -1    0.70    2.90
  -9  -2   1    0.50    1.20
  -9  -2   1    0.60    1.20
  -9  -2   1    7.30    3.70
   8   2  -1   49.90    6.40
   8   2  -1   53.09    6.50
   8   2  -1   55.29   12.00
  -8  -2   1   34.30    5.40
  -8  -2   1   42.80    6.80
  -8  -2   1   42.00    5.50
   7   2  -1  147.99   16.20
   7   2  -1  172.58   17.40
   7   2  -1  176.48   17.30
  -7  -2   1  126.59   15.60
  -7  -2   1  128.79   16.30
  -7  -2   1  129.99   15.60
  -6  -2   1   55.09    7.10
  -6  -2   1   55.29    6.00
   5   2  -1   13.50    2.40
   5   2  -1   12.70    1.60
  -5  -2   1    9.50    2.30
  -5  -2   1   10.50    1.70
  -5  -2   1    9.80    1.80
   4   2  -1    4.50    1.30
   4   2  -1    3.80    1.50
   4   2  -1    4.00    0.80
  -4  -2   1    3.10    1.20
  -4  -2   1    3.20    0.80
  -4  -2   1    5.80    1.00
   3   2  -1 1569.84  152.28
  -3  -2   1 1314.47  152.18
  -3  -2   1 1507.25  151.98
   2   2  -1 2251.37  233.48
  -2  -2   1 2246.28  233.48
   1   2  -1  102.19   10.20
  -1  -2   1   89.49   10.10
   0   2  -1    5.70    1.00
   0   2  -1    5.80    1.00
   0   2  -1    6.10    0.90
   0  -2   1    6.40    0.90
   0  -2   1    6.50    0.90
   0  -2   1    5.50    1.00
  -1   2  -1  260.57   25.80
  -1   2  -1  246.48   25.50
   1  -2   1  270.87   25.80
   1  -2   1  213.78   25.40
   1  -2   1  228.28   25.50
  -2   2  -1  786.42   80.69
   2  -2   1  756.82   80.49
  -3   2  -1  111.89   12.40
  -3   2  -1  134.29   13.10
   3  -2   1  105.79   12.50
  -4   2  -1  129.99   13.80
  -4   2  -1  128.09   13.70
   4  -2   1  113.79   14.10
   4  -2   1  141.79   14.70
  -5   2  -1  283.17   27.30
   5  -2   1  244.38   27.70
   5  -2   1  239.88   27.70
  -6   2  -1  236.48   27.00
  -6   2  -1  269.97   26.10
  -6   2  -1  270.37   26.00
   6  -2   1  250.07   26.90
   6  -2   1  218.18   26.60
   6  -2   1  249.38   27.20
   6  -2   1  185.08   30.30
  -7   2  -1  121.99   14.20
  -7   2  -1  131.09   12.80
  -7   2  -1  108.99   12.80
  -7   2  -1  110.19   12.70
   7  -2   1  114.99   14.10
   7  -2   1  104.39   13.60
   7  -2   1  121.19   14.10
   7  -2   1   96.29   15.50
  -8   2  -1    1.00    3.00
  -8   2  -1   -0.10    1.10
  -8   2  -1   -0.60    1.20
  -8   2  -1    2.00    2.50
  -8   2  -1    0.80    1.50
  -8   2  -1   -1.90    3.20
   8  -2   1    0.40    1.70
   8  -2   1   -7.10    6.30
   8  -2   1    0.40    2.40
   8  -2   1    3.60    4.40
   8  -2   1    1.40    2.60
   8  -2   1    2.20    1.90
   8  -2   1    4.80    4.20
   8  -2   1    0.10    2.40
  -9   2  -1    8.20    4.90
  -9   2  -1   21.60    5.70
  -9   2  -1    4.70    5.70
  -9   2  -1   17.50    3.00
   9  -2   1   10.30    5.00
   9  -2   1   34.00    9.80
   9  -2   1    3.00    8.60
   9  -2   1   11.50    2.90
   9  -2   1   16.80    5.90
   9  -2   1   11.00    4.90
 -10   2  -1   10.80    4.30
  10  -2   1   16.40    5.50
  10  -2   1    3.60    6.20
  10  -2   1    7.60    4.80
  10  -2   1    8.00    3.70
  10  -2   1   10.80   14.80
  10  -2   1    3.70   10.60
 -11   2  -1    6.00    1.80
 -11   2  -1    1.80    2.30
 -11   2  -1    0.70    1.70
 -11   2  -1    0.80    3.40
 -11   2  -1    4.00    1.80
  11  -2   1   11.30    3.70
  11  -2   1   -1.40   19.70
  11  -2   1   10.70    7.60
  11  -2   1    8.40    4.70
 -12   2  -1    2.30    2.10
 -12   2  -1    0.60    1.60
 -12   2  -1    4.10    1.50
 -12   2  -1   -0.80    2.60
  12  -2   1    4.80    6.90
  12  -2   1    8.40   14.50
  12  -2   1    2.20    3.60
  12  -2   1    3.30    2.50
  13   1  -1    5.00    2.30
  13   1  -1   10.70    4.50
  13   1  -1    1.20   12.40
  13   1  -1    2.50    3.10
 -13  -1   1    5.90    2.10
 -13  -1   1    6.20    2.60
 -13  -1   1    6.90    2.20
  12   1  -1    0.60    3.70
  12   1  -1    2.10   10.40
  12   1  -1    2.10    4.40
  12   1  -1    1.30    3.00
  12   1  -1    1.60    6.30
 -12  -1   1    0.30    1.40
 -12  -1   1    0.70    1.60
 -12  -1   1    1.70    1.70
 -12  -1   1   -1.20    3.40
 -12  -1   1    0.60    2.00
  11   1  -1   -3.10    4.00
  11   1  -1    0.20    2.40
  11   1  -1   -1.00    3.70
  11   1  -1    2.30    4.40
  11   1  -1   -0.20    7.80
  11   1  -1    0.40    2.80
 -11  -1   1    4.60    2.00
 -11  -1   1    2.50    1.90
 -11  -1   1    3.60    3.70
 -11  -1   1    4.70    2.40
  10   1  -1   30.90   14.80
  10   1  -1   24.40    3.90
  10   1  -1   24.70    5.20
  10   1  -1   21.60    5.60
 -10  -1   1   24.50    9.50
 -10  -1   1   18.60    3.90
 -10  -1   1   27.40    6.60
 -10  -1   1   19.50    3.40
 -10  -1   1   19.30    3.70
   9   1  -1    5.40    2.00
   9   1  -1    9.60    3.00
   9   1  -1    5.50    3.30
   9   1  -1    0.00    4.90
   9   1  -1    0.90    2.50
   9   1  -1   11.10   10.00
   9   1  -1   13.10    4.30
  -9  -1   1    7.80    4.20
  -9  -1   1    4.10    1.70
  -9  -1   1    7.90    4.30
  -9  -1   1    4.30    1.60
   8   1  -1   77.79    8.80
   8   1  -1   62.89   11.50
  -8  -1   1   50.89    7.70
  -8  -1   1   73.19    9.40
  -8  -1   1   76.09    9.80
   7   1  -1   66.49    7.60
   7   1  -1   56.39    6.80
  -7  -1   1   44.00    6.00
  -7  -1   1   48.80    6.00
  -7  -1   1   44.20    6.90
   6   1  -1   89.49   11.00
  -6  -1   1   92.39   10.90
  -6  -1   1   83.49   11.20
  -6  -1   1  107.19   10.70
  -6  -1   1  107.09   11.00
   5   1  -1   87.29    9.60
  -5  -1   1   87.59    8.90
  -5  -1   1   72.79    9.60
  -5  -1   1   89.19    9.50
   4   1  -1    1.70    1.00
   4   1  -1    4.40    1.30
   4   1  -1    1.70    1.50
   4   1  -1    2.00    0.50
  -4  -1   1    2.70    1.20
  -4  -1   1    2.40    0.60
  -4  -1   1    2.60    0.80
  -4  -1   1    2.10    0.70
   3   1  -1  271.57   28.90
  -3  -1   1  277.87   28.80
   2   1  -1  923.61   88.19
   2   1  -1  865.31   88.19
   2   1  -1  860.71   88.19
  -2  -1   1  746.23   88.19
   1   1  -1  173.18   16.50
   1   1  -1  135.69   16.50
  -1  -1   1  163.38   16.50
   0   1  -1    7.80    1.10
   0   1  -1   11.00    1.10
   0   1  -1    8.30    1.10
   0  -1   1    9.60    1.10
   0  -1   1   10.00    1.20
   0  -1   1    8.80    1.00
   1  -1   1  137.59   14.50
  -2   1  -1  148.39   15.60
  -3   1  -1  542.45   56.99
  -4   1  -1    0.20    0.50
  -4   1  -1    0.70    1.10
   4  -1   1   -0.50    0.70
   4  -1   1    1.10    1.40
  -5   1  -1  230.18   24.00
   5  -1   1  242.18   25.10
   5  -1   1  208.48   24.40
  -6   1  -1   54.99    6.30
  -6   1  -1   51.69    7.20
  -6   1  -1   52.59    6.30
   6  -1   1   58.19    7.30
   6  -1   1   50.69    7.00
   6  -1   1   55.79    7.00
  -7   1  -1   24.80    4.60
  -7   1  -1   24.70    3.30
  -7   1  -1   19.30    3.10
   7  -1   1   30.00    6.70
   7  -1   1   27.10   11.40
   7  -1   1   22.90    4.30
   7  -1   1   17.20    3.90
   7  -1   1   25.40    5.00
  -8   1  -1   47.10    5.50
  -8   1  -1   35.80    5.50
  -8   1  -1   51.59    6.90
  -8   1  -1   43.00    5.60
  -8   1  -1   52.09    7.80
  -8   1  -1   32.20    7.00
   8  -1   1   31.30    8.40
   8  -1   1   54.89    7.30
   8  -1   1   44.80    6.80
   8  -1   1   68.29   16.60
  -9   1  -1    9.80    5.50
  -9   1  -1   12.80    3.00
  -9   1  -1   12.00    5.60
  -9   1  -1   12.60    2.60
  -9   1  -1    5.20    4.40
   9  -1   1   17.20    5.60
   9  -1   1   12.00   10.00
   9  -1   1   19.40    3.50
   9  -1   1   10.40    4.10
   9  -1   1   15.80    6.00
   9  -1   1   13.10    4.20
 -10   1  -1   80.89    9.20
 -10   1  -1   69.69    8.70
 -10   1  -1   75.09   11.80
 -10   1  -1   65.59    8.90
 -10   1  -1   60.29    9.00
  10  -1   1   99.39   23.70
  10  -1   1   74.39   10.70
  10  -1   1   94.29   12.00
  10  -1   1   95.99   11.00
  10  -1   1   84.19   12.70
 -11   1  -1   33.20    4.90
 -11   1  -1   33.00    4.50
 -11   1  -1   29.00    4.30
 -11   1  -1   25.30    4.60
  11  -1   1   30.30   14.80
  11  -1   1   37.10    8.00
  11  -1   1   17.20    7.50
  11  -1   1   43.70   15.10
 -12   1  -1    1.10    2.90
 -12   1  -1    1.00    1.70
 -12   1  -1    1.50    1.40
 -12   1  -1    1.20    1.70
 -12   1  -1    7.10    4.10
  12  -1   1    3.40    2.80
  12  -1   1    0.20    5.00
  12  -1   1    1.70    2.50
  12  -1   1   -0.40   18.70
  13   0  -1   -0.30    2.70
  13   0  -1    1.40    4.60
  13   0  -1   -0.10   10.60
  13   0  -1    5.90    2.50
 -13   0   1    1.40    1.50
  12   0  -1   33.00    9.90
  12   0  -1   16.10    5.50
  12   0  -1    4.60    5.60
  12   0  -1    6.40   10.00
 -12   0   1   17.40    3.00
 -12   0   1   17.00    3.10
 -12   0   1   19.60    3.70
 -12   0   1   26.20    5.80
  11   0  -1   -3.90    8.20
  11   0  -1   11.20    4.00
  11   0  -1    2.50    6.20
  11   0  -1    1.90    4.30
  11   0  -1   -0.30    6.30
  11   0  -1    2.00    3.90
 -11   0   1    0.10    2.10
 -11   0   1    2.30    1.80
 -11   0   1    1.50    1.80
 -11   0   1    3.70    1.80
 -11   0   1    1.80    3.70
  10   0  -1   41.90    6.10
  10   0  -1   54.09    7.70
  10   0  -1   41.00    8.20
  10   0  -1   58.29   19.30
  10   0  -1   51.59    9.70
 -10   0   1   43.80    6.30
 -10   0   1   41.70    6.20
 -10   0   1   52.29    8.60
   9   0  -1   18.60    3.70
   9   0  -1   33.10    5.70
   9   0  -1   -1.40    8.60
  -9   0   1   19.50    3.60
  -9   0   1   20.40    3.50
   8   0  -1    4.10    5.20
   8   0  -1   -3.90    6.60
   8   0  -1    2.10    1.80
   8   0  -1    0.00    2.60
   8   0  -1    0.70    2.60
   8   0  -1    0.60    1.40
   8   0  -1    1.80    2.20
   8   0  -1   -3.00    2.50
   8   0  -1    1.30    2.00
  -8   0   1   -0.90    1.70
  -8   0   1    0.40    2.80
  -8   0   1    1.80    1.10
  -8   0   1   -1.70    2.20
  -8   0   1   -0.50    0.90
   7   0  -1   58.59    7.10
  -7   0   1   52.99    6.20
  -7   0   1   50.79    6.30
  -7   0   1   46.30    7.10
   6   0  -1   90.29    9.80
   6   0  -1   67.19    9.30
  -6   0   1   76.49    8.90
  -6   0   1   82.69    9.50
  -6   0   1   81.79    9.00
   5   0  -1   38.00    5.00
  -5   0   1   30.70    5.00
  -5   0   1   46.70    4.70
  -5   0   1   38.90    5.00
   4   0  -1   46.00    5.40
  -4   0   1   45.00    5.40
   3   0  -1    8.20    1.60
   3   0  -1    9.60    2.30
  -3   0   1    8.70    1.60
  -3   0   1   10.40    1.20
   2   0  -1  690.93   73.79
   2   0  -1  779.02   73.59
  -2   0   1  655.13   73.79
   1   0  -1    7.70    1.00
   1   0  -1    8.10    1.00
  -1   0   1    9.60    1.00
  -1   0   1    6.90    1.10
   0   0  -1   25.10    2.80
   1   0   1  113.99   12.00
  -2   0  -1 1537.85  159.68
  -4   0  -1  182.48   19.20
  -4   0  -1  190.48   18.70
   4   0   1  156.78   18.90
  -5   0  -1   15.40    3.10
  -5   0  -1   20.10    2.50
   5   0   1   21.20    3.30
   5   0   1   16.40    3.00
  -6   0  -1  364.96   38.60
  -6   0  -1  349.27   38.40
  -6   0  -1  358.36   39.30
   6   0   1  389.96   39.10
  -7   0  -1  115.49   12.40
  -7   0  -1   98.19   12.30
  -7   0  -1  104.49   13.40
   7   0   1  132.59   13.50
   7   0   1  114.99   13.10
  -8   0  -1   50.39    7.80
  -8   0  -1   50.29    6.30
  -8   0  -1   50.19    6.20
  -8   0  -1   49.70    6.20
   8   0   1   43.70    6.50
   8   0   1   68.19   10.90
   8   0   1   65.49    7.70
  -9   0  -1   73.99    9.10
  -9   0  -1   73.39    9.00
  -9   0  -1   79.59   11.50
  -9   0  -1   91.89   11.80
  -9   0  -1   70.29    9.10
   9   0   1   80.89   13.30
   9   0   1   86.79   10.80
   9   0   1   77.49    9.40
 -10   0  -1   -2.10    3.70
 -10   0  -1    5.30    1.90
  10   0   1    5.70    4.60
  10   0   1    8.20    4.70
  10   0   1    4.70    2.90
  10   0   1   -3.30    7.80
  10   0   1    2.00    4.00
 -11   0  -1   47.80    6.60
 -11   0  -1   33.00    8.70
 -11   0  -1   58.59    6.70
 -11   0  -1   54.59    6.30
  11   0   1   45.30    9.60
  11   0   1   41.40    8.10
  11   0   1   65.79   13.90
  11   0   1   56.99   18.10
 -12   0  -1    8.40    2.40
 -12   0  -1    3.10    5.60
 -12   0  -1    6.00    3.30
 -12   0  -1    4.60    2.30
 -12   0  -1    6.50    2.30
  12   0   1   11.20    3.50
  12   0   1    3.20   12.90
  12   0   1    7.70    4.70
  12   0   1   13.00    5.40
  12   0   1   10.10   10.10
 -13   0  -1    0.30    1.10
  13   0   1    5.50   12.90
  13   0   1    1.60    1.80
  13   0   1    3.00    5.30
  13   0   1   -0.70    2.50
  12  -1  -1    8.30    5.00
  12  -1  -1    6.80    3.10
  12  -1  -1   20.70   15.60
  12  -1  -1    6.80    4.30
 -12   1   1    2.20    1.80
 -12   1   1    2.10    2.90
 -12   1   1    5.10    1.90
 -12   1   1    1.00    1.70
 -12   1   1    3.70    2.70
  11  -1  -1   76.79   16.40
  11  -1  -1   74.19   11.50
  11  -1  -1   28.30   15.70
  11  -1  -1   72.49   10.70
 -11   1   1   55.89    7.60
 -11   1   1   61.19    7.80
 -11   1   1   70.89   10.60
 -11   1   1   60.09    7.50
  10  -1  -1   70.09   12.30
  10  -1  -1   68.19    8.70
  10  -1  -1   91.89   13.90
  10  -1  -1   35.10   16.60
 -10   1   1   64.99    8.30
 -10   1   1   67.99    8.70
 -10   1   1   78.69    8.70
   9  -1  -1   38.60    7.30
   9  -1  -1   21.50    7.50
   9  -1  -1   41.00    7.60
   9  -1  -1   21.00    6.20
   9  -1  -1   45.70   17.30
  -9   1   1   22.50    4.40
  -9   1   1   30.10    4.30
  -9   1   1   36.40    4.80
   8  -1  -1    1.00    2.40
   8  -1  -1   -0.10    4.00
   8  -1  -1    4.60    2.80
   8  -1  -1    4.20    3.60
   8  -1  -1    0.30    2.00
   8  -1  -1   -0.80    1.40
   8  -1  -1    2.70    7.60
   8  -1  -1    1.50    1.50
  -8   1   1    1.00    2.50
  -8   1   1   -0.70    2.40
  -8   1   1    0.90    2.70
  -8   1   1    1.10    1.10
  -8   1   1    1.30    1.30
   7  -1  -1    5.90    2.70
   7  -1  -1    1.10    6.10
   7  -1  -1    0.20    1.50
   7  -1  -1    5.00    4.00
   7  -1  -1   -0.80    1.20
   7  -1  -1    1.30    2.30
   7  -1  -1   -0.40    1.40
  -7   1   1    1.10    1.00
  -7   1   1   -1.30    1.70
  -7   1   1   -0.40    0.80
  -7   1   1   -1.60    1.60
   6  -1  -1  257.07   26.20
   6  -1  -1  205.88   25.50
   6  -1  -1  208.78   25.60
  -6   1   1  263.37   26.10
  -6   1   1  245.08   25.30
  -6   1   1  239.28   25.20
   5  -1  -1    0.00    1.40
   5  -1  -1   -0.10    1.00
  -5   1   1    0.80    0.80
  -5   1   1    1.20    1.20
   4  -1  -1    0.20    0.80
   4  -1  -1    0.10    1.00
  -4   1   1    1.90    0.80
  -4   1   1    0.40    0.80
   3  -1  -1  129.59   11.80
   3  -1  -1   93.69   12.10
  -3   1   1   97.29   12.20
  -3   1   1  126.09   12.10
   2  -1  -1   17.50    2.00
   2  -1  -1   18.10    2.50
   1  -1  -1   43.90    4.70
   1  -1  -1   46.20    4.50
  -1   1   1   44.90    4.70
  -1   1   1   33.30    4.50
   0  -1  -1   12.00    1.40
   0   1   1   12.70    1.40
   0   1   1   12.00    1.40
   1   1   1   11.40    1.30
   2   1   1   75.49    7.70
   2   1   1   68.59    7.80
   3   1   1  519.25   54.09
  -4  -1  -1  137.09   16.10
  -4  -1  -1  165.28   16.80
   4   1   1  164.38   16.40
  -5  -1  -1  353.96   33.20
  -5  -1  -1  288.57   33.60
   5   1   1  302.97   33.50
  -6  -1  -1  425.96   46.00
   6   1   1  483.25   46.90
   6   1   1  409.76   46.50
  -7  -1  -1  177.48   18.70
  -7  -1  -1  143.69   17.90
  -7  -1  -1  151.88   18.80
  -7  -1  -1  186.48   18.00
   7   1   1  176.18   21.60
  -8  -1  -1   76.39    8.60
  -8  -1  -1   81.49    8.70
  -8  -1  -1   79.89   10.00
   8   1   1   61.59    8.70
  -9  -1  -1   -1.40    3.50
  -9  -1  -1    3.00    1.30
  -9  -1  -1    5.30    1.50
  -9  -1  -1    4.70    1.80
   9   1   1   -5.00    4.50
   9   1   1    2.10    3.00
   9   1   1    0.90    2.90
   9   1   1   -0.40    2.50
   9   1   1    2.70    4.40
   9   1   1    6.10    3.30
   9   1   1    5.70    2.00
   9   1   1   -0.40    6.70
   9   1   1   -0.10    2.30
 -10  -1  -1   35.00    8.90
 -10  -1  -1   32.80    5.50
 -10  -1  -1   51.49    6.00
 -10  -1  -1   51.29    5.60
  10   1   1   30.70   16.60
  10   1   1   37.40    7.40
  10   1   1   46.50   10.00
  10   1   1   25.70    6.90
 -11  -1  -1   28.90    4.20
 -11  -1  -1   33.60    8.50
 -11  -1  -1   24.70    4.50
 -11  -1  -1   26.60    4.40
  11   1   1   40.80    8.90
  11   1   1   20.80    5.10
  11   1   1   20.80   13.50
 -12  -1  -1    2.90    2.00
 -12  -1  -1    4.50    2.10
 -12  -1  -1    0.50    2.90
 -12  -1  -1    6.40    2.20
  12   1   1    1.00    4.00
  12   1   1    1.20    4.30
  12   1   1   13.60   12.30
  12   1   1   10.50    4.00
  12   1   1    0.10    7.40
 -13  -1  -1    3.00    2.80
 -13  -1  -1    1.30    1.50
  13   1   1    1.50    2.20
  13   1   1    2.60    4.70
  13   1   1    0.30    2.80
  13   1   1   -1.10   15.20
  12  -2  -1    3.90    5.90
  12  -2  -1   -6.50   10.00
  12  -2  -1    3.30    3.30
 -12   2   1    6.70    1.90
 -12   2   1   -0.50    1.60
 -12   2   1    1.60    2.80
 -12   2   1    1.90    1.50
  11  -2  -1   50.39   10.40
  11  -2  -1   52.69    9.10
  11  -2  -1   29.40    4.80
  11  -2  -1    6.20   16.20
  11  -2  -1   47.30    7.10
 -11   2   1   28.30    5.20
 -11   2   1   40.80    5.00
 -11   2   1   40.00    5.20
 -11   2   1   37.90    5.40
 -11   2   1   45.90    7.60
  10  -2  -1    4.40    4.30
  10  -2  -1   -2.00   13.70
  10  -2  -1    0.70    4.30
  10  -2  -1    2.10    6.10
  10  -2  -1    3.70    9.30
  10  -2  -1    3.40    1.90
 -10   2   1    1.40    1.90
 -10   2   1    8.60    2.00
 -10   2   1    5.40    2.10
 -10   2   1    8.90    2.60
   9  -2  -1   45.60    9.40
   9  -2  -1   45.20    8.60
   9  -2  -1   51.79   18.50
   9  -2  -1   45.70    8.00
  -9   2   1   44.80    6.20
  -9   2   1   36.20    8.90
   8  -2  -1   11.30    4.10
   8  -2  -1    6.40    2.20
   8  -2  -1    9.50    5.50
   8  -2  -1   17.50    4.30
   8  -2  -1    4.70    9.10
  -8   2   1    8.40    2.10
  -8   2   1   14.80    4.40
  -8   2   1   12.30    4.40
  -8   2   1    7.50    2.10
   7  -2  -1   17.50    9.30
   7  -2  -1   17.40    5.00
   7  -2  -1    5.60    4.90
   7  -2  -1   16.00    4.40
   7  -2  -1   22.90    4.20
   7  -2  -1   13.90    4.00
  -7   2   1   12.00    2.50
  -7   2   1   18.30    3.10
  -7   2   1   13.80    4.10
  -7   2   1   16.20    3.70
   6  -2  -1  125.59   15.40
   6  -2  -1  140.69   16.00
  -6   2   1  119.49   14.70
  -6   2   1  138.59   14.80
  -6   2   1  143.19   14.90
  -6   2   1  149.69   15.90
   5  -2  -1    5.50    2.50
   5  -2  -1   14.40    3.20
   5  -2  -1    9.70    2.50
  -5   2   1    9.40    1.80
  -5   2   1   16.30    3.40
   4  -2  -1   26.60    3.80
   4  -2  -1   19.60    3.20
  -4   2   1   22.50    3.50
  -4   2   1   21.90    3.00
   3  -2  -1   74.59    9.20
   3  -2  -1   92.09    8.90
  -3   2   1   76.99    9.40
  -3   2   1   88.39    9.10
   2  -2  -1  924.51   92.19
  -2   2   1  849.22   92.59
   1  -2  -1   10.40    1.70
   1  -2  -1   10.50    1.50
   1  -2  -1   12.20    1.60
  -1   2   1   11.20    1.40
  -1   2   1   10.50    1.70
   0  -2  -1   16.20    1.80
   0   2   1   13.50    1.70
   0   2   1   15.90    1.80
  -1  -2  -1  115.39   12.50
   1   2   1  127.59   12.50
   1   2   1  112.99   12.50
  -2  -2  -1 1053.19  102.09
   2   2   1  910.71  102.09
  -3  -2  -1 1319.27  123.99
   3   2   1 1063.59  123.89
  -4  -2  -1    6.10    1.60
  -4  -2  -1    6.20    1.50
  -4  -2  -1    5.50    0.90
   4   2   1    3.80    1.30
   4   2   1    4.20    0.90
  -5  -2  -1  611.94   67.69
  -5  -2  -1  684.13   67.29
   5   2   1  698.83   67.59
   5   2   1  591.24   67.79
  -6  -2  -1  112.99   15.60
  -6  -2  -1  156.08   15.10
   6   2   1  151.78   15.70
   6   2   1  142.09   15.60
  -7  -2  -1  217.78   26.90
  -7  -2  -1  233.48   26.20
  -7  -2  -1  251.37   26.70
  -7  -2  -1  244.68   26.20
   7   2   1  254.37   30.00
   7   2   1  283.87   27.10
  -8  -2  -1   11.00    2.30
  -8  -2  -1   13.30    2.70
  -8  -2  -1    8.00    2.10
   8   2   1    8.70    5.40
   8   2   1   16.40    4.10
   8   2   1    5.40    9.90
  -9  -2  -1   48.50    5.60
  -9  -2  -1   34.10    5.40
  -9  -2  -1   56.19    8.00
   9   2   1   54.29   16.90
   9   2   1   44.30   10.20
   9   2   1   38.40    7.00
   9   2   1   44.90    6.80
   9   2   1   47.50    7.70
 -10  -2  -1   56.49    7.90
 -10  -2  -1   66.09    8.10
 -10  -2  -1   69.29   10.60
 -10  -2  -1   61.59    7.80
  10   2   1  113.99   21.30
  10   2   1   77.29   12.90
  10   2   1   61.39    9.20
  10   2   1   76.29    9.80
 -11  -2  -1   14.20    2.90
 -11  -2  -1   14.10    3.20
 -11  -2  -1   17.90    3.30
  11   2   1    7.40   10.20
  11   2   1   13.50    4.00
  11   2   1   16.90    4.70
  11   2   1   12.00    6.00
  11   2   1   25.90    5.70
  11   2   1    7.70    3.80
 -12  -2  -1    8.90    2.70
 -12  -2  -1    8.10    2.90
 -12  -2  -1   13.10    3.00
 -12  -2  -1   11.30    2.50
  12   2   1    5.00    4.60
  12   2   1   11.90    4.00
  12   2   1   11.90   10.20
  12   2   1    8.90    6.60
  12   2   1   10.30    3.80
 -13  -2  -1   -2.20    1.60
 -13  -2  -1    2.10    1.60
 -13  -2  -1    2.00    2.70
  13   2   1    2.40    9.20
  13   2   1    3.40    2.40
  13   2   1    1.50    3.00
  13   2   1   -0.30    7.90
  13   2   1   -0.20    3.60
  12  -3  -1   13.70    4.00
  12  -3  -1   16.70    3.50
  12  -3  -1   -0.70    6.30
  12  -3  -1    4.60    5.60
 -12   3   1   14.70    4.10
 -12   3   1   12.40    2.40
 -12   3   1   18.90    2.80
  11  -3  -1    4.70    1.60
  11  -3  -1    4.90    5.10
  11  -3  -1    9.00    5.10
  11  -3  -1    3.80   13.30
 -11   3   1    1.60    1.60
 -11   3   1    5.00    2.40
 -11   3   1    3.00    1.90
 -11   3   1    4.90    1.90
 -11   3   1    3.20    3.20
  10  -3  -1   17.80    7.40
  10  -3  -1   26.30    4.00
  10  -3  -1   -3.40   13.70
  10  -3  -1   28.90    7.40
  10  -3  -1   40.70    8.30
  10  -3  -1   28.20   10.20
 -10   3   1   20.20    4.00
 -10   3   1   18.70    4.00
 -10   3   1   26.00    4.00
 -10   3   1   31.30    6.10
 -10   3   1   19.40    4.30
   9  -3  -1   49.80   10.60
   9  -3  -1   62.79    7.50
   9  -3  -1   41.30    9.30
   9  -3  -1   91.39   18.20
  -9   3   1   50.79    7.00
  -9   3   1   57.49    7.50
   8  -3  -1   32.90    6.50
   8  -3  -1   36.90    5.70
   8  -3  -1   41.10    7.80
   8  -3  -1   26.70    7.90
   8  -3  -1   20.10   13.40
   8  -3  -1   22.40    5.10
  -8   3   1   27.10    4.20
  -8   3   1   35.00    6.40
  -8   3   1   30.10    4.30
  -8   3   1   27.50    4.50
  -8   3   1   25.50    4.40
   7  -3  -1    8.70    3.50
   7  -3  -1    5.60    4.80
   7  -3  -1   14.80    8.10
   7  -3  -1    3.50    2.60
   7  -3  -1    4.10    4.10
   7  -3  -1    3.50    2.60
   7  -3  -1   10.30    3.90
  -7   3   1    8.00    2.00
  -7   3   1   10.40    2.30
  -7   3   1    7.00    3.10
  -7   3   1   12.30    3.70
   6  -3  -1   62.59    8.90
   6  -3  -1   55.39    8.50
  -6   3   1   77.99    9.30
  -6   3   1   68.79    8.00
  -6   3   1   81.39   11.30
  -6   3   1   65.89    7.80
   5  -3  -1   50.39    6.70
   5  -3  -1   38.60    6.00
   5  -3  -1   40.20    6.20
  -5   3   1   46.80    5.50
  -5   3   1   52.59    6.60
  -5   3   1   49.20    5.60
   4  -3  -1  830.62   84.29
  -4   3   1  721.63   83.69
  -4   3   1  859.41   84.59
   3  -3  -1   92.59    9.80
   3  -3  -1   85.49    8.80
   3  -3  -1   75.79    9.20
  -3   3   1   72.69    9.40
  -3   3   1   84.39    8.60
   2  -3  -1  282.07   27.70
   2  -3  -1  314.07   28.20
  -2   3   1  226.08   27.70
  -2   3   1  226.28   27.30
   1  -3  -1  966.10   88.49
  -1   3   1  730.43   88.39
   0  -3  -1   66.39    6.90
   0   3   1   64.49    6.90
   0   3   1   58.19    6.80
  -1  -3  -1   16.40    1.90
  -1  -3  -1   17.10    1.70
   1   3   1   12.70    1.90
  -2  -3  -1   25.60    3.00
   2   3   1   26.90    3.10
  -3  -3  -1   30.00    3.50
   3   3   1   28.30    3.50
  -4  -3  -1   28.20    3.20
   4   3   1   27.10    3.20
   4   3   1   20.50    3.20
  -5  -3  -1   15.30    2.50
  -5  -3  -1   13.30    2.20
  -6  -3  -1  360.66   37.30
  -6  -3  -1  309.87   37.90
   6   3   1  399.26   38.00
  -7  -3  -1  217.08   24.40
  -7  -3  -1  198.48   25.10
  -7  -3  -1  216.58   24.60
   7   3   1  274.77   25.30
   7   3   1  256.77   28.40
  -8  -3  -1   55.99    8.00
  -8  -3  -1   67.49    8.10
  -8  -3  -1   48.20    6.50
   8   3   1   62.09   10.80
  -9  -3  -1   -1.20    2.70
   9   3   1    1.10    1.90
   9   3   1   -3.00    7.10
   9   3   1    0.90    2.20
   9   3   1    4.70    2.50
   9   3   1    3.90    3.30
   9   3   1    2.20    5.00
 -10  -3  -1   69.89   11.20
 -10  -3  -1   84.29    9.10
 -10  -3  -1   71.09    9.00
  10   3   1   69.99   13.50
  10   3   1   71.89   10.30
  10   3   1   87.19   11.10
 -11  -3  -1   16.00    3.40
 -11  -3  -1   15.30    3.60
  11   3   1   13.90    4.40
  11   3   1   18.60    4.10
  11   3   1   26.60    4.90
  11   3   1   16.30    5.10
  11   3   1   14.60   11.00
 -12  -3  -1   13.10    2.60
 -12  -3  -1    6.20    3.30
 -12  -3  -1   11.90    3.00
  12   3   1    8.20   10.10
  12   3   1    9.90    4.50
  12   3   1   19.40    4.30
  12   3   1   13.10    6.70
 -13  -3  -1   11.20    2.40
 -13  -3  -1    7.20    2.70
 -13  -3  -1    7.20    2.50
  13   3   1    2.10    3.50
  13   3   1   -0.80    6.60
  13   3   1   10.80    9.50
  13   3   1   13.80    5.20
  13   3   1    7.90    3.20
  12  -4  -1    3.30    3.20
  12  -4  -1    5.40    1.90
 -12   4   1    4.40    3.00
 -12   4   1    5.30    1.60
  11  -4  -1    2.40    1.50
  11  -4  -1    0.60    3.30
  11  -4  -1    7.20    3.20
  11  -4  -1   -0.90    7.20
  11  -4  -1   -1.30    8.20
 -11   4   1    2.70    1.50
 -11   4   1    4.30    2.00
 -11   4   1    4.00    1.60
 -11   4   1    9.60    3.50
 -11   4   1    4.90    2.40
  10  -4  -1   31.00    5.60
  10  -4  -1   10.60    6.10
  10  -4  -1   16.50    3.60
  10  -4  -1   10.20    5.20
  10  -4  -1   -0.10   13.30
 -10   4   1   18.50    3.30
 -10   4   1   22.30    5.00
 -10   4   1   17.10    3.80
 -10   4   1   17.50    3.20
   9  -4  -1   25.80    7.70
   9  -4  -1   12.90   14.30
   9  -4  -1   20.80    6.50
   9  -4  -1   36.60   10.40
   9  -4  -1   20.90    4.20
   9  -4  -1   27.70    8.00
  -9   4   1   22.70    4.20
  -9   4   1   21.30    5.60
   8  -4  -1   -2.50    1.90
   8  -4  -1    4.10    7.00
   8  -4  -1    0.10    3.20
   8  -4  -1   -2.50    2.70
   8  -4  -1   -2.30    8.40
   8  -4  -1   -6.70   12.20
   8  -4  -1    3.00    2.00
   8  -4  -1    5.00    4.60
  -8   4   1    0.50    1.50
  -8   4   1   -0.70    2.60
  -8   4   1   -0.10    1.40
  -8   4   1   -4.60    3.60
  -8   4   1    5.10    4.40
  -8   4   1    4.00    2.00
   7  -4  -1   37.60    7.70
   7  -4  -1   17.50    4.90
   7  -4  -1   25.10    5.80
   7  -4  -1   20.00    6.90
   7  -4  -1   20.30    3.90
   7  -4  -1   25.80    5.60
   7  -4  -1   37.00   13.30
   7  -4  -1   28.20   13.30
  -7   4   1   26.90    4.10
  -7   4   1   28.20    3.90
  -7   4   1   29.20    4.20
  -7   4   1   22.40    3.80
  -7   4   1   36.80    6.00
   6  -4  -1   40.30    8.10
   6  -4  -1   47.30    7.00
   6  -4  -1   32.30   15.30
   6  -4  -1   36.90    7.00
   6  -4  -1   36.60    6.80
   6  -4  -1   66.29    8.40
  -6   4   1   38.00    6.90
  -6   4   1   51.29    5.90
  -6   4   1   55.39    6.10
  -6   4   1   46.30    5.70
  -6   4   1   49.80    6.00
   5  -4  -1   -1.00    1.20
   5  -4  -1    3.40    2.60
   5  -4  -1    2.50    2.10
  -5   4   1    0.00    1.00
  -5   4   1    0.40    1.10
  -5   4   1   -0.20    1.70
  -5   4   1    1.20    1.10
   4  -4  -1   57.09    8.00
   4  -4  -1   59.49    8.40
   4  -4  -1   59.19    8.00
  -4   4   1   69.49    7.50
  -4   4   1   74.59    7.60
  -4   4   1   59.69    8.20
  -4   4   1   75.79    7.60
   3  -4  -1 2014.80  193.28
   3  -4  -1 1750.02  193.78
  -3   4   1 2024.00  193.18
  -3   4   1 1684.73  193.88
  -3   4   1 1821.32  193.28
   2  -4  -1   84.79    8.60
  -2   4   1   60.19    8.20
   1  -4  -1    1.90    0.90
   1  -4  -1    2.00    1.10
   1  -4  -1    2.00    0.60
  -1   4   1    1.20    0.90
  -1   4   1    2.90    0.90
  -1   4   1    1.10    0.50
   0  -4  -1  139.99   14.70
   0   4   1  134.49   14.60
   1   4   1  720.63   75.39
   1   4   1  724.93   75.09
  -2  -4  -1  835.22   86.29
  -2  -4  -1  720.33   86.19
  -2  -4  -1  881.51   86.19
   2   4   1  880.51   86.39
  -3  -4  -1  221.98   24.30
  -3  -4  -1  233.18   24.10
   3   4   1  235.48   24.30
  -4  -4  -1  332.77   32.80
   4   4   1  337.57   32.90
   4   4   1  260.47   33.10
  -5  -4  -1  174.58   19.40
   5   4   1  184.48   19.40
  -6  -4  -1   16.50    3.40
  -6  -4  -1   23.00    2.60
   6   4   1   23.30    3.10
   6   4   1   23.00    3.50
  -7  -4  -1   78.69    9.00
  -7  -4  -1   88.09    9.20
  -7  -4  -1   76.89   10.00
   7   4   1   93.59   13.20
  -8  -4  -1  154.68   19.60
   8   4   1  178.68   23.20
   8   4   1  170.48   19.50
   8   4   1  193.68   19.70
  -9  -4  -1    7.30    3.90
  -9  -4  -1    6.90    2.00
   9   4   1    7.90    3.60
   9   4   1   13.20    3.10
   9   4   1    7.80    5.70
   9   4   1   11.10    3.10
   9   4   1    8.10    2.90
   9   4   1   10.60    9.60
   9   4   1   11.90    3.60
 -11  -4  -1   20.40    3.30
 -11  -4  -1   18.00    3.30
 -11  -4  -1   12.70    3.50
  11   4   1   15.40    4.20
  11   4   1   15.30    6.60
  11   4   1    9.80    4.20
  11   4   1   20.60   10.10
 -12  -4  -1   69.59    8.30
 -12  -4  -1   67.79    8.30
 -12  -4  -1   59.79    7.90
  12   4   1   46.90    8.60
  12   4   1   95.29   17.30
  12   4   1   80.69   13.30
 -13  -4  -1   18.80    3.80
  13   4   1   15.20    3.60
  13   4   1    4.00    8.70
  13   4   1   14.80    5.40
  13   4   1   15.90    3.70
  11  -5  -1    8.50    2.60
  11  -5  -1    1.40    3.70
  11  -5  -1    5.00    1.80
  11  -5  -1    0.10    3.10
 -11   5   1    8.00    1.90
 -11   5   1    4.40    1.40
 -11   5   1    3.80    2.70
 -11   5   1    6.20    3.00
  10  -5  -1    8.20    4.50
  10  -5  -1    4.00    5.90
  10  -5  -1    2.80    8.90
  10  -5  -1    2.80    1.80
  10  -5  -1    1.50    3.30
  10  -5  -1   -0.10    1.70
 -10   5   1   -0.50    1.20
 -10   5   1    0.70    1.30
 -10   5   1    2.20    2.80
 -10   5   1    1.00    1.60
 -10   5   1    0.90    2.20
   9  -5  -1   15.20   10.80
   9  -5  -1   20.90    4.30
   9  -5  -1   22.40    5.70
   9  -5  -1   30.00    7.80
   9  -5  -1   16.80    6.70
   9  -5  -1   19.80    7.00
  -9   5   1   25.70    3.90
  -9   5   1   19.50    3.70
  -9   5   1   24.90    5.70
   8  -5  -1   73.19   12.20
   8  -5  -1   39.30    9.60
   8  -5  -1   36.80    6.60
   8  -5  -1   49.80    9.30
  -8   5   1   59.79    9.30
  -8   5   1   55.29   10.00
  -8   5   1   55.39    8.80
  -8   5   1   51.29    6.60
   7  -5  -1    2.90    5.70
   7  -5  -1   -5.90    9.20
   7  -5  -1   -0.60    2.40
   7  -5  -1   -0.70    1.70
   7  -5  -1    1.70    2.70
   7  -5  -1   -3.40    6.90
   7  -5  -1   -1.60    3.50
  -7   5   1    0.00    1.30
  -7   5   1    1.60    1.80
  -7   5   1    3.40    3.20
  -7   5   1    0.80    1.50
  -7   5   1    2.20    1.60
  -7   5   1    6.00    4.00
  -7   5   1    1.00    2.70
   6  -5  -1   26.80   11.30
   6  -5  -1    4.10    5.30
   6  -5  -1    8.10    4.30
   6  -5  -1    1.80    1.90
   6  -5  -1    3.40    2.60
   6  -5  -1    8.20    7.50
   6  -5  -1    6.60    3.50
   6  -5  -1   15.80    4.30
   6  -5  -1    2.30    2.40
  -6   5   1   11.40    4.00
  -6   5   1    5.70    2.00
  -6   5   1    5.10    1.90
  -6   5   1    8.20    2.10
  -6   5   1    9.20    2.20
  -6   5   1   10.90    3.60
   5  -5  -1    7.20    3.10
   5  -5  -1    7.80    3.80
   5  -5  -1    3.50    5.50
   5  -5  -1    5.00    2.60
   5  -5  -1    1.80    1.90
   5  -5  -1    3.10    1.70
  -5   5   1    1.60    1.50
  -5   5   1    2.50    1.40
  -5   5   1    3.70    1.50
  -5   5   1    7.70    2.90
  -5   5   1    1.10    1.30
  -5   5   1    5.10    2.60
   4  -5  -1   47.80    6.80
   4  -5  -1   46.40    6.60
   4  -5  -1   38.60    6.20
   4  -5  -1   50.09    6.90
  -4   5   1   55.09    7.00
  -4   5   1   52.49    5.90
  -4   5   1   48.30    6.10
  -4   5   1   60.19    6.10
  -4   5   1   49.99    6.00
   3  -5  -1  407.86   40.70
   3  -5  -1  387.36   41.50
   3  -5  -1  350.86   41.20
  -3   5   1  410.16   40.70
  -3   5   1  361.56   40.50
  -3   5   1  415.26   40.50
  -3   5   1  328.47   41.20
  -3   5   1  422.56   40.60
  -2   5   1  175.88   18.30
  -2   5   1  156.48   17.60
   1  -5  -1   40.90    5.60
   1  -5  -1   42.70    5.40
  -1   5   1   45.60    5.20
  -1   5   1   42.90    5.20
  -1   5   1   50.49    5.20
   0  -5  -1    2.50    1.10
   0  -5  -1    4.50    0.90
   0  -5  -1    3.30    1.10
   0   5   1    3.40    0.90
   0   5   1    2.10    0.90
   0   5   1    2.50    1.20
   0   5   1    2.60    1.20
  -1  -5  -1    4.30    1.10
  -1  -5  -1    4.30    0.90
   1   5   1    5.10    1.50
   1   5   1    3.80    1.20
   1   5   1    2.70    0.80
   1   5   1    3.20    0.90
   1   5   1    2.80    0.90
   2   5   1   54.29    6.30
   2   5   1   57.79    6.40
  -3  -5  -1   15.80    2.30
  -3  -5  -1   15.70    2.20
   3   5   1   17.10    2.40
   3   5   1   18.60    2.40
   5   5   1   13.50    2.70
  -6  -5  -1   30.90    3.20
  -6  -5  -1   21.40    3.70
   6   5   1   25.80    3.50
  -7  -5  -1  150.88   16.50
  -7  -5  -1  139.89   16.60
  -7  -5  -1  139.19   17.20
   7   5   1  174.88   17.90
   7   5   1  174.58   20.80
   7   5   1  164.18   18.20
   7   5   1  155.88   17.50
  -8  -5  -1    6.00    2.60
   8   5   1    4.60    5.30
   8   5   1    5.10    2.90
   8   5   1    1.60    1.80
   8   5   1    2.60    7.20
   8   5   1    2.80    2.40
  -9  -5  -1    2.50    1.40
  -9  -5  -1    1.20    1.60
   9   5   1    4.00    2.90
   9   5   1   -4.20    5.80
   9   5   1   12.20    3.40
   9   5   1    3.80    2.30
   9   5   1    4.60    5.70
 -10  -5  -1    1.90    4.10
  10   5   1   10.10    6.00
  10   5   1    7.70    8.50
  10   5   1    6.40    3.20
  10   5   1    7.70    2.90
  10   5   1    2.90    2.80
  10   5   1    6.20    2.80
 -11  -5  -1    4.80    2.10
 -11  -5  -1    4.10    2.10
  11   5   1    1.60    5.80
  11   5   1    2.10    2.40
  11   5   1    5.90    3.40
  11   5   1   -4.70    7.70
  11   5   1    9.10    3.20
 -12  -5  -1    2.10    1.80
 -12  -5  -1   -2.00    1.40
 -12  -5  -1   -2.70    2.50
  12   5   1   -0.90    2.00
  12   5   1   -0.60    1.60
  12   5   1    1.40    4.80
  12   5   1    0.30    2.90
  12   5   1    0.20    6.10
 -13  -5  -1   14.00    3.40
 -13  -5  -1   12.90    3.00
 -13  -5  -1   19.50    3.10
  13   5   1   10.80    3.00
  13   5   1   21.10    6.20
  13   5   1    9.70    9.90
  13   5   1   22.00    4.90
  11  -6  -1   16.40    3.50
 -11   6   1    9.20    3.20
 -11   6   1   11.50    2.30
  10  -6  -1    8.50    3.20
  10  -6  -1    8.40    2.20
  10  -6  -1   -0.60    1.60
  10  -6  -1    2.40    3.80
  10  -6  -1    5.10    4.40
 -10   6   1    2.80    1.90
 -10   6   1    2.00    1.50
 -10   6   1    4.10    2.80
 -10   6   1    5.60    2.10
   9  -6  -1   -2.30    8.00
   9  -6  -1    5.70    4.80
   9  -6  -1   -1.60    2.50
   9  -6  -1    8.60    5.30
   9  -6  -1   -0.50    1.70
  -9   6   1    0.50    1.20
  -9   6   1    0.60    1.40
  -9   6   1    3.30    1.90
   8  -6  -1   -3.30    3.90
   8  -6  -1   -6.30    9.20
   8  -6  -1    1.10    2.20
   8  -6  -1   10.70    5.10
   8  -6  -1    2.60    5.60
   8  -6  -1    0.00    3.10
   8  -6  -1   -0.30    2.00
  -8   6   1    0.50    2.90
  -8   6   1    0.90    1.40
  -8   6   1    2.00    1.70
   7  -6  -1    3.90    4.70
   7  -6  -1    2.60    3.90
   7  -6  -1   -4.00    4.90
   7  -6  -1    0.40    2.20
   7  -6  -1  -14.90   11.20
   7  -6  -1   -0.60    2.60
   7  -6  -1    0.90    1.70
  -7   6   1   -0.30    1.40
  -7   6   1   -0.50    3.00
  -7   6   1    6.70    4.20
  -7   6   1    0.20    1.30
   6  -6  -1    5.80    3.40
   6  -6  -1    7.00   11.60
   6  -6  -1    8.50    3.60
   6  -6  -1    8.60    4.00
   6  -6  -1   17.70    4.90
   6  -6  -1    7.50    5.20
   6  -6  -1    5.20    2.40
   6  -6  -1   12.20    4.20
  -6   6   1    7.30    2.40
  -6   6   1    9.60    2.40
  -6   6   1    4.30    3.60
  -6   6   1    9.10    2.30
  -6   6   1   15.00    4.50
  -6   6   1    5.20    2.00
   5  -6  -1   13.10    3.70
   5  -6  -1    9.20    4.20
   5  -6  -1    5.30    2.40
   5  -6  -1    6.20    2.30
   5  -6  -1   10.10    4.10
  -5   6   1    9.30    2.10
  -5   6   1    8.90    2.20
  -5   6   1   16.80    4.30
  -5   6   1    5.00    1.80
   4  -6  -1   10.50    3.10
   4  -6  -1   11.80    3.30
   4  -6  -1   12.00    2.80
  -4   6   1   18.90    4.30
  -4   6   1   17.50    2.90
  -4   6   1   10.70    2.40
  -4   6   1   12.90    2.60
  -4   6   1   19.10    3.70
  -4   6   1   14.20    2.70
   3  -6  -1  313.97   31.50
   3  -6  -1  283.17   32.30
   3  -6  -1  315.57   32.50
  -3   6   1  278.57   32.20
  -3   6   1  283.67   31.40
  -3   6   1  277.37   31.50
  -3   6   1  324.67   31.40
   2  -6  -1   -0.10    1.40
   2  -6  -1   -1.00    0.90
   2  -6  -1    0.00    0.80
  -2   6   1    0.30    0.60
  -2   6   1    0.60    1.20
  -2   6   1   -0.40    1.00
  -2   6   1    0.90    0.80
  -2   6   1    2.10    1.10
  -2   6   1   -0.40    1.20
   1  -6  -1 1152.58  113.99
   1  -6  -1 1054.59  114.09
  -1   6   1 1155.08  113.69
  -1   6   1 1006.00  113.59
  -1   6   1 1081.99  114.09
   0  -6  -1    7.40    1.60
   0  -6  -1    4.60    1.70
   0  -6  -1    6.10    1.30
   0   6   1    7.80    1.30
   0   6   1    5.60    1.70
   0   6   1    9.70    2.00
   0   6   1    6.30    1.50
  -1  -6  -1   38.60    5.40
  -1  -6  -1   52.29    5.30
  -1  -6  -1   48.90    5.10
   1   6   1   45.70    5.50
   1   6   1   36.60    5.40
   1   6   1   46.40    5.20
   1   6   1   44.20    5.00
  -2  -6  -1  253.97   27.90
  -2  -6  -1  277.07   27.80
   2   6   1  274.57   28.10
   2   6   1  253.07   27.90
  -3  -6  -1   26.60    3.00
  -3  -6  -1   23.00    3.20
   3   6   1   25.40    3.40
  -4  -6  -1    1.60    0.90
   4   6   1    0.10    0.70
   4   6   1    1.50    1.00
  -5  -6  -1  277.27   29.70
   5   6   1  272.87   29.60
   5   6   1  284.07   29.70
  -6  -6  -1   93.49   12.00
   6   6   1  120.19   12.30
   6   6   1  111.59   12.10
  -7  -6  -1   36.80    5.80
  -7  -6  -1   40.10    4.90
   7   6   1   44.20    6.10
   7   6   1   47.30    9.60
   7   6   1   44.50    6.10
   7   6   1   47.20    6.00
   7   6   1   42.00    6.60
  -8  -6  -1   13.20    2.50
  -8  -6  -1   20.90    4.10
   8   6   1   15.60    4.10
   8   6   1   17.10    4.00
   8   6   1   21.70    3.90
   8   6   1   22.90   10.50
   8   6   1   26.50    7.20
  -9  -6  -1  111.89   14.40
   9   6   1  141.99   19.10
   9   6   1  119.89   14.90
   9   6   1  116.19   14.00
   9   6   1  106.39   14.30
   9   6   1  117.19   14.10
   9   6   1  163.28   26.20
 -10  -6  -1   63.59    7.90
 -10  -6  -1   66.59    9.40
  10   6   1   66.39    8.60
  10   6   1   57.69    8.70
 -11  -6  -1   13.00    2.80
 -11  -6  -1   10.80    3.00
  11   6   1    8.50    3.10
  11   6   1   31.80   13.50
  11   6   1   16.90    3.80
  11   6   1   25.70    7.90
 -12  -6  -1   -0.60    2.50
 -12  -6  -1   -2.70    1.50
 -12  -6  -1   -1.80    1.50
  12   6   1    1.20    2.60
  12   6   1   -3.30    4.30
  12   6   1   -1.10    1.50
  12   6   1   -0.30    1.40
  12   6   1   -0.90    8.70
  12   6   1   -4.00    2.60
 -13  -6  -1    0.40    1.40
 -13  -6  -1    2.90    1.90
  13   6   1   -0.70    1.30
  13   6   1    2.10    2.70
  13   6   1   -7.70    4.30
  13   6   1    3.00    3.70
  10  -7  -1    4.60    2.60
  10  -7  -1    4.80    1.90
  10  -7  -1   -1.30    1.30
 -10   7   1    0.60    1.50
 -10   7   1    4.20    2.10
 -10   7   1    3.70    1.60
 -10   7   1    1.70    1.10
 -10   7   1    0.80    2.00
   9  -7  -1   44.10    8.20
   9  -7  -1   45.30    8.10
   9  -7  -1   35.50    6.80
  -9   7   1   33.20    5.60
  -9   7   1   41.50    5.40
  -9   7   1   50.79    5.60
   8  -7  -1   -2.20    4.60
   8  -7  -1    2.10    5.20
   8  -7  -1   -7.10    4.40
   8  -7  -1    8.80    9.30
   8  -7  -1    3.20    2.20
   8  -7  -1   -0.90    2.20
   8  -7  -1    1.50    3.20
  -8   7   1    5.80    2.20
  -8   7   1    2.80    2.30
  -8   7   1    1.70    2.80
  -8   7   1    1.60    1.60
  -8   7   1    1.00    1.50
   7  -7  -1   -9.10   11.50
   7  -7  -1    0.40    4.50
   7  -7  -1    1.00    4.40
   7  -7  -1   -1.70    1.70
   7  -7  -1    5.10    4.20
   7  -7  -1    0.20    3.20
   7  -7  -1    0.20    2.50
  -7   7   1    2.20    1.70
  -7   7   1   -0.10    2.10
  -7   7   1    3.30    2.70
  -7   7   1    0.40    1.80
  -7   7   1   -0.50    1.30
  -7   7   1    1.00    3.30
  -7   7   1    5.70    5.20
   6  -7  -1   -3.00   12.40
   6  -7  -1   14.40    3.90
   6  -7  -1   22.40    5.80
   6  -7  -1   15.20    5.80
   6  -7  -1   24.60    5.00
   6  -7  -1   13.40    4.90
   6  -7  -1   27.90    6.70
  -6   7   1   26.10    4.20
  -6   7   1   22.30    5.40
  -6   7   1   24.30    4.30
  -6   7   1   17.60    3.60
  -6   7   1   22.00    3.70
  -6   7   1   16.10    3.30
   5  -7  -1  460.05   52.59
   5  -7  -1  444.46   51.69
   5  -7  -1  492.35   52.69
  -5   7   1  504.75   51.29
  -5   7   1  510.35   50.89
   4  -7  -1    1.70    1.50
   4  -7  -1    0.60    1.80
   4  -7  -1    1.40    1.10
   4  -7  -1    2.30    2.40
   4  -7  -1    0.40    1.50
   4  -7  -1    2.60    2.90
   4  -7  -1    5.00    3.70
   4  -7  -1    5.70    2.70
  -4   7   1    2.80    1.40
  -4   7   1    4.60    1.80
  -4   7   1    8.10    3.10
  -4   7   1    5.20    1.60
  -4   7   1    7.40    3.00
  -4   7   1    1.60    1.40
  -3   7   1   16.60    2.80
   2  -7  -1   40.40    5.10
   2  -7  -1   34.60    4.60
  -2   7   1   25.20    3.90
  -2   7   1   28.90    3.80
  -2   7   1   27.70    3.80
   1  -7  -1 2845.72  277.87
   1  -7  -1 2276.87  276.87
   1  -7  -1 2462.15  277.57
  -1   7   1 2835.82  278.07
  -1   7   1 2930.61  277.57
   0  -7  -1   84.79   10.80
   0  -7  -1  101.69   10.90
   0  -7  -1   94.79   10.60
   0   7   1   86.29   10.80
   0   7   1  104.19   10.60
  -1  -7  -1 1409.26  133.89
  -1  -7  -1 1122.09  134.09
  -1  -7  -1 1463.95  133.79
   1   7   1 1296.67  133.79
   1   7   1 1246.28  134.19
   1   7   1 1171.78  133.59
  -2  -7  -1  330.57   38.90
  -2  -7  -1  388.86   38.70
   2   7   1  335.77   38.90
   2   7   1  415.86   38.80
  -3  -7  -1 1906.51  193.38
  -3  -7  -1 1816.42  193.58
  -4  -7  -1  243.88   29.50
  -4  -7  -1  321.07   29.50
   4   7   1  269.07   29.80
  -5  -7  -1    4.10    0.90
  -5  -7  -1    2.00    1.50
  -5  -7  -1    3.30    1.50
   5   7   1    2.90    1.30
  -6  -7  -1    9.50    2.20
  -6  -7  -1    8.00    1.60
   6   7   1    5.60    2.40
   6   7   1    6.40    1.70
   6   7   1    8.50    2.40
  -7  -7  -1   37.70    4.80
  -7  -7  -1   31.60    3.80
   7   7   1   42.70    5.80
   7   7   1   28.30    7.50
   7   7   1   25.20    4.20
   7   7   1   29.80    5.30
   7   7   1   28.90    4.90
   7   7   1   26.70    5.40
  -8  -7  -1    8.70    2.90
  -8  -7  -1    5.10    1.90
  -8  -7  -1    6.00    1.40
   8   7   1   10.70    5.90
   8   7   1    9.50    2.60
   8   7   1   20.60    9.50
   8   7   1    7.70    3.00
   8   7   1    6.60    2.80
   8   7   1    9.30    3.00
   8   7   1    6.10    2.70
  -9  -7  -1   11.40    2.50
  -9  -7  -1   14.20    4.70
   9   7   1   11.80    3.40
   9   7   1   14.10    3.70
   9   7   1    9.10    6.30
   9   7   1   14.20    3.70
   9   7   1   14.00    4.20
   9   7   1   26.30   10.90
 -10  -7  -1   18.40    3.80
 -10  -7  -1   19.00    3.60
  10   7   1   29.60    8.90
  10   7   1   21.90    4.70
  10   7   1   25.20    4.30
 -11  -7  -1   12.50    2.70
  11   7   1    7.10    5.10
  11   7   1    3.50    2.40
  11   7   1   11.10    9.40
  11   7   1    7.60    2.80
  11   7   1    8.30    3.60
 -12  -7  -1   34.30    5.50
 -12  -7  -1   41.70    5.70
  12   7   1   44.70    6.80
  13   7   1   35.70   13.60
  13   7   1   35.40    7.20
  13   7   1   25.10    5.30
  10  -8  -1    0.30    1.00
  10  -8  -1    0.90    1.40
  10  -8  -1   -2.00    1.70
 -10   8   1   -0.20    1.20
 -10   8   1   -0.70    1.30
 -10   8   1    0.40    0.70
   9  -8  -1   -0.30    2.40
   9  -8  -1   -2.20    2.10
   9  -8  -1   -2.60    1.80
   9  -8  -1   -0.20    1.90
  -9   8   1    0.30    1.80
  -9   8   1    1.00    1.10
  -9   8   1   -0.90    1.20
  -9   8   1    2.20    1.80
  -9   8   1    1.80    1.50
   7  -8  -1    0.00    4.60
   7  -8  -1    5.80    5.10
   7  -8  -1    5.30    3.40
   7  -8  -1    6.80    2.70
   7  -8  -1   -1.30    3.40
   7  -8  -1    0.80    2.90
  -7   8   1    1.70    2.10
  -7   8   1    2.90    1.70
  -7   8   1    7.90    3.10
  -7   8   1    1.60    1.60
  -7   8   1   -0.50    1.70
  -7   8   1    3.90    3.50
   6  -8  -1   28.70    7.30
   6  -8  -1   36.30    7.10
   6  -8  -1   32.70    7.10
   6  -8  -1   35.50    5.80
   6  -8  -1   27.10    5.90
  -6   8   1   36.50    4.90
  -6   8   1   23.70    6.70
  -6   8   1   39.90    5.20
  -6   8   1   36.10    5.40
  -6   8   1   43.40    6.90
  -6   8   1   41.60    7.00
   5  -8  -1  124.69   15.20
   5  -8  -1  126.29   14.40
   5  -8  -1  107.49   13.80
   5  -8  -1   96.69   15.00
  -5   8   1  133.69   13.80
  -5   8   1  104.49   14.60
  -5   8   1  131.29   13.70
   4  -8  -1    7.00    2.90
   4  -8  -1    2.30    2.10
   4  -8  -1    2.80    3.00
   4  -8  -1   15.80    5.10
   4  -8  -1    1.00    1.80
   4  -8  -1    4.90    2.70
   4  -8  -1    2.40    2.00
  -4   8   1    6.40    2.10
  -4   8   1   10.50    3.80
  -4   8   1    2.70    1.60
  -4   8   1    5.70    1.80
  -4   8   1    6.70    3.20
  -4   8   1    4.00    1.60
   3  -8  -1   69.99    8.80
   3  -8  -1   57.49    8.50
   3  -8  -1   50.69    7.40
   3  -8  -1   65.89    8.30
   3  -8  -1   56.59    8.40
  -3   8   1   60.89    7.60
  -3   8   1   70.79    7.60
  -3   8   1   67.69    7.70
  -3   8   1   68.49    7.60
  -3   8   1   74.29    8.90
   2  -8  -1  137.39   16.10
   2  -8  -1  146.39   16.30
  -2   8   1  137.09   16.30
   1  -8  -1  194.98   19.00
   1  -8  -1  145.09   19.00
   1  -8  -1  189.08   18.90
   1  -8  -1  170.88   19.60
   1  -8  -1  157.08   19.20
  -1   8   1  172.88   18.90
  -1   8   1  180.98   18.90
  -1   8   1  172.38   19.00
  -1   8   1  187.48   19.70
  -1   8   1  182.78   18.90
   0  -8  -1  150.18   18.40
   0  -8  -1  169.78   17.90
   0  -8  -1  182.68   18.00
   0  -8  -1  161.08   18.10
   0   8   1  160.28   18.10
   0   8   1  160.18   18.00
   0   8   1  160.78   18.40
   0   8   1  186.48   18.20
  -1  -8  -1 2792.12  320.17
  -1  -8  -1 3243.58  319.87
  -1  -8  -1 3450.75  319.87
  -1  -8  -1 3455.35  319.77
   1   8   1 3002.90  319.77
   1   8   1 3259.47  320.27
   1   8   1 2824.12  319.97
   1   8   1 2990.80  320.57
   1   8   1 2669.23  320.27
  -2  -8  -1    0.50    1.10
  -2  -8  -1    0.00    0.80
  -2  -8  -1    1.80    1.10
   2   8   1    0.40    1.00
   2   8   1    0.70    1.20
   2   8   1    0.80    1.60
   2   8   1    1.00    1.10
  -3  -8  -1  336.17   38.70
  -3  -8  -1  375.46   38.60
   3   8   1  386.46   39.00
  -4  -8  -1  132.29   15.00
  -4  -8  -1  156.98   15.00
  -4  -8  -1  129.99   15.30
   4   8   1  139.29   15.70
  -5  -8  -1   38.80    4.30
  -5  -8  -1   31.70    4.80
  -5  -8  -1   39.70    4.70
   5   8   1   30.00    4.80
  -6  -8  -1   17.20    2.40
  -6  -8  -1   14.30    3.20
  -6  -8  -1   17.40    3.20
   6   8   1   18.50    4.00
   6   8   1   12.70    2.70
   6   8   1   20.30    3.90
   6   8   1   18.50    3.80
   6   8   1   10.20    3.20
  -7  -8  -1   77.99    8.40
  -7  -8  -1   73.79    7.60
   7   8   1   50.99   12.00
   7   8   1   59.79    8.90
   7   8   1   82.59    9.30
   7   8   1   60.29    8.90
   7   8   1   52.79    7.90
   7   8   1   57.59    8.40
  -8  -8  -1    2.80    3.10
  -8  -8  -1    1.80    0.90
  -8  -8  -1    1.30    1.40
   8   8   1    0.60    1.90
   8   8   1    0.20    0.80
   8   8   1   13.60    9.40
   8   8   1    3.30    2.40
   8   8   1   -5.90    4.40
   8   8   1    3.40    2.30
   8   8   1    4.40    2.50
   8   8   1   -1.20    1.90
  -9  -8  -1   11.50    2.60
   9   8   1   16.90    7.30
   9   8   1   18.90    4.70
   9   8   1   13.20    4.10
   9   8   1   13.10    3.60
   9   8   1   18.20   11.90
   9   8   1   10.60    3.70
   9   8   1   22.20    4.50
 -10  -8  -1   24.70    4.00
  10   8   1   21.60    5.10
  10   8   1   37.00   15.30
 -11  -8  -1    2.80    2.00
 -11  -8  -1    8.30    2.30
  11   8   1   11.10    4.70
  11   8   1    3.90    9.30
  11   8   1    0.20    2.00
  11   8   1    7.50    3.30
  11   8   1    1.10    2.10
 -12  -8  -1    7.80    2.30
 -12  -8  -1    5.30    2.30
  12   8   1    3.30    2.10
  12   8   1   11.90    5.10
  12   8   1    8.90    3.40
  12   8   1   30.00   13.10
  12   8   1    8.20    2.70
 -13  -8  -1    7.50    2.90
 -13  -8  -1   13.10    2.50
  13   8   1    9.10    2.50
  13   8   1   -0.50    9.20
  13   8   1    7.00    2.20
   9  -9  -1    0.40    1.90
   9  -9  -1    0.20    2.20
   9  -9  -1    2.60    1.60
  -9   9   1    0.10    1.20
  -9   9   1    0.90    0.90
  -9   9   1   -0.90    1.40
  -9   9   1   -0.70    1.60
   8  -9  -1    1.70    2.00
   8  -9  -1   -1.70    2.60
   8  -9  -1    3.90    2.40
  -8   9   1   -0.40    1.90
  -8   9   1    2.90    2.00
  -8   9   1   -1.20    1.00
  -8   9   1    0.80    1.70
   7  -9  -1   28.70    5.50
   7  -9  -1   41.60    7.50
   7  -9  -1   21.40    5.50
   7  -9  -1   34.40    5.50
  -7   9   1   25.30    4.70
  -7   9   1   28.40    5.70
  -7   9   1   26.40    4.40
  -7   9   1   30.00    4.90
   6  -9  -1   67.89   10.40
   6  -9  -1   79.59    9.20
   6  -9  -1   59.09    9.10
   6  -9  -1   76.59   10.20
  -6   9   1   70.49    8.50
  -6   9   1   80.29   10.60
  -6   9   1   47.20   11.10
  -6   9   1   68.49    8.30
  -6   9   1   53.69    8.00
  -6   9   1   69.19    8.40
   5  -9  -1   62.29    9.20
   5  -9  -1   79.59   11.50
   5  -9  -1   62.89    9.60
   5  -9  -1   82.19   10.80
  -5   9   1   76.59    8.80
  -5   9   1   67.29    8.80
  -5   9   1   81.19    9.20
   4  -9  -1    0.10    1.80
   4  -9  -1   -1.00    3.10
   4  -9  -1    0.80    1.90
   4  -9  -1    0.20    2.10
  -4   9   1    0.50    1.90
  -4   9   1    1.90    1.60
  -4   9   1    0.90    2.80
   3  -9  -1    3.00    1.90
   3  -9  -1    3.40    3.30
   3  -9  -1    2.00    2.10
   3  -9  -1    1.90    2.20
   3  -9  -1    4.60    2.60
   3  -9  -1    1.50    1.00
   3  -9  -1    0.90    1.20
  -3   9   1    0.40    1.10
  -3   9   1    3.60    2.10
  -3   9   1    2.80    2.60
  -3   9   1    1.60    1.20
  -3   9   1    2.60    1.50
  -3   9   1    1.60    2.40
  -3   9   1    3.50    1.90
  -3   9   1    0.00    1.10
   2  -9  -1  211.88   28.10
   2  -9  -1  230.88   28.50
   2  -9  -1  255.57   27.70
   2  -9  -1  241.18   27.70
   2  -9  -1  278.57   29.00
   2  -9  -1  268.87   28.30
  -2   9   1  262.87   27.90
  -2   9   1  267.97   27.80
  -2   9   1  265.37   28.00
  -2   9   1  279.37   27.70
  -2   9   1  292.07   29.10
   1  -9  -1  130.49   13.00
   1  -9  -1  106.49   13.30
   1  -9  -1  100.69   13.30
   1  -9  -1  130.49   14.00
  -1   9   1   88.09   18.70
  -1   9   1  109.09   12.80
  -1   9   1  117.49   13.00
  -1   9   1  139.29   14.10
  -1   9   1  111.49   13.00
  -1   9   1  129.79   13.30
   0  -9  -1   69.39    8.40
   0  -9  -1   74.89    9.10
   0  -9  -1   81.99    8.60
   0  -9  -1   70.19    8.70
   0   9   1   86.89    8.90
   0   9   1   76.59    9.10
   0   9   1   68.99    8.70
   0   9   1   67.89    8.50
  -1  -9  -1  137.69   17.30
  -1  -9  -1  188.28   17.30
  -1  -9  -1  164.48   17.80
  -1  -9  -1  165.98   17.50
   1   9   1  139.09   17.40
   1   9   1  158.78   17.20
   1   9   1  143.69   17.40
   1   9   1  161.78   17.60
   1   9   1  176.08   17.90
  -2  -9  -1  107.39   12.00
  -2  -9  -1   94.99   12.10
  -2  -9  -1  114.69   11.90
  -2  -9  -1  114.29   11.80
   2   9   1  104.49   11.90
   2   9   1  112.09   12.30
  -3  -9  -1  420.06   49.70
  -3  -9  -1  515.25   49.70
  -3  -9  -1  527.85   49.60
  -3  -9  -1  426.26   49.90
   3   9   1  473.75   50.19
  -4  -9  -1    4.10    1.40
  -4  -9  -1    4.80    1.30
  -4  -9  -1    4.60    1.80
   4   9   1    6.10    2.00
  -5  -9  -1  236.48   25.30
  -5  -9  -1  275.37   25.50
  -5  -9  -1  261.37   25.20
  -5  -9  -1  244.88   25.70
   5   9   1  220.68   25.90
   5   9   1  235.98   26.20
   5   9   1  195.88   26.50
   5   9   1  209.48   26.30
  -6  -9  -1  198.68   21.10
  -6  -9  -1  209.68   20.90
  -6  -9  -1  217.58   21.50
   6   9   1  161.08   22.00
   6   9   1  174.58   21.90
   6   9   1  205.38   21.00
   6   9   1  175.18   21.50
   6   9   1  173.98   22.30
   6   9   1  221.98   22.20
  -7  -9  -1   -0.80    0.90
  -7  -9  -1    0.70    2.00
  -7  -9  -1   -1.20    2.80
   7   9   1   -1.30    1.40
   7   9   1    1.30    2.20
   7   9   1   -0.30    1.00
   7   9   1    4.50    2.70
   7   9   1   -3.20    1.70
   7   9   1    6.00    6.90
   7   9   1    2.30    2.00
  -8  -9  -1    1.20    2.10
  -8  -9  -1   -0.50    0.80
  -8  -9  -1    6.70    3.70
  -8  -9  -1   -1.00    1.50
   8   9   1    0.50    2.50
   8   9   1    1.30    1.30
   8   9   1    0.90    5.10
   8   9   1    0.10    1.70
   8   9   1   -1.40    2.30
   8   9   1    5.20    3.50
   8   9   1   -1.40    8.10
   8   9   1    1.10    2.50
  -9  -9  -1    5.90    1.70
   9   9   1    0.70    5.00
   9   9   1    8.20   11.20
   9   9   1    5.70    3.00
   9   9   1    3.00    2.90
   9   9   1    7.20    3.30
 -10  -9  -1    5.10    1.90
 -10  -9  -1   -1.50    1.60
  10   9   1    0.10    1.80
  10   9   1    0.90    4.90
  10   9   1    3.30    2.90
  10   9   1    8.70    9.00
  10   9   1    2.30    2.60
  10   9   1    4.20    2.60
 -11  -9  -1   13.10    2.90
  11   9   1   26.80   12.80
  11   9   1   11.10    3.30
  11   9   1    6.90    2.90
  11   9   1    8.80    3.70
  11   9   1   15.40    5.80
 -12  -9  -1    7.10    2.40
 -12  -9  -1    5.10    2.10
  12   9   1   10.10    9.20
  12   9   1    3.10    2.30
  12   9   1    6.30    4.10
  12   9   1   12.50    3.80
  12   9   1    3.70    2.30
 -13  -9  -1    3.70    1.70
  13   9   1    3.60    8.50
  13   9   1    5.50    2.00
  13   9   1    2.90    2.10
  13   9   1    1.70    3.20
   9 -10  -1    1.40    1.30
   9 -10  -1    2.20    1.60
  -9  10   1    0.40    1.10
  -9  10   1    0.20    1.20
   8 -10  -1    8.60    3.30
   8 -10  -1    6.80    2.90
  -8  10   1   14.30    2.70
  -8  10   1    7.10    2.20
  -8  10   1    3.70    2.40
   7 -10  -1   37.30    7.20
   7 -10  -1   54.89    7.60
  -7  10   1   49.40    8.30
  -7  10   1   47.80    6.50
   6 -10  -1    4.90    3.40
   6 -10  -1   16.80    3.80
   6 -10  -1   12.50    4.10
   6 -10  -1    9.40    3.80
   6 -10  -1    9.50    5.00
  -6  10   1    7.60    2.60
  -6  10   1   16.50    3.40
  -6  10   1    5.60    3.40
  -6  10   1    8.50    2.20
  -6  10   1    8.60    2.50
   5 -10  -1   10.50    4.30
   5 -10  -1    9.90    2.90
   5 -10  -1    5.90    3.20
   5 -10  -1   10.70    4.60
   5 -10  -1   10.40    4.00
  -5  10   1   12.20    2.70
  -5  10   1   11.80    4.40
  -5  10   1   14.20    3.40
  -5  10   1   22.50    5.40
  -5  10   1    6.80    2.50
   4 -10  -1   -0.20    1.60
   4 -10  -1    0.30    2.10
   4 -10  -1    1.20    2.60
   4 -10  -1    1.30    2.50
   4 -10  -1    0.20    1.90
   4 -10  -1   -1.00    3.30
  -4  10   1    4.50    3.00
  -4  10   1    1.70    1.50
  -4  10   1    0.20    0.90
  -4  10   1    0.30    2.10
  -4  10   1    2.20    1.40
  -4  10   1   -1.60    3.70
  -4  10   1    4.40    2.10
  -4  10   1    1.90    2.70
   3 -10  -1    2.60    2.50
   3 -10  -1   -0.10    1.10
   3 -10  -1    0.90    3.40
   3 -10  -1   -0.70    1.70
   3 -10  -1    1.10    1.60
   3 -10  -1    1.30    1.10
   3 -10  -1    0.50    2.20
   3 -10  -1   -3.00    1.80
  -3  10   1    1.20    1.30
  -3  10   1    0.60    1.10
  -3  10   1    1.40    3.00
  -3  10   1    1.50    1.70
  -3  10   1    2.20    1.60
  -3  10   1    2.60    2.70
  -3  10   1    1.40    1.90
  -3  10   1    0.50    1.30
   2 -10  -1   42.90    6.80
   2 -10  -1   43.10    6.80
   2 -10  -1   52.39    6.30
   2 -10  -1   54.09    7.20
   2 -10  -1   52.89    7.20
   2 -10  -1   51.99    7.60
   2 -10  -1   58.19    6.40
  -2  10   1   55.79    6.60
  -2  10   1   47.30    6.50
  -2  10   1   37.70    6.30
  -2  10   1   52.69    6.40
  -2  10   1   54.99    6.40
   1 -10  -1   13.70    4.10
   1 -10  -1    5.00    1.70
   1 -10  -1    0.50    3.00
   1 -10  -1    9.00    2.50
  -1  10   1    6.10    1.80
  -1  10   1    6.60    1.80
  -1  10   1    5.80    2.60
  -1  10   1    8.40    1.80
  -1  10   1    6.20    2.40
  -1  10   1    3.30    1.50
   0 -10  -1   -1.10    2.80
   0 -10  -1    3.10    1.90
   0 -10  -1    1.00    0.90
   0 -10  -1    1.10    1.20
   0 -10  -1    1.10    1.60
   0 -10  -1    0.40    1.20
   0  10   1    0.40    1.00
   0  10   1    4.20    1.40
   0  10   1    0.50    1.20
   0  10   1    2.50    1.40
   0  10   1   -0.30    2.30
   0  10   1    1.30    1.40
   0  10   1    0.70    1.30
   0  10   1    1.50    1.00
   0  10   1   -0.40    1.60
  -1 -10  -1   95.79   10.50
   1  10   1   99.99   10.90
   1  10   1   80.59   10.40
   1  10   1   93.59   10.40
   1  10   1   90.09   10.50
   1  10   1   88.09   10.70
  -2 -10  -1  250.27   28.00
  -2 -10  -1  254.07   27.70
  -2 -10  -1  221.98   27.50
   2  10   1  274.67   28.20
   2  10   1  298.07   28.00
  -3 -10  -1   98.29   11.60
  -3 -10  -1  103.29   11.30
  -3 -10  -1  112.79   11.50
   3  10   1  106.79   12.10
   3  10   1   93.29   11.40
  -4 -10  -1  191.68   18.20
  -4 -10  -1  178.78   18.10
  -4 -10  -1  165.18   18.40
   4  10   1  173.68   18.90
   4  10   1  158.48   19.40
   4  10   1  163.28   18.80
   4  10   1  162.38   18.10
   4  10   1  137.59   19.00
  -5 -10  -1   89.89    9.00
  -5 -10  -1   78.19    8.80
  -5 -10  -1   85.99    9.50
   5  10   1   75.19    8.90
   5  10   1   74.89    9.70
   5  10   1   66.49   10.00
   5  10   1   69.09    9.90
   5  10   1   78.49    9.70
  -6 -10  -1    8.00    2.00
  -6 -10  -1    8.60    1.80
  -6 -10  -1    9.20    2.90
  -6 -10  -1    5.50    2.60
   6  10   1    4.50    2.90
   6  10   1    4.60    2.60
   6  10   1    9.50    2.30
   6  10   1    6.70    3.00
   6  10   1   10.00    2.80
   6  10   1    2.10    8.80
   6  10   1    8.00    2.50
  -7 -10  -1   12.80    2.50
  -7 -10  -1   14.10    5.30
  -7 -10  -1   12.70    2.90
   7  10   1   16.10    4.70
   7  10   1   14.60    3.90
   7  10   1   15.00    2.90
   7  10   1   10.10    4.00
   7  10   1   14.70    3.50
   7  10   1   18.20   12.50
   7  10   1   19.00    4.20
  -8 -10  -1    0.90    1.70
  -8 -10  -1    2.10    1.30
  -8 -10  -1    1.00    2.40
   8  10   1   -5.70    7.60
   8  10   1    0.90    1.60
   8  10   1    6.40    2.80
   8  10   1    3.70    1.90
   8  10   1   -3.50    7.50
   8  10   1   -1.20    2.20
   8  10   1   -0.10    2.40
   8  10   1    1.60    2.90
  -9 -10  -1   25.40    4.80
  -9 -10  -1   23.00    4.30
  -9 -10  -1   19.60    3.80
   9  10   1   28.50    5.30
   9  10   1   28.40    5.90
   9  10   1   33.90    6.00
   9  10   1   30.10    5.50
   9  10   1   49.30   16.30
 -10 -10  -1    7.60    2.20
 -10 -10  -1    9.50    2.30
  10  10   1    3.60    3.80
  10  10   1   23.70   14.20
  10  10   1    5.80    3.50
  10  10   1    5.20    2.90
  10  10   1    8.20    3.60
 -11 -10  -1   42.50    6.10
  11  10   1   43.00    7.30
  11  10   1   58.69    8.20
 -12 -10  -1    2.80    1.70
 -12 -10  -1    3.30    1.90
  12  10   1    1.40    2.00
  12  10   1    4.60    3.10
  12  10   1    2.50    2.10
  12  10   1    5.20    8.30
  12  10   1    1.40    3.40
  13  10   1    0.80    1.30
  13  10   1    0.30    5.00
  13  10   1    0.50    1.50
  13  10   1    4.20    3.40
  13  10   1    1.40    2.00
   8 -11  -1    1.10    2.00
   8 -11  -1    1.50    1.80
   8 -11  -1    1.20    2.10
   8 -11  -1   -0.80    1.60
  -8  11   1   -0.60    1.10
  -8  11   1    0.10    1.30
  -8  11   1    2.00    1.60
   7 -11  -1    4.40    2.90
   7 -11  -1   10.60    2.80
   7 -11  -1    2.10    2.50
   7 -11  -1    9.30    3.00
  -7  11   1    2.60    1.30
  -7  11   1    4.70    3.10
  -7  11   1    7.90    2.20
  -7  11   1    5.70    2.30
  -7  11   1   10.50    2.30
   6 -11  -1    0.70    2.20
   6 -11  -1   -1.80    2.40
   6 -11  -1   -1.80    1.90
   6 -11  -1    4.80    6.60
   6 -11  -1    1.50    2.20
  -6  11   1    1.90    2.70
  -6  11   1    0.50    1.10
  -6  11   1    0.80    1.70
  -6  11   1   -1.30    1.80
  -6  11   1    0.60    1.60
  -6  11   1   -0.80    2.40
   5 -11  -1   42.60    8.30
   5 -11  -1   52.79    7.60
   5 -11  -1   57.29    8.90
   5 -11  -1   51.49    6.80
  -5  11   1   42.50    6.20
  -5  11   1   41.50    6.20
  -5  11   1   49.20    8.10
  -5  11   1   39.10    6.50
   4 -11  -1  166.48   18.40
   4 -11  -1  128.99   18.50
   4 -11  -1  148.09   18.60
   4 -11  -1  157.48   20.40
   4 -11  -1  157.18   17.80
  -4  11   1  140.89   17.30
  -4  11   1  172.68   19.60
  -4  11   1  166.38   17.50
  -4  11   1  153.08   17.20
   3 -11  -1   -1.50    1.70
   3 -11  -1    2.40    3.60
   3 -11  -1    2.10    2.30
   3 -11  -1    8.00    3.20
   3 -11  -1   -0.70    1.80
   3 -11  -1   -0.40    1.00
   3 -11  -1   -0.20    2.20
  -3  11   1    0.80    2.00
  -3  11   1   -0.30    0.90
  -3  11   1    1.70    2.80
  -3  11   1    0.10    2.40
  -3  11   1   -0.60    1.40
  -3  11   1    1.50    1.60
   2 -11  -1   22.00    3.70
   2 -11  -1   32.40    5.20
   2 -11  -1   19.80    4.30
   2 -11  -1   25.90    4.80
   2 -11  -1   22.80    4.70
  -2  11   1   28.90    5.40
  -2  11   1   32.30    4.50
  -2  11   1   21.60    3.80
  -2  11   1   31.80    4.20
  -2  11   1   20.80    4.00
   1 -11  -1  563.44   52.29
   1 -11  -1  485.25   51.39
   1 -11  -1  502.45   51.39
   1 -11  -1  494.55   51.79
   1 -11  -1  445.06   51.69
   1 -11  -1  486.45   52.09
  -1  11   1  434.46   51.29
  -1  11   1  479.35   51.19
  -1  11   1  478.45   51.29
  -1  11   1  492.05   51.49
   0 -11  -1    0.50    1.70
   0 -11  -1    0.10    1.30
   0 -11  -1    0.00    1.00
   0 -11  -1    5.90    5.10
   0 -11  -1    2.00    1.90
   0 -11  -1    3.00    1.70
   0 -11  -1   -0.90    2.80
   0  11   1    3.40    1.80
   0  11   1    2.30    1.60
   0  11   1   -0.70    1.60
   0  11   1    1.10    1.10
   0  11   1    1.90    1.50
   0  11   1    2.10    2.00
   0  11   1    0.90    1.20
   0  11   1    1.70    1.40
  -1 -11  -1   14.50    2.80
  -1 -11  -1   13.30    3.00
  -1 -11  -1   10.60    2.40
  -1 -11  -1   12.60    3.00
  -1 -11  -1   14.30    2.70
   1  11   1   14.20    3.00
   1  11   1   17.60    3.80
   1  11   1   12.00    2.50
   1  11   1   14.20    2.80
   1  11   1   15.30    2.90
   1  11   1   13.50    2.70
   1  11   1   16.00    3.00
   1  11   1   18.30    4.70
  -2 -11  -1   85.99   10.50
   2  11   1   94.49   11.00
   2  11   1   93.79   10.90
   2  11   1  100.49   10.60
   2  11   1   76.39   10.80
  -3 -11  -1   23.40    3.30
  -3 -11  -1   20.80    3.70
  -3 -11  -1   23.20    3.20
   3  11   1   17.80    3.80
   3  11   1   22.10    3.70
   3  11   1   18.10    3.50
   3  11   1   17.20    4.00
   3  11   1   20.60    4.10
   3  11   1   21.50    3.30
   3  11   1   24.30    3.80
  -4 -11  -1    1.80    1.80
  -4 -11  -1    0.60    0.80
  -4 -11  -1    0.10    1.00
   4  11   1   -0.50    1.70
   4  11   1    0.50    1.30
   4  11   1   -0.70    1.30
   4  11   1    0.00    1.80
   4  11   1    1.30    1.30
   4  11   1    2.90    1.50
  -5 -11  -1   23.90    3.30
  -5 -11  -1   21.10    3.10
   5  11   1   22.50    3.50
   5  11   1   16.50    3.30
   5  11   1   19.10    4.60
   5  11   1   18.80    3.70
   5  11   1   22.40    4.00
   5  11   1   22.60    5.20
  -6 -11  -1   60.59    7.20
  -6 -11  -1   69.39    8.20
  -6 -11  -1   65.69    7.40
   6  11   1   49.99    7.90
   6  11   1   57.29    8.80
   6  11   1   97.09   18.70
   6  11   1   60.29    8.10
   6  11   1   51.09    8.80
   6  11   1   51.49    8.70
   6  11   1   66.19    7.40
  -7 -11  -1   15.50    3.30
  -7 -11  -1   19.50    3.10
   7  11   1   16.40    3.70
   7  11   1   15.60    5.00
   7  11   1   15.40    4.60
   7  11   1   20.10    3.60
   7  11   1   15.50    3.90
   7  11   1   41.10   15.10
   7  11   1   14.00    4.50
  -8 -11  -1   24.80    4.00
   8  11   1   34.70    5.50
   8  11   1   20.50    5.50
   8  11   1   29.60    6.10
   8  11   1   29.20    6.30
   8  11   1   59.49   17.40
  -9 -11  -1  154.08   18.40
  -9 -11  -1  139.09   17.70
   9  11   1  166.88   19.70
   9  11   1  191.58   19.50
   9  11   1  156.78   19.30
 -10 -11  -1   29.60    4.90
  10  11   1   40.60    6.80
  10  11   1   51.69   17.80
  10  11   1   35.80    6.20
 -11 -11  -1   19.30    3.60
  11  11   1   26.70   13.70
  11  11   1   30.80    5.60
  11  11   1   22.40    4.90
 -12 -11  -1    1.70    1.70
 -12 -11  -1    5.30    2.00
  12  11   1    2.20    4.50
  12  11   1    9.10    3.40
  12  11   1    8.40    2.80
  12  11   1    2.00    8.00
  13  11   1   -0.30    1.20
  13  11   1    0.20    1.40
  13  11   1    0.30    1.90
  13  11   1    1.20    4.80
   8 -12  -1    4.50    1.70
   8 -12  -1    1.20    1.40
  -8  12   1    0.40    1.50
  -8  12   1    1.80    1.00
   7 -12  -1    2.60    1.90
   7 -12  -1   -0.50    1.70
   7 -12  -1    2.10    2.30
   7 -12  -1    0.00    1.90
  -7  12   1    0.20    1.10
  -7  12   1    2.30    1.60
  -7  12   1    1.80    1.80
  -7  12   1    1.30    1.60
   6 -12  -1   -1.60    1.90
   6 -12  -1    1.00    2.70
   6 -12  -1    2.20    2.20
   6 -12  -1    2.90    2.20
   6 -12  -1    3.30    2.30
  -6  12   1   -0.40    1.80
  -6  12   1    1.60    1.70
  -6  12   1    1.60    1.60
  -6  12   1    1.70    2.00
   5 -12  -1   32.80    6.70
   5 -12  -1   51.69    8.30
   5 -12  -1   48.00    6.00
   5 -12  -1   33.80    7.10
   5 -12  -1   39.40    6.80
  -5  12   1   37.40    5.70
  -5  12   1   36.70    5.20
  -5  12   1   33.80    6.70
  -5  12   1   32.00    5.20
   4 -12  -1   -1.30    3.30
   4 -12  -1   -0.60    3.00
   4 -12  -1    1.30    1.90
   4 -12  -1    0.80    2.60
   4 -12  -1    1.30    2.10
  -4  12   1    0.20    1.50
  -4  12   1   -0.80    2.00
  -4  12   1    1.60    2.60
  -4  12   1    0.40    1.50
  -4  12   1    0.60    2.20
   3 -12  -1   30.20    5.50
   3 -12  -1   47.10    8.40
   3 -12  -1   27.80    6.00
   3 -12  -1   29.50    6.10
   3 -12  -1   34.50    6.40
  -3  12   1   34.60    5.40
  -3  12   1   33.90    6.40
  -3  12   1   33.70    5.00
  -3  12   1   39.50    7.30
   2 -12  -1   26.80    5.20
   2 -12  -1   26.30    5.00
   2 -12  -1   19.00    4.40
   2 -12  -1   23.40    5.00
   2 -12  -1   19.10    3.60
  -2  12   1   27.00    4.40
  -2  12   1   25.90    4.00
  -2  12   1   28.50    5.60
  -2  12   1   22.10    3.90
  -2  12   1   35.30    6.00
   1 -12  -1   54.29    8.70
   1 -12  -1   62.99    8.00
   1 -12  -1   54.49    8.40
   1 -12  -1   76.39    8.20
   1 -12  -1   75.69    8.90
   1 -12  -1   71.99    9.20
  -1  12   1   65.99    8.20
  -1  12   1   70.19    8.00
  -1  12   1   61.79    9.50
  -1  12   1   68.19    8.20
   0 -12  -1   12.40    3.40
   0 -12  -1    8.90    2.20
   0 -12  -1    8.40    2.60
   0 -12  -1   16.00    5.30
   0 -12  -1    7.50    2.10
   0  12   1    8.90    2.20
   0  12   1   10.60    3.80
   0  12   1    9.30    2.40
   0  12   1   11.60    3.70
   0  12   1    6.90    2.20
   0  12   1    9.50    2.50
   0  12   1    7.00    2.60
   0  12   1   15.60    3.20
  -1 -12  -1  439.06   47.90
  -1 -12  -1  402.86   47.90
   1  12   1  480.95   47.70
   1  12   1  422.66   47.90
   1  12   1  511.45   48.20
   1  12   1  450.15   47.90
  -3 -12  -1    0.50    1.60
  -3 -12  -1   -0.90    1.70
  -3 -12  -1   -0.40    3.30
  -3 -12  -1    0.50    1.30
  -3 -12  -1    0.60    1.00
  -3 -12  -1   -0.20    2.30
   3  12   1    0.30    1.40
   3  12   1    3.20    1.70
   3  12   1    1.70    1.90
   3  12   1   -0.70    1.30
   3  12   1   -0.10    1.20
   3  12   1    0.20    1.30
   3  12   1   -0.30    1.30
  -4 -12  -1    2.20    1.20
  -4 -12  -1    4.50    2.40
  -4 -12  -1    3.20    1.60
  -4 -12  -1    1.20    4.00
   4  12   1    1.70    1.50
   4  12   1   -1.90    1.40
   4  12   1    0.60    2.30
   4  12   1    3.80    2.00
   4  12   1    2.00    1.90
   4  12   1    3.60    1.80
   4  12   1    1.80    1.70
  -5 -12  -1  178.28   18.80
  -5 -12  -1  160.48   22.20
  -5 -12  -1  193.18   19.60
  -5 -12  -1  187.88   18.90
   5  12   1  169.28   20.60
   5  12   1  168.78   18.80
   5  12   1  142.69   19.80
   5  12   1  168.88   19.50
   5  12   1  166.28   19.70
  -6 -12  -1    6.50    2.00
  -6 -12  -1    9.70    2.20
  -6 -12  -1    6.20    2.90
   6  12   1   12.60    4.40
   6  12   1    7.10    8.10
   6  12   1   11.80    4.00
   6  12   1   10.50    2.40
   6  12   1   12.80    3.40
   6  12   1   10.60    3.80
   6  12   1   12.10    3.50
   6  12   1   10.10    2.50
  -7 -12  -1   81.29    9.90
  -7 -12  -1   82.99   10.00
  -7 -12  -1   99.19   11.00
   7  12   1   78.89   11.60
   7  12   1   71.99   11.50
   7  12   1   93.09    9.90
   7  12   1   88.39   11.70
   7  12   1   82.79   10.80
   7  12   1   74.59   10.90
  -8 -12  -1    2.60    1.50
  -8 -12  -1    0.00    1.20
  -8 -12  -1    0.50    2.50
   8  12   1   -1.60    2.20
   8  12   1    1.50    2.10
   8  12   1    3.70    2.90
   8  12   1    6.80    7.90
   8  12   1   -0.20    1.60
   8  12   1    1.60    2.70
   8  12   1    1.00    2.00
  -9 -12  -1  150.38   19.30
  -9 -12  -1  180.28   20.30
   9  12   1  157.68   21.10
   9  12   1  205.98   21.80
   9  12   1  180.28   21.40
 -10 -12  -1   18.50    3.70
  10  12   1   24.60   14.60
  10  12   1   15.10    3.90
  10  12   1   18.00    4.70
  10  12   1   30.00    5.90
  10  12   1   17.40    5.10
 -11 -12  -1   -2.00    1.60
 -11 -12  -1    1.90    1.60
  11  12   1    6.60    3.40
  11  12   1    5.70    8.00
  11  12   1    2.10    2.10
  11  12   1    4.40    2.70
  11  12   1    4.40    2.80
 -12 -12  -1   -0.80    1.30
 -12 -12  -1    1.90    1.40
  12  12   1    0.00    1.90
  12  12   1    2.50    3.00
  12  12   1   -0.10    6.40
  12  12   1    1.00    1.70
  12  12   1    1.50    2.00
  13  12   1    1.20    1.50
  13  12   1    1.40    1.70
  13  12   1   -0.10    3.60
  13  12   1    2.60    1.50
   7 -13  -1    4.10    2.30
   7 -13  -1    0.40    1.50
   7 -13  -1   -1.20    1.90
  -7  13   1    0.80    1.30
  -7  13   1    1.90    1.40
  -7  13   1   -0.20    0.90
   6 -13  -1   13.60    3.90
   6 -13  -1   18.60    3.50
   6 -13  -1    9.40    2.90
   6 -13  -1   13.50    4.00
  -6  13   1   12.00    2.60
  -6  13   1   15.40    3.10
  -6  13   1   12.80    2.40
   5 -13  -1   27.50    5.90
   5 -13  -1   24.60    5.40
   5 -13  -1   15.80    4.50
   5 -13  -1   19.90    3.80
  -5  13   1   14.70    3.20
  -5  13   1   21.30    3.40
  -5  13   1   18.10    4.50
   4 -13  -1    2.30    2.00
   4 -13  -1   -0.20    2.30
   4 -13  -1    6.30    3.20
   4 -13  -1    1.90    3.00
   4 -13  -1   -6.60    4.00
  -4  13   1    2.60    1.90
  -4  13   1    1.40    1.60
  -4  13   1    0.50    1.60
  -4  13   1   -2.10    2.10
   3 -13  -1    0.70    2.80
   3 -13  -1   -1.20    2.00
   3 -13  -1    2.70    2.20
   3 -13  -1   -4.20    2.60
  -3  13   1    0.30    1.80
  -3  13   1    2.00    2.60
  -3  13   1    0.50    1.50
   2 -13  -1    2.00    1.50
   2 -13  -1    4.40    2.40
   2 -13  -1    0.40    1.80
   2 -13  -1    4.30    2.90
   2 -13  -1   -1.10    2.40
   2 -13  -1    1.20    3.60
   2 -13  -1    0.10    2.00
  -2  13   1    0.10    2.10
  -2  13   1    2.20    1.60
  -2  13   1   -0.10    1.50
  -2  13   1    2.20    2.40
   1 -13  -1   34.20    7.50
   1 -13  -1   23.80    5.20
   1 -13  -1   40.10    6.10
   1 -13  -1   25.30    4.90
   1 -13  -1   43.20    5.90
   1 -13  -1   24.60    4.70
   1 -13  -1   36.40    4.80
  -1  13   1   28.90    5.90
  -1  13   1   38.40    5.00
  -1  13   1   36.90    5.10
  -1  13   1   27.50    4.60
  -1  13   1   38.20    4.80
   0 -13  -1    4.10    1.70
   0 -13  -1    7.30    2.10
   0 -13  -1    4.80    3.60
   0 -13  -1    6.20    2.30
   0 -13  -1    9.60    2.70
   0 -13  -1    4.10    3.00
   0 -13  -1    6.30    2.60
   0  13   1    8.30    2.60
   0  13   1    7.60    2.20
   0  13   1    6.90    2.30
   0  13   1    4.50    2.80
   0  13   1    3.20    1.60
   0  13   1    6.70    2.20
  -1 -13  -1   75.39    9.30
  -1 -13  -1   87.89    8.90
  -1 -13  -1   71.89    8.60
  -1 -13  -1   70.69    8.90
  -1 -13  -1   83.79    9.30
   1  13   1   58.69    8.70
   1  13   1   74.89    8.80
   1  13   1   76.39    8.80
   1  13   1   60.99    8.90
   1  13   1   64.39    8.60
   1  13   1   72.59    8.60
  -2 -13  -1   21.10    3.90
  -2 -13  -1   24.80    7.10
   2  13   1   19.70    3.80
   2  13   1   24.00    3.60
   2  13   1   16.90    3.60
   2  13   1   16.10    3.60
   2  13   1   17.10    3.80
  -3 -13  -1   10.30    5.40
  -3 -13  -1    1.30    2.20
  -3 -13  -1    0.60    2.90
  -3 -13  -1    6.50    1.80
  -3 -13  -1    5.70    2.50
  -3 -13  -1    6.70    1.80
   3  13   1   10.80    3.10
   3  13   1    3.30    1.90
   3  13   1    5.90    2.50
   3  13   1    6.00    2.20
   3  13   1    6.40    2.40
   3  13   1    5.00    2.00
   3  13   1    5.70    2.20
  -4 -13  -1    9.70    2.20
  -4 -13  -1    7.70    2.20
  -4 -13  -1   11.20    4.80
  -4 -13  -1    9.40    3.00
   4  13   1    9.40    2.60
   4  13   1    7.30    2.70
   4  13   1    8.80    2.40
   4  13   1   11.10    3.20
   4  13   1    7.70    3.10
   4  13   1    5.20    2.60
  -5 -13  -1  134.89   16.00
  -5 -13  -1  179.68   20.80
  -5 -13  -1  144.09   16.10
   5  13   1  137.59   17.10
   5  13   1  165.48   18.20
   5  13   1  122.49   16.30
   5  13   1  145.79   16.70
   5  13   1  152.28   16.00
   5  13   1  141.09   17.00
  -6 -13  -1   29.20    4.00
  -6 -13  -1   25.30    3.90
  -6 -13  -1   32.80    5.40
  -6 -13  -1   29.80    8.50
   6  13   1   21.40    4.40
   6  13   1   16.80    5.30
   6  13   1   22.60    4.50
   6  13   1   23.90    6.30
   6  13   1   28.80    6.20
   6  13   1   23.20    4.00
  -7 -13  -1   38.80    5.40
  -7 -13  -1   38.00    5.40
  -7 -13  -1   44.50    6.50
   7  13   1   33.20    6.20
   7  13   1   36.70    7.10
   7  13   1   45.50    7.60
   7  13   1   43.20    6.20
   7  13   1   37.80    6.70
   7  13   1   38.70    5.40
  -8 -13  -1    7.90    2.20
  -8 -13  -1    2.60    1.90
  -8 -13  -1    4.70    3.60
   8  13   1    6.20    2.50
   8  13   1    9.20    3.90
   8  13   1   12.70    2.50
   8  13   1    4.70    3.10
   8  13   1   10.70    3.90
   8  13   1   12.10   10.00
   8  13   1    2.40    2.60
  -9 -13  -1    5.30    2.70
  -9 -13  -1    0.50    1.90
  -9 -13  -1    5.30    1.80
   9  13   1    1.70    1.90
   9  13   1    6.40    3.30
   9  13   1   10.30    2.90
   9  13   1    1.80    2.30
   9  13   1    3.30    2.70
   9  13   1    6.00    3.20
   9  13   1    6.00    7.90
  10  13   1   13.30    4.20
  10  13   1   11.30    9.60
  10  13   1   10.40    4.00
  10  13   1   13.00    4.30
  10  13   1   16.10    3.70
 -11 -13  -1    2.10    1.50
  11  13   1   11.00    3.50
  11  13   1    0.60    2.10
  11  13   1    2.50    2.50
  11  13   1   -2.50    1.70
  11  13   1    3.40    6.80
  12  13   1   -0.20    1.40
  12  13   1   11.40    7.00
  12  13   1    2.10    2.10
  12  13   1    6.60    2.80
  12  13   1    3.90    2.10
   6 -14  -1    1.00    1.70
   6 -14  -1    4.10    1.90
   6 -14  -1    4.10    2.40
  -6  14   1    0.90    1.40
  -6  14   1    0.00    1.30
  -6  14   1    1.60    1.10
  -6  14   1    0.30    1.10
   5 -14  -1   11.90    4.00
   5 -14  -1   17.40    4.40
  -5  14   1   20.60    3.30
  -5  14   1   19.40    3.00
  -5  14   1   15.10    2.80
  -5  14   1   16.80    4.10
   4 -14  -1    4.50    3.50
   4 -14  -1    8.20    2.50
   4 -14  -1   10.80    3.40
  -4  14   1    4.70    2.00
  -4  14   1    4.90    2.10
  -4  14   1    6.50    3.10
  -4  14   1    4.40    1.90
   3 -14  -1   -0.50    1.80
   3 -14  -1    1.50    2.70
   3 -14  -1    1.20    2.10
   3 -14  -1    0.50    3.90
   3 -14  -1    2.10    3.20
  -3  14   1    2.30    2.40
  -3  14   1   -1.00    1.60
  -3  14   1   -0.90    1.60
  -3  14   1    0.40    1.50
   2 -14  -1   58.59    7.20
   2 -14  -1   38.90    7.40
   2 -14  -1   35.20    7.20
  -2  14   1   54.99    6.30
  -2  14   1   45.70    6.40
  -2  14   1   54.59    6.50
  -2  14   1   34.20    7.20
   1 -14  -1   73.49   11.00
   1 -14  -1   53.19    8.50
   1 -14  -1   67.09    7.80
   1 -14  -1   61.59    8.70
   1 -14  -1   79.99    9.00
   1 -14  -1   52.09    8.30
  -1  14   1   64.79    7.60
  -1  14   1   68.89    7.90
  -1  14   1   51.89    8.80
  -1  14   1   53.89    7.70
   0 -14  -1   45.20    6.00
   0 -14  -1   44.30    5.50
   0 -14  -1   33.90    5.30
   0 -14  -1   42.20    6.40
   0 -14  -1   47.50    6.60
   0 -14  -1   36.50    5.70
   0  14   1   37.70    5.40
   0  14   1   32.70    5.50
   0  14   1   33.60    5.00
   0  14   1   35.90    5.20
   0  14   1   35.00    6.20
   0  14   1   35.20    5.90
  -1 -14  -1   45.00    6.40
  -1 -14  -1   33.00    5.60
  -1 -14  -1   47.40    6.40
  -1 -14  -1   42.90    6.20
  -1 -14  -1   47.30    5.80
   1  14   1   48.30    6.20
   1  14   1   36.20    5.60
   1  14   1   41.50    5.60
   1  14   1   41.20    5.80
   1  14   1   36.70    5.90
   1  14   1   55.19    6.80
   1  14   1   43.20    5.60
  -2 -14  -1    1.10    1.90
  -2 -14  -1    5.90    4.40
  -2 -14  -1    4.60    1.70
   2  14   1    3.60    2.30
   2  14   1    3.80    1.80
   2  14   1    2.00    1.40
   2  14   1    2.30    2.00
   2  14   1    2.70    2.00
  -3 -14  -1   12.70    2.80
  -3 -14  -1   24.10    6.20
  -3 -14  -1   18.60    4.20
  -3 -14  -1   14.20    2.90
   3  14   1   14.10    3.40
   3  14   1   15.50    3.30
   3  14   1   19.50    4.20
   3  14   1   15.60    4.00
   3  14   1   14.50    3.60
   3  14   1   13.60    3.00
   3  14   1   16.50    4.30
  -4 -14  -1    4.10    1.80
  -4 -14  -1    7.10    3.00
  -4 -14  -1    5.50    4.70
  -4 -14  -1    4.10    1.80
   4  14   1    3.20    2.40
   4  14   1    7.20    2.20
   4  14   1    8.20    2.80
   4  14   1    4.90    2.70
   4  14   1    8.90    2.60
   4  14   1    8.70    2.90
  -5 -14  -1   22.90    4.40
  -5 -14  -1   32.50    4.60
  -5 -14  -1   29.70    7.80
   5  14   1   29.80    5.00
   5  14   1   29.70    4.90
   5  14   1   32.00    5.80
   5  14   1   32.80    4.50
   5  14   1   33.40    5.30
   5  14   1   31.50    5.40
  -6 -14  -1    3.20    2.70
  -6 -14  -1    1.80    1.50
  -6 -14  -1   -0.50    1.00
  -6 -14  -1    0.00    5.20
   6  14   1    1.60    1.90
   6  14   1    0.00    1.20
   6  14   1    2.30    8.90
   6  14   1    1.00    1.50
   6  14   1   -0.80    1.60
   6  14   1    0.00    3.00
   6  14   1    1.20    1.80
   6  14   1   -1.40    2.00
  -7 -14  -1   -3.30    2.90
  -7 -14  -1    1.50    1.40
  -7 -14  -1    0.70    1.30
   7  14   1    3.10    3.00
   7  14   1    1.60    1.70
   7  14   1    1.00    2.00
   7  14   1    0.60    2.10
   7  14   1    1.60    2.40
   7  14   1    6.10    6.70
   7  14   1    1.40    1.70
  -8 -14  -1   -1.60    1.40
  -8 -14  -1    0.00    2.20
  -8 -14  -1    0.40    1.30
   8  14   1   -1.60    2.00
   8  14   1    2.20    2.60
   8  14   1   -2.10    1.30
   8  14   1   -4.90    5.00
   8  14   1    2.00    2.20
   8  14   1    0.60    2.20
   8  14   1    1.00    1.60
  -9 -14  -1    1.70    1.70
  -9 -14  -1    1.00    1.30
  -9 -14  -1   -3.00    2.30
   9  14   1    2.40    2.60
   9  14   1    1.60    1.90
   9  14   1    2.10    2.60
   9  14   1    2.00    1.80
   9  14   1   -0.20    1.40
   9  14   1    3.90    5.40
   9  14   1    6.00    3.20
 -10 -14  -1   -0.90    1.70
 -10 -14  -1   -0.30    1.40
  10  14   1    2.30    2.40
  10  14   1    0.00    2.40
  10  14   1    1.90    6.50
  10  14   1   -0.60    1.60
  10  14   1   -2.70    1.70
  11  14   1    3.90    6.90
  11  14   1   11.60    2.70
  11  14   1   17.10    3.90
  12  14   1    1.60    1.90
  12  14   1    1.30    1.80
  12  14   1    2.20    3.80
  12  14   1    4.30    2.00
   5 -15  -1    0.10    2.40
   5 -15  -1    1.70    2.20
   5 -15  -1   -0.60    1.40
   5 -15  -1    1.50    2.50
  -5  15   1   -0.90    0.90
  -5  15   1    0.40    1.20
  -5  15   1   -1.30    0.90
  -5  15   1    3.20    1.40
   4 -15  -1    5.80    2.80
   4 -15  -1    5.10    3.00
   4 -15  -1    7.40    2.40
  -4  15   1    6.20    1.90
  -4  15   1    5.60    1.80
  -4  15   1    5.60    2.40
   3 -15  -1    2.50    1.80
   3 -15  -1    1.60    2.40
   3 -15  -1    3.10    2.30
  -3  15   1    1.60    1.20
  -3  15   1    0.60    1.70
  -3  15   1    0.10    1.40
  -3  15   1    0.10    1.50
   2 -15  -1   36.10    5.80
   2 -15  -1   30.60    6.90
   2 -15  -1   34.30    5.60
   2 -15  -1   44.10    5.90
  -2  15   1   31.60    5.00
  -2  15   1   24.60    5.50
  -2  15   1   35.80    4.90
  -2  15   1   31.20    4.60
   1 -15  -1    4.30    2.10
   1 -15  -1    5.10    2.80
   1 -15  -1    7.90    3.80
   1 -15  -1    6.00    2.80
   1 -15  -1    7.20    3.90
  -1  15   1    4.20    3.00
  -1  15   1    5.20    1.80
  -1  15   1    8.90    2.80
   0 -15  -1   14.80    5.10
   0 -15  -1   15.70    3.50
   0 -15  -1   14.70    3.00
   0 -15  -1   14.20    3.10
   0 -15  -1   16.30    3.60
   0 -15  -1   10.30    2.90
   0  15   1   11.20    2.80
   0  15   1   16.40    3.30
   0  15   1   18.20    3.50
   0  15   1   13.40    2.70
  -1 -15  -1   75.69    9.50
  -1 -15  -1   64.69    7.80
  -1 -15  -1   46.30    7.40
  -1 -15  -1   67.69    8.70
  -1 -15  -1   68.89    7.70
  -1 -15  -1   68.29    8.40
   1  15   1   44.40    7.50
   1  15   1   58.89    7.30
   1  15   1   55.59    7.50
   1  15   1   61.99    7.50
  -2 -15  -1   -0.30    2.50
  -2 -15  -1    1.40    1.40
  -2 -15  -1   -0.40    1.30
  -2 -15  -1    2.00    2.30
  -2 -15  -1    3.60    2.60
  -2 -15  -1   -0.90    3.10
   2  15   1    2.80    1.80
   2  15   1    1.40    1.50
   2  15   1    3.40    1.80
   2  15   1    3.10    1.90
   2  15   1    4.10    2.40
   2  15   1    3.50    1.60
   2  15   1    1.80    1.60
  -3 -15  -1   31.20    4.80
  -3 -15  -1   36.70    6.00
  -3 -15  -1   43.30    8.20
  -3 -15  -1   33.70    4.90
   3  15   1   31.20    5.20
   3  15   1   31.60    4.70
   3  15   1   34.40    5.00
   3  15   1   39.70    5.50
   3  15   1   23.70    5.20
   3  15   1   35.90    4.90
  -4 -15  -1   49.20    5.80
  -4 -15  -1   48.90    6.80
  -4 -15  -1   47.20    8.60
  -4 -15  -1   36.00    5.60
   4  15   1   34.70    5.70
   4  15   1   34.70    5.70
   4  15   1   37.20    5.40
   4  15   1   51.99    6.90
   4  15   1   36.20    6.00
   4  15   1   38.40    6.50
  -5 -15  -1    1.10    3.40
  -5 -15  -1    6.40    2.90
  -5 -15  -1    5.70    2.20
  -5 -15  -1    5.30    2.10
   5  15   1    6.10    2.60
   5  15   1    4.60    2.10
   5  15   1    7.50    2.60
   5  15   1    5.10    2.10
   5  15   1    4.00    2.00
   5  15   1    6.60    2.80
  -6 -15  -1   19.10    3.30
  -6 -15  -1    6.60    5.00
  -6 -15  -1   16.50    3.10
   6  15   1   11.60    3.60
   6  15   1   10.90    3.00
   6  15   1   17.70    4.40
   6  15   1   18.90    5.30
   6  15   1   19.40    4.80
   6  15   1   17.40    3.20
  -7 -15  -1    0.70    4.70
  -7 -15  -1    2.60    1.60
   7  15   1  -11.80    6.70
   7  15   1    8.90    2.30
   7  15   1    5.90    3.30
   7  15   1    7.90    3.50
   7  15   1    5.10    2.70
   7  15   1    3.40    2.10
   7  15   1    5.20    2.20
  -8 -15  -1   16.50    4.00
  -8 -15  -1   16.20    3.20
   8  15   1   20.00    4.80
   8  15   1    4.10    5.60
   8  15   1   13.50    2.80
   8  15   1   19.50    5.10
   8  15   1   21.20    4.20
  -9 -15  -1   38.10    6.20
  -9 -15  -1   48.30    7.20
   9  15   1   52.19    6.70
   9  15   1   56.89    7.50
   9  15   1   46.00    7.70
   9  15   1   38.60    7.30
 -10 -15  -1   -1.30    1.30
 -10 -15  -1    2.60    1.90
  10  15   1   -5.20    4.40
  10  15   1    0.30    1.70
  10  15   1   -0.10    2.00
  10  15   1    1.30    2.20
  10  15   1    0.50    2.30
 -11 -15  -1   -0.10    1.70
  11  15   1    4.00    2.10
  11  15   1    5.70    4.90
  11  15   1    2.70    1.50
  11  15   1    5.70    2.60
  12  15   1    2.80    5.00
  12  15   1   14.60    2.80
  12  15   1    4.10    2.60
   4 -16  -1    1.60    2.10
   4 -16  -1    0.90    2.20
   4 -16  -1    1.00    2.30
   4 -16  -1    8.40    2.20
  -4  16   1    4.00    1.80
  -4  16   1    3.50    1.40
  -4  16   1    4.90    1.50
  -4  16   1    5.90    1.50
   3 -16  -1    3.70    2.10
   3 -16  -1   -0.90    1.50
   3 -16  -1    3.30    2.50
   3 -16  -1   -0.90    2.20
  -3  16   1    2.20    1.60
  -3  16   1    2.20    1.20
  -3  16   1    4.90    1.70
  -3  16   1    3.10    1.60
   2 -16  -1   28.00    4.50
  -2  16   1   22.10    3.30
  -2  16   1   17.60    3.50
  -2  16   1   16.80    3.80
   1 -16  -1    5.70    3.80
   1 -16  -1    5.20    2.30
  -1  16   1    8.90    2.10
   0 -16  -1   15.70    3.90
   0 -16  -1   12.10    3.00
   0 -16  -1   19.60    3.30
   0 -16  -1   31.10    6.20
   0 -16  -1   17.20    4.20
   0  16   1   22.50    4.40
   0  16   1   17.40    3.30
   0  16   1   16.30    5.00
   0  16   1   18.50    3.20
  -1 -16  -1    3.70    1.80
  -1 -16  -1    4.50    3.80
  -1 -16  -1    9.30    4.50
  -1 -16  -1    8.40    2.20
  -1 -16  -1    3.90    2.80
  -1 -16  -1   10.10    3.10
   1  16   1    0.70    1.70
   1  16   1    7.80    2.10
   1  16   1    2.90    2.90
   1  16   1    5.80    2.10
   1  16   1    2.50    1.30
   1  16   1    5.30    2.00
  -2 -16  -1   39.70    8.30
  -2 -16  -1   40.30    5.40
  -2 -16  -1   40.10    6.70
  -2 -16  -1   42.30    5.50
   2  16   1   30.60    5.60
   2  16   1   31.90    5.40
   2  16   1   38.40    5.60
   2  16   1   47.10    5.50
  -3 -16  -1    7.30    2.20
  -3 -16  -1   11.40    4.70
  -3 -16  -1   15.10    3.00
   3  16   1   11.30    3.10
   3  16   1   15.20    3.00
   3  16   1   12.70    2.80
   3  16   1   12.90    2.60
   3  16   1    9.60    2.80
   3  16   1    9.20    3.20
  -4 -16  -1    5.40    3.90
  -4 -16  -1    4.00    2.00
  -4 -16  -1    7.40    2.20
   4  16   1    9.40    3.00
   4  16   1    9.80    3.00
   4  16   1    8.70    2.50
   4  16   1    6.40    2.20
   4  16   1    8.80    2.40
   4  16   1   10.20    2.90
  -5 -16  -1  171.98   21.00
  -5 -16  -1  187.38   21.10
   5  16   1  194.68   20.80
   5  16   1  171.98   21.20
   5  16   1  170.38   22.10
   5  16   1  207.28   21.10
   5  16   1  195.88   21.60
   5  16   1  232.68   22.70
  -6 -16  -1   63.19    7.60
  -6 -16  -1   51.39    7.40
  -6 -16  -1   66.99   10.80
   6  16   1   60.89    8.00
   6  16   1   53.89    7.60
   6  16   1   57.89    7.20
   6  16   1   50.99    8.30
   6  16   1   60.19    8.80
   6  16   1   67.69    9.40
  -7 -16  -1    3.40    4.00
  -7 -16  -1    0.30    1.30
  -7 -16  -1   -1.40    1.10
   7  16   1    0.90    1.60
   7  16   1    0.20    1.80
   7  16   1    0.30    1.60
   7  16   1    1.40    1.50
   7  16   1    0.30    1.90
   7  16   1   -0.10    2.40
  -8 -16  -1   -0.80    1.30
  -8 -16  -1    1.10    1.20
  -8 -16  -1    0.20    2.10
   8  16   1   -0.50    1.30
   8  16   1    1.00    1.90
   8  16   1    0.50    1.30
   8  16   1   -0.50    1.90
   8  16   1    0.60    2.50
  -9 -16  -1   -3.20    2.20
  -9 -16  -1   -0.80    1.20
   9  16   1   -1.10    2.10
   9  16   1    0.20    1.80
   9  16   1   -0.80   11.00
   9  16   1    0.80    1.30
   9  16   1   -1.00    1.60
 -10 -16  -1    2.10    1.60
 -10 -16  -1   -0.70    1.60
  10  16   1    2.40    1.60
  10  16   1    1.00    2.10
  10  16   1    3.50    2.30
  10  16   1    3.70    1.80
  10  16   1   -1.80    5.60
  11  16   1    6.50    2.50
  11  16   1    4.30    2.20
   3 -17  -1    2.90    1.70
   3 -17  -1   -1.60    2.00
   3 -17  -1    1.50    1.90
  -3  17   1    0.90    1.10
  -3  17   1    1.50    1.40
   2 -17  -1    0.00    1.90
   2 -17  -1   -2.30    1.60
   2 -17  -1    1.10    2.10
   2 -17  -1    0.70    1.80
  -2  17   1   -0.90    1.20
  -2  17   1   -0.10    0.90
  -2  17   1    0.50    1.40
   1 -17  -1    6.50    2.60
   1 -17  -1    8.10    2.80
   1 -17  -1    1.40    2.30
  -1  17   1    1.00    1.10
  -1  17   1    3.80    2.00
  -1  17   1    3.80    1.70
   0 -17  -1    3.40    2.20
   0 -17  -1    0.80    1.60
   0 -17  -1   -0.30    2.30
   0 -17  -1    0.20    2.40
   0 -17  -1    2.10    3.00
   0 -17  -1    4.90    2.90
   0  17   1    2.10    1.70
   0  17   1    4.70    1.70
   0  17   1    3.60    1.40
  -1 -17  -1    9.40    2.20
  -1 -17  -1    4.70    2.00
  -1 -17  -1    6.50    3.90
  -1 -17  -1   11.30    3.10
  -1 -17  -1   10.80    4.70
   1  17   1    7.00    2.10
   1  17   1    6.30    2.10
  -2 -17  -1    5.50    3.50
   2  17   1   -0.70    2.40
   2  17   1    5.10    1.60
   2  17   1    2.20    1.40
  -3 -17  -1    0.20    1.30
  -3 -17  -1    0.30    1.20
  -3 -17  -1    2.30    2.50
   3  17   1    1.50    1.30
   3  17   1    0.00    1.10
   3  17   1    1.10    2.10
   3  17   1    2.10    1.60
   3  17   1    0.40    1.40
   3  17   1    0.60    1.80
  -4 -17  -1    3.80    1.90
  -4 -17  -1    1.40    2.80
  -4 -17  -1    0.10    1.50
   4  17   1    2.90    2.10
   4  17   1    4.40    2.10
   4  17   1    6.00    1.90
   4  17   1    0.00    2.40
   4  17   1    2.60    1.70
   4  17   1    5.90    1.90
  -5 -17  -1    4.00    3.70
  -5 -17  -1    5.50    2.00
  -5 -17  -1    2.40    1.80
   5  17   1    4.60    1.80
   5  17   1    3.50    1.50
   5  17   1    3.20    1.90
   5  17   1    6.50    1.80
   5  17   1    0.90    2.70
   5  17   1    5.10    2.20
   5  17   1   -1.30    2.10
  -6 -17  -1   26.30    4.20
  -6 -17  -1   23.10    4.20
   6  17   1   26.30    3.90
   6  17   1   37.10    5.30
   6  17   1   34.30    4.70
   6  17   1   20.00    4.00
  -7 -17  -1    1.70    1.90
  -7 -17  -1   -0.70    1.20
  -7 -17  -1    0.20    1.10
  -7 -17  -1    5.30    3.40
   7  17   1    1.70    1.60
   7  17   1    2.50    2.00
   7  17   1    1.30    1.60
   7  17   1   -1.30    2.00
   7  17   1    0.60    1.50
  -8 -17  -1    1.50    1.60
  -8 -17  -1    2.80    2.30
  -8 -17  -1    5.50    1.60
   8  17   1    4.80    2.60
   8  17   1    3.20    1.80
   8  17   1    4.50    1.60
   8  17   1    1.80    2.50
   8  17   1    2.20    1.70
  -9 -17  -1    0.20    1.20
  -9 -17  -1   -1.40    1.90
  -9 -17  -1    1.00    1.40
   9  17   1    0.50    1.20
   9  17   1    0.90    2.00
   9  17   1    4.20    2.60
   9  17   1    2.40    1.80
 -10 -17  -1    0.10    1.20
 -10 -17  -1    5.00    1.90
  10  17   1    4.50    2.40
  10  17   1    0.60    0.90
  10  17   1    3.60    1.90
  10  17   1    1.80    1.50
   2 -18  -1   -1.70    2.30
   2 -18  -1    2.40    1.80
   2 -18  -1   -2.80    1.90
  -2  18   1    0.40    0.60
  -2  18   1    2.50    1.00
   1 -18  -1    1.40    2.30
   1 -18  -1    1.60    2.10
   1 -18  -1   -0.90    1.50
  -1  18   1    2.30    1.30
  -1  18   1   -0.40    0.90
  -1  18   1    1.40    1.40
   0 -18  -1    9.10    3.30
   0 -18  -1    6.30    3.80
   0  18   1    9.90    2.20
   0  18   1   10.20    2.30
   0  18   1   11.80    2.30
  -1 -18  -1    1.60    2.70
  -1 -18  -1    2.20    1.90
  -1 -18  -1    0.00    1.20
  -1 -18  -1    6.70    2.60
   1  18   1    1.90    1.30
   1  18   1    0.40    1.20
  -3 -18  -1   46.20    6.20
  -3 -18  -1   50.79    6.30
  -3 -18  -1   52.49    6.80
   3  18   1   48.20    6.20
   3  18   1   51.89    6.60
  -4 -18  -1    0.70    2.30
  -4 -18  -1   -1.30    1.20
  -4 -18  -1    0.30    1.10
   4  18   1    0.80    1.10
   4  18   1   -0.70    1.30
   4  18   1    0.80    1.10
   4  18   1    0.90    1.10
   4  18   1   -0.30    1.40
  -5 -18  -1    1.80    2.10
  -5 -18  -1    3.10    1.80
  -5 -18  -1    0.50    1.20
  -5 -18  -1    4.00    3.10
   5  18   1    2.50    1.50
   5  18   1    3.00    1.40
   5  18   1    4.60    2.60
   5  18   1    5.00    1.60
   5  18   1    4.10    1.80
   5  18   1    2.70    1.50
  -6 -18  -1   13.60    4.40
  -6 -18  -1   14.50    3.30
  -6 -18  -1   24.70    3.70
  -6 -18  -1   24.30    4.30
   6  18   1   21.90    3.20
   6  18   1   22.30    3.50
   6  18   1   21.80    3.40
   6  18   1   22.20    4.80
   6  18   1   23.00    4.10
  -7 -18  -1    1.10    1.10
  -7 -18  -1    0.80    2.60
  -7 -18  -1   -0.90    1.80
  -7 -18  -1    0.00    1.30
   7  18   1    1.80    1.20
   7  18   1    1.60    1.40
   7  18   1    1.40    1.60
   7  18   1    1.00    1.20
   7  18   1    2.80    2.20
  -8 -18  -1    4.00    1.40
  -8 -18  -1    1.20    2.10
  -8 -18  -1    1.30    1.20
   8  18   1    3.20    1.50
   8  18   1    3.80    1.90
   8  18   1    2.00    1.30
   8  18   1    2.80    2.10
  -9 -18  -1    3.60    1.60
  -9 -18  -1    1.90    1.40
   9  18   1    6.60    1.80
   9  18   1    2.80    2.00
   9  18   1    4.10    2.00
   9  18   1    3.50    1.30
  10  18   1   -1.10    1.00
  10  18   1   -0.90    1.00
  10  18   1    0.90    1.30
   0  19   1   21.80    3.00
  -1 -19  -1    0.10    1.80
   1  19   1   -0.50    0.80
   1  19   1    1.50    1.00
  -2 -19  -1    0.80    1.00
  -2 -19  -1   -0.70    1.30
  -2 -19  -1   -0.40    1.90
  -2 -19  -1   -1.90    2.20
   2  19   1    0.50    0.80
   2  19   1    0.00    1.00
  -3 -19  -1    1.60    1.40
  -3 -19  -1    0.70    1.90
  -3 -19  -1    0.30    1.10
  -3 -19  -1    2.00    2.20
   3  19   1   -0.40    0.90
   3  19   1    0.50    1.00
   3  19   1    0.00    1.30
  -4 -19  -1    5.00    2.20
  -4 -19  -1    1.90    2.90
  -4 -19  -1    2.00    1.40
  -4 -19  -1    4.60    1.70
   4  19   1    4.10    2.00
   4  19   1    3.30    1.50
   4  19   1    2.00    1.10
   4  19   1    2.20    1.30
  -5 -19  -1    4.20    1.80
  -5 -19  -1    6.70    2.00
  -5 -19  -1   11.20    3.10
   5  19   1    6.40    1.80
   5  19   1   11.90    3.20
   5  19   1    8.50    1.90
  -6 -19  -1   12.70    2.90
  -6 -19  -1   19.50    3.10
  -6 -19  -1   12.90    3.70
  -6 -19  -1   19.80    4.00
   6  19   1   16.10    3.10
   6  19   1   14.90    2.60
   6  19   1   21.70    3.80
   6  19   1   15.90    2.60
  -7 -19  -1    0.40    1.10
  -7 -19  -1    1.20    1.30
  -7 -19  -1    0.00    2.60
  -7 -19  -1    0.50    1.70
   7  19   1    2.30    1.20
   7  19   1    2.00    1.80
   7  19   1    1.20    1.40
   7  19   1    1.80    1.10
  -8 -19  -1    2.50    1.10
   8  19   1    3.60    1.90
   8  19   1    3.50    1.70
  -2 -20  -1   16.30    4.80
   2  20   1   13.00    2.70
   2  20   1   18.10    2.40
  -3 -20  -1    2.30    1.30
  -3 -20  -1    1.60    2.20
   3  20   1    5.70    1.80
   3  20   1    2.70    1.10
  -4 -20  -1    0.60    1.80
  -4 -20  -1    0.50    0.90
   4  20   1    0.50    0.80
   4  20   1   -1.20    1.10
  -5 -20  -1    2.40    3.10
  -5 -20  -1    7.70    1.80
   5  20   1    6.40    1.90
   5  20   1    6.50    1.40
  -6 -20  -1   19.00    3.20
  -6 -20  -1   27.60    4.40
   6  20   1   21.20    3.60
   7  20   1   -1.40    1.10
   5  20  -2    1.10    0.80
   5  20  -2   -0.20    1.20
  -5 -20   2    0.50    1.50
   4  20  -2    0.40    1.00
   4  20  -2    3.20    1.10
   4  20  -2    1.50    1.40
  -4 -20   2    1.60    2.00
   3  20  -2    6.20    2.10
   3  20  -2    7.90    1.60
  -3 -20   2    6.50    2.60
   8  19  -2   33.30    4.70
   8  19  -2   28.60    3.80
   8  19  -2   28.40    3.60
   7  19  -2    1.40    1.70
   7  19  -2    0.70    0.90
   7  19  -2    0.30    1.00
   7  19  -2   -0.50    0.60
  -7 -19   2   -0.80    1.10
  -7 -19   2    1.50    1.70
  -7 -19   2   -0.40    1.50
  -7 -19   2    1.00    1.00
   6  19  -2    1.90    1.80
   6  19  -2    0.00    0.70
   6  19  -2    0.20    1.40
   6  19  -2    0.00    0.80
  -6 -19   2    1.50    2.10
  -6 -19   2    1.10    2.00
  -6 -19   2   -0.80    1.10
  -6 -19   2   -0.50    0.90
   5  19  -2    8.00    2.50
   5  19  -2    2.40    1.10
   5  19  -2    3.60    1.10
   5  19  -2    3.40    1.30
  -5 -19   2    2.80    2.10
  -5 -19   2   -1.10    2.00
  -5 -19   2    0.70    1.20
   4  19  -2    1.70    1.10
   4  19  -2    1.80    1.90
   4  19  -2   -0.60    0.90
  -4 -19   2    0.40    2.00
  -4 -19   2    1.50    1.10
  -4 -19   2    2.20    1.30
  -4 -19   2    0.70    2.20
   3  19  -2    5.70    1.70
  -3 -19   2    7.40    1.60
  -3 -19   2    4.30    2.80
  -3 -19   2    9.00    2.70
   2  19  -2    0.80    1.00
   2  19  -2    4.80    1.40
  -2 -19   2    0.20    1.80
  -2 -19   2    3.00    2.50
   1  19  -2    9.30    2.00
  -1 -19   2    7.30    2.90
   0  19  -2    4.20    1.20
   0 -19   2    0.50    1.60
   9  18  -2   -1.00    1.00
   9  18  -2    2.10    1.70
   9  18  -2    0.30    0.80
   9  18  -2    0.40    0.90
  -9 -18   2   -0.20    0.80
   8  18  -2    4.90    1.40
   8  18  -2   11.40    3.00
   8  18  -2    2.50    1.20
   8  18  -2    3.70    1.70
  -8 -18   2    4.10    2.10
  -8 -18   2    1.10    2.60
  -8 -18   2    8.70    2.00
  -8 -18   2    1.40    1.50
   7  18  -2    0.50    1.00
   7  18  -2    0.40    1.10
   7  18  -2   -0.10    0.80
   7  18  -2   -1.20    1.90
  -7 -18   2    0.20    2.20
  -7 -18   2   -0.30    1.90
  -7 -18   2    0.00    1.10
  -7 -18   2   -0.30    1.00
   6  18  -2   12.10    2.10
   6  18  -2    6.90    2.00
   6  18  -2   17.50    4.20
   6  18  -2   10.80    2.30
  -6 -18   2    6.50    2.30
  -6 -18   2   10.90    2.50
  -6 -18   2    4.60    3.60
   5  18  -2    5.30    1.50
   5  18  -2    2.50    1.60
   5  18  -2    3.90    1.50
   5  18  -2    4.10    1.50
   5  18  -2    6.80    3.10
  -5 -18   2    2.30    2.80
  -5 -18   2    0.70    1.10
  -5 -18   2    2.60    2.30
  -5 -18   2    2.40    1.60
   4  18  -2    8.70    2.10
   4  18  -2    7.90    2.10
   4  18  -2    6.40    1.70
  -4 -18   2    7.10    2.00
  -4 -18   2    3.70    3.10
  -4 -18   2    6.70    2.50
  -4 -18   2    6.20    1.90
   3  18  -2    0.70    1.20
   3  18  -2    0.60    1.00
   3  18  -2    0.20    1.10
  -3 -18   2    3.90    2.20
  -3 -18   2    1.90    1.30
  -3 -18   2    0.30    1.00
  -3 -18   2   -0.60    2.40
   2  18  -2    4.80    1.80
   2  18  -2    9.40    2.20
  -2 -18   2    1.50    2.60
  -2 -18   2   12.60    3.10
  -2 -18   2    2.10    1.40
   1  18  -2    2.50    1.20
   1  18  -2    3.10    1.60
  -1 -18   2    0.10    1.60
  -1 -18   2    7.90    3.40
  -1 -18   2    2.70    2.70
   0  18  -2   37.00    4.80
   0 -18   2   39.60    5.80
   0 -18   2   28.30    5.80
  -1  18  -2    2.70    1.20
   1 -18   2    6.10    2.00
   1 -18   2    1.10    1.50
  -2  18  -2    0.20    0.90
   2 -18   2   -1.40    1.50
   2 -18   2    1.20    1.40
  10  17  -2    0.60    1.20
  10  17  -2    1.10    0.90
  10  17  -2    2.40    2.00
 -10 -17   2    1.00    1.20
   9  17  -2   -1.50    1.90
   9  17  -2    4.70    7.50
   9  17  -2    1.50    1.30
   9  17  -2    1.10    1.60
   9  17  -2    1.60    1.40
  -9 -17   2   -0.40    1.10
  -9 -17   2    0.70    1.20
  -9 -17   2   -0.90    2.20
   8  17  -2    6.50    2.20
   8  17  -2    2.20    1.40
   8  17  -2    3.70    2.20
   8  17  -2   -2.70    9.30
   8  17  -2    4.60    3.10
  -8 -17   2    6.90    1.90
  -8 -17   2    2.90    3.30
  -8 -17   2    4.70    2.80
  -8 -17   2    0.90    1.40
   7  17  -2   14.30    3.10
   7  17  -2   14.60    3.50
   7  17  -2   27.50    5.60
  -7 -17   2   11.50    2.80
  -7 -17   2   17.90    5.20
  -7 -17   2   13.20    3.60
  -7 -17   2   18.20    3.00
   6  17  -2   17.30    3.10
   6  17  -2   14.90    3.30
   6  17  -2   16.60    3.20
   6  17  -2   19.60    5.10
   6  17  -2   12.10    3.40
  -6 -17   2   14.70    3.40
  -6 -17   2   22.10    4.50
  -6 -17   2   17.40    5.30
   5  17  -2   70.69    9.00
   5  17  -2   78.49    9.10
   5  17  -2   86.79    9.80
   5  17  -2   75.09    9.00
  -5 -17   2   76.79    9.70
  -5 -17   2   77.79   11.50
  -5 -17   2   60.79    8.90
  -5 -17   2   74.29    9.10
   4  17  -2   73.39   13.60
   4  17  -2  108.09   11.70
   4  17  -2  101.29   12.00
   4  17  -2  102.39   11.60
   4  17  -2  104.89   11.50
  -4 -17   2   93.19   13.90
  -4 -17   2   99.09   11.70
  -4 -17   2  107.29   12.20
  -4 -17   2   95.09   11.60
   3  17  -2    8.00    2.20
   3  17  -2    6.40    2.20
   3  17  -2    7.30    2.10
  -3 -17   2    6.10    2.10
  -3 -17   2   10.30    2.90
  -3 -17   2    5.90    2.10
  -3 -17   2    5.70    4.30
   2  17  -2    1.00    1.40
   2  17  -2    1.40    1.10
   2  17  -2   -0.20    1.30
  -2 -17   2    0.50    1.30
  -2 -17   2    2.40    1.40
  -2 -17   2    1.90    3.20
  -2 -17   2    3.90    2.20
   1  17  -2   39.40    5.80
  -1 -17   2   43.70    5.80
  -1 -17   2   45.00    6.60
  -1 -17   2   56.79    8.70
   0  17  -2   88.19   11.20
   0  17  -2   94.09   11.40
   0  17  -2  104.69   11.40
   0 -17   2  104.99   13.70
   0 -17   2  103.19   11.80
  -1  17  -2    6.80    2.00
  -1  17  -2    4.70    1.60
  -1  17  -2    2.50    1.30
   1 -17   2    7.20    3.20
   1 -17   2    3.20    2.30
   1 -17   2    1.50    3.00
  -2  17  -2   -0.30    1.40
  -2  17  -2   -1.30    1.60
  -2  17  -2   -0.30    0.80
  -2  17  -2   -1.00    1.10
   2 -17   2   -0.60    1.80
   2 -17   2    2.80    1.80
  -3  17  -2    9.70    2.00
   3 -17   2    5.20    2.40
   3 -17   2   15.00    2.50
  11  16  -2    0.40    1.90
  11  16  -2    0.00    3.70
  11  16  -2    0.50    1.20
  10  16  -2    9.70    7.70
 -10 -16   2   12.00    2.60
   9  16  -2    0.00    1.50
   9  16  -2    0.00    4.30
   9  16  -2    1.30    1.50
   9  16  -2    1.70    2.50
   9  16  -2   -1.00    1.50
  -9 -16   2    2.40    1.50
  -9 -16   2   -0.30    1.40
  -9 -16   2    5.80    2.60
   8  16  -2   42.90    5.60
   8  16  -2   38.90    7.20
   8  16  -2   37.40    6.20
   8  16  -2   42.30    5.80
  -8 -16   2   25.40    7.50
  -8 -16   2   36.70    6.00
   7  16  -2   -0.40    1.20
   7  16  -2   -0.40    1.30
   7  16  -2    1.90    2.80
   7  16  -2    0.60    1.80
   7  16  -2    0.50    2.50
   7  16  -2   -5.70    5.70
   7  16  -2    0.20    1.70
  -7 -16   2    1.20    1.10
  -7 -16   2    0.30    2.00
  -7 -16   2    2.70    3.90
  -7 -16   2   -0.50    1.50
   6  16  -2    4.20    2.20
   6  16  -2    5.40    1.90
   6  16  -2   -5.00    6.40
   6  16  -2    4.50    3.40
   6  16  -2    2.30    1.90
   6  16  -2    3.40    2.10
   6  16  -2    4.50    1.90
  -6 -16   2    2.90    2.50
  -6 -16   2   -0.90    3.20
  -6 -16   2    1.10    1.50
  -6 -16   2    5.00    2.40
   5  16  -2    7.30    2.60
   5  16  -2    5.00    2.10
   5  16  -2    7.70    2.30
   5  16  -2    5.90    2.30
   5  16  -2    2.90    2.20
  -5 -16   2    4.10    2.80
  -5 -16   2    0.40    3.20
  -5 -16   2    6.70    2.20
   4  16  -2    7.40    3.00
   4  16  -2   16.80    3.40
   4  16  -2   11.60    2.70
   4  16  -2   10.00    2.60
   4  16  -2   16.60    3.40
   4  16  -2   12.60    2.90
  -4 -16   2    7.60    2.40
  -4 -16   2    7.60    2.30
  -4 -16   2   19.50    6.00
  -4 -16   2   12.80    3.80
   3  16  -2   23.30    4.30
   3  16  -2   20.80    3.80
   3  16  -2   22.50    3.80
   3  16  -2   14.10    3.20
   3  16  -2   21.00    3.40
  -3 -16   2   17.50    3.60
  -3 -16   2   20.10    4.10
  -3 -16   2   22.60    6.60
   2  16  -2   20.10    3.50
   2  16  -2   19.90    3.80
   2  16  -2   20.90    4.80
  -2 -16   2   29.90    4.10
   1  16  -2   27.50    4.00
   1  16  -2   23.70    3.80
   1  16  -2   13.70    3.50
   1  16  -2   12.70    4.00
  -1 -16   2   15.70    5.70
  -1 -16   2   15.00    3.90
  -1 -16   2   18.20    3.50
  -1 -16   2   30.10    4.40
  -1 -16   2   21.80    4.60
   0  16  -2   74.19    9.80
   0  16  -2   93.39   10.20
   0  16  -2  103.99   10.30
   0 -16   2   98.59   12.80
   0 -16   2   75.19    9.70
   0 -16   2   77.89   10.40
   0 -16   2   69.39   10.40
   0 -16   2   84.49   10.30
  -1  16  -2   54.79    6.60
  -1  16  -2   49.60    6.00
  -1  16  -2   50.29    6.30
  -1  16  -2   39.20    6.60
   1 -16   2   40.50    6.70
   1 -16   2   55.89    7.00
  -2  16  -2   10.70    2.50
  -2  16  -2   13.20    2.40
   2 -16   2    8.00    2.70
   2 -16   2   12.00    3.10
   2 -16   2    8.30    3.70
   2 -16   2   17.30    3.50
  -3  16  -2    2.40    1.00
  -3  16  -2    5.40    1.80
  -3  16  -2    1.20    1.70
  -3  16  -2    3.40    1.50
   3 -16   2    2.60    1.90
   3 -16   2    3.70    1.70
   3 -16   2    4.10    2.20
   3 -16   2    1.60    2.20
  -4  16  -2   15.50    2.90
  -4  16  -2   11.00    2.10
   4 -16   2   11.70    4.30
  11  15  -2    1.00    2.00
  11  15  -2   -1.50    1.50
  11  15  -2    0.10    1.10
  11  15  -2    3.00    3.70
  11  15  -2    3.10    1.90
 -11 -15   2    0.80    1.60
 -11 -15   2   -0.80    1.30
  10  15  -2   -0.10    1.60
  10  15  -2    1.90    1.90
  10  15  -2   -2.80    4.60
  10  15  -2    1.80    1.50
  10  15  -2    0.10    2.50
 -10 -15   2    0.80    1.60
 -10 -15   2   -0.10    1.40
 -10 -15   2    0.80    4.70
   9  15  -2    1.70    5.80
   9  15  -2    6.20    2.50
   9  15  -2    9.00    3.70
   9  15  -2    6.30    2.20
   9  15  -2    6.20    3.10
  -9 -15   2    2.10    1.90
  -9 -15   2    3.00    2.70
  -9 -15   2    7.10    2.40
   8  15  -2   59.79   16.40
   8  15  -2   64.59    8.90
   8  15  -2   52.89    7.50
   8  15  -2   41.70    6.70
   8  15  -2   58.19    8.30
  -8 -15   2   48.30    6.90
  -8 -15   2   49.10    7.50
   7  15  -2    9.00    3.10
   7  15  -2    7.50    1.90
   7  15  -2    1.00    5.30
   7  15  -2    9.40    3.70
   7  15  -2    6.80    2.10
   7  15  -2    6.50    3.20
  -7 -15   2    2.40    4.40
  -7 -15   2    7.60    3.20
  -7 -15   2    5.60    2.30
   6  15  -2   42.10    6.20
   6  15  -2   45.10    7.80
   6  15  -2   44.10    5.90
   6  15  -2   48.30    5.60
   6  15  -2   39.30    6.60
   6  15  -2   40.90    5.90
  -6 -15   2   30.60    5.60
  -6 -15   2   33.20    5.60
  -6 -15   2   41.70    6.60
   5  15  -2   44.90    6.20
   5  15  -2   38.90    6.00
   5  15  -2   32.60    6.00
   5  15  -2   36.90    5.50
   5  15  -2   46.30    6.80
   5  15  -2   51.59    6.30
  -5 -15   2   38.20    8.50
  -5 -15   2   44.10    5.90
  -5 -15   2   33.00    5.60
   4  15  -2    2.20    2.20
   4  15  -2    4.50    2.00
   4  15  -2    6.60    2.50
   4  15  -2    7.40    2.30
   4  15  -2    5.20    2.00
   4  15  -2    5.00    2.40
  -4 -15   2    3.00    3.10
  -4 -15   2    1.70    2.70
  -4 -15   2    2.60    1.60
  -4 -15   2    5.20    2.10
   3  15  -2   62.99    7.40
   3  15  -2   56.89    7.50
   3  15  -2   49.70    7.50
   3  15  -2   65.09    8.10
   3  15  -2   56.19    7.70
  -3 -15   2   61.39   10.70
  -3 -15   2   62.09    7.60
  -3 -15   2   73.99    9.20
  -3 -15   2   53.79    7.40
   2  15  -2    1.50    2.10
   2  15  -2    4.20    1.90
   2  15  -2    1.40    1.70
   2  15  -2    0.50    1.60
   2  15  -2    0.70    1.60
   2  15  -2    0.90    1.40
  -2 -15   2   -0.10    1.30
  -2 -15   2    2.70    4.10
  -2 -15   2   -0.20    3.20
  -2 -15   2    0.50    1.20
   1  15  -2  205.68   25.50
   1  15  -2  262.97   26.20
   1  15  -2  215.58   25.70
   1  15  -2  234.38   26.70
  -1 -15   2  257.17   26.20
  -1 -15   2  237.78   25.90
  -1 -15   2  253.77   25.90
  -1 -15   2  243.98   26.50
  -1 -15   2  223.68   26.50
   0  15  -2    8.40    2.30
   0  15  -2   17.90    3.60
   0  15  -2   10.00    3.10
   0  15  -2   12.10    3.30
   0  15  -2   15.60    3.40
   0 -15   2    9.80    2.70
   0 -15   2   12.70    3.50
   0 -15   2   18.20    3.70
   0 -15   2    9.20    3.40
   0 -15   2   11.10    4.30
   0 -15   2   15.50    3.50
  -1  15  -2   28.60    4.00
  -1  15  -2   25.70    4.10
  -1  15  -2   23.30    4.70
   1 -15   2   23.50    5.10
   1 -15   2   27.50    5.10
   1 -15   2   17.70    5.60
  -2  15  -2   16.80    3.60
  -2  15  -2   18.50    3.40
  -2  15  -2   15.40    3.90
   2 -15   2   14.50    3.90
   2 -15   2   18.10    4.20
   2 -15   2   10.60    3.90
   2 -15   2   10.00    3.10
  -3  15  -2    1.20    1.60
  -3  15  -2   -0.10    1.50
  -3  15  -2   -0.20    1.10
  -3  15  -2    0.00    1.70
   3 -15   2    0.70    1.80
   3 -15   2    2.90    2.70
   3 -15   2    0.40    1.50
   3 -15   2   -0.20    2.10
  -4  15  -2   12.10    2.20
  -4  15  -2   14.60    2.70
  -4  15  -2    9.20    2.10
   4 -15   2   16.10    3.70
   4 -15   2   10.50    2.50
   4 -15   2    6.20    3.20
  -5  15  -2   -1.20    1.00
  -5  15  -2    0.90    1.00
   5 -15   2    0.80    2.20
   5 -15   2    1.60    1.40
  12  14  -2    1.10    6.00
  12  14  -2    9.90    2.60
  12  14  -2    5.90    2.70
  12  14  -2    6.00    2.60
  11  14  -2    0.90    2.20
  11  14  -2    1.20    2.00
  11  14  -2    0.60    1.40
  11  14  -2    4.50    4.70
  11  14  -2    0.70    2.00
 -11 -14   2    0.00    1.30
 -11 -14   2    0.90    1.60
  10  14  -2   -2.30    5.80
  10  14  -2    5.70    2.20
  10  14  -2    2.00    2.30
  10  14  -2   -0.20    2.00
  10  14  -2    3.00    2.80
 -10 -14   2    1.80    3.70
 -10 -14   2    1.60    1.80
 -10 -14   2   -0.60    1.60
   9  14  -2    1.80    5.60
   9  14  -2    4.40    2.50
   9  14  -2    0.30    2.00
   9  14  -2    2.90    1.80
   9  14  -2    1.40    2.40
  -9 -14   2    1.50    1.60
  -9 -14   2    3.50    2.70
  -9 -14   2    0.60    1.50
   8  14  -2    0.40    1.40
   8  14  -2    3.80    3.20
   8  14  -2    5.50    2.90
   8  14  -2    1.60    5.80
   8  14  -2    5.00    2.40
   8  14  -2    2.20    2.60
   8  14  -2   -0.60    1.90
  -8 -14   2    4.60    4.10
  -8 -14   2    2.90    1.60
  -8 -14   2    3.10    2.60
  -8 -14   2   -0.40    1.70
   7  14  -2   -0.80    2.40
   7  14  -2    2.20    6.90
   7  14  -2   -0.70    2.10
   7  14  -2    0.20    1.70
   7  14  -2   -0.30    1.70
   7  14  -2    0.90    2.20
   7  14  -2   -0.50    1.50
   7  14  -2    0.80    1.90
  -7 -14   2    0.80    2.30
  -7 -14   2   -0.70    1.10
  -7 -14   2    0.60    1.80
  -7 -14   2   -2.20    3.50
   6  14  -2   36.20    5.20
   6  14  -2   29.40    5.40
   6  14  -2   26.40    4.40
   6  14  -2   34.10    5.40
   6  14  -2   32.00    6.10
   6  14  -2   29.90    5.00
   6  14  -2   28.20    6.40
  -6 -14   2   30.50    4.80
  -6 -14   2   38.50    9.50
  -6 -14   2   32.90    5.70
   5  14  -2   -0.30    1.60
   5  14  -2    1.50    1.80
   5  14  -2    0.90    1.60
   5  14  -2    1.30    2.10
   5  14  -2   -2.40    1.80
   5  14  -2    0.40    1.90
  -5 -14   2   -0.30    2.60
  -5 -14   2    3.90    4.00
  -5 -14   2   -1.00    1.20
  -5 -14   2   -0.10    1.20
   4  14  -2  251.77   28.00
   4  14  -2  273.87   27.80
   4  14  -2  216.88   27.10
   4  14  -2  214.38   26.40
   4  14  -2  225.38   27.00
   4  14  -2  266.27   27.10
  -4 -14   2  275.37   30.60
  -4 -14   2  257.07   26.90
   3  14  -2   29.90    5.20
   3  14  -2   29.80    4.80
   3  14  -2   34.60    5.40
   3  14  -2   39.10    5.20
   3  14  -2   44.20    5.80
  -3 -14   2   35.10    5.00
  -3 -14   2   26.20    4.80
  -3 -14   2   49.70    8.90
   2  14  -2    4.10    2.00
   2  14  -2    2.20    1.60
   2  14  -2    3.90    2.40
   2  14  -2    2.30    1.70
   2  14  -2    1.20    1.60
   2  14  -2   -2.70    3.00
   2  14  -2    3.90    1.90
   2  14  -2    3.30    2.20
  -2 -14   2    1.80    3.60
  -2 -14   2    1.50    1.20
  -2 -14   2    4.50    1.90
  -2 -14   2   -0.40    2.00
  -2 -14   2    2.00    2.40
   1  14  -2   33.20    6.50
   1  14  -2   45.40    6.10
   1  14  -2   53.19    5.80
   1  14  -2   38.20    5.60
   1  14  -2   33.40    5.80
   1  14  -2   39.90    5.50
  -1 -14   2   42.40    5.70
  -1 -14   2   31.00    6.20
  -1 -14   2   48.80    6.60
  -1 -14   2   49.50    6.30
  -1 -14   2   47.50    7.00
   0  14  -2    5.70    2.30
   0  14  -2    4.20    2.50
   0  14  -2    3.00    2.20
   0  14  -2    5.90    2.30
   0  14  -2    2.70    1.60
   0 -14   2    6.70    4.00
   0 -14   2    0.90    2.40
   0 -14   2    1.50    2.20
   0 -14   2    3.00    2.50
   0 -14   2    5.70    2.40
   0 -14   2    4.80    2.50
   0 -14   2    1.60    1.70
   1 -14   2   77.99   10.50
   1 -14   2   82.89    9.50
  -2  14  -2   52.39    7.30
  -2  14  -2   58.19    7.10
  -2  14  -2   62.69    7.60
  -2  14  -2   62.69    8.90
   2 -14   2   43.80    9.10
   2 -14   2   55.49    8.50
  -3  14  -2    3.30    1.70
  -3  14  -2    2.30    1.90
  -3  14  -2    4.30    1.90
  -3  14  -2    1.40    2.60
   3 -14   2    4.30    2.30
   3 -14   2   -0.90    3.40
   3 -14   2    0.10    2.00
   3 -14   2   -0.80    2.60
  -4  14  -2   16.40    3.30
  -4  14  -2   18.00    3.20
  -4  14  -2   24.80    4.80
  -4  14  -2   17.90    3.10
   4 -14   2   10.60    4.10
   4 -14   2   23.20    5.20
   4 -14   2   24.10    3.90
  -5  14  -2    2.30    1.50
  -5  14  -2    0.70    1.00
  -5  14  -2    0.40    1.40
  -5  14  -2    1.30    1.40
   5 -14   2    2.20    1.70
   5 -14   2   -3.10    3.10
   5 -14   2    1.10    2.50
   5 -14   2    1.50    1.60
  -6  14  -2    7.80    1.50
  -6  14  -2    7.90    1.80
   6 -14   2    5.00    1.80
   6 -14   2    1.70    2.80
  12  13  -2    3.70    2.30
  12  13  -2    1.40    1.80
  12  13  -2   -0.20    4.80
  12  13  -2    2.30    1.90
 -12 -13   2    3.40    1.30
 -12 -13   2   -0.50    1.10
  11  13  -2   -0.80    6.60
  11  13  -2   -0.90    2.40
  11  13  -2    0.90    2.00
  11  13  -2    2.00    2.50
  11  13  -2    1.30    2.20
 -11 -13   2    5.00    1.80
 -11 -13   2   -0.30    1.50
  10  13  -2    3.20    3.20
  10  13  -2    4.40    2.40
  10  13  -2    2.90    6.80
  10  13  -2    3.50    2.90
  10  13  -2    3.00    2.40
 -10 -13   2    1.30    1.80
 -10 -13   2   -0.80    5.10
 -10 -13   2    5.70    2.30
   9  13  -2   47.90    6.60
   9  13  -2   45.40    7.70
   9  13  -2   42.80    7.50
  -9 -13   2   38.60    6.00
  -9 -13   2   36.20    6.40
   8  13  -2   -2.00    6.50
   8  13  -2    9.40    4.00
   8  13  -2    6.80    3.00
   8  13  -2   12.90    4.20
   8  13  -2    5.60    2.90
   8  13  -2    7.40    2.60
  -8 -13   2    7.30    2.30
  -8 -13   2    4.60    2.20
  -8 -13   2    2.40    2.60
  -8 -13   2   -1.90    4.30
   7  13  -2   41.50    6.50
   7  13  -2   51.29    6.50
   7  13  -2   55.39    8.00
   7  13  -2   47.50    8.50
   7  13  -2   52.69    8.40
   7  13  -2   58.29    7.50
  -7 -13   2   56.69    7.80
  -7 -13   2   52.09    6.90
   6  13  -2    6.00    2.70
   6  13  -2    3.30    2.30
   6  13  -2    3.30    2.30
   6  13  -2   12.00    3.80
   6  13  -2    3.80    2.20
   6  13  -2   -1.00    2.20
  -6 -13   2    1.20    4.70
  -6 -13   2    5.30    2.00
  -6 -13   2    8.90    3.90
  -6 -13   2    9.00    2.40
   5  13  -2  166.58   16.70
   5  13  -2  135.19   16.70
   5  13  -2  159.98   17.90
   5  13  -2  142.49   16.50
   5  13  -2  135.99   15.70
   5  13  -2  147.69   16.70
  -5 -13   2  126.29   15.90
  -5 -13   2  128.49   15.90
   4  13  -2   28.00    5.40
   4  13  -2   31.20    5.60
   4  13  -2   34.30    5.00
   4  13  -2   30.00    4.60
   4  13  -2   32.50    5.30
   4  13  -2   27.80    5.10
  -4 -13   2   35.20    7.70
  -4 -13   2   40.70    6.00
  -4 -13   2   32.40    4.80
  -4 -13   2   29.90    4.80
   3  13  -2  127.99   13.70
   3  13  -2  111.29   12.40
   3  13  -2  105.69   12.90
   3  13  -2  101.39   12.90
   3  13  -2  130.29   13.00
  -3 -13   2   97.29   12.50
  -3 -13   2   97.59   12.40
   2  13  -2   30.90    4.70
   2  13  -2   21.20    4.00
  -2 -13   2   21.20    4.20
  -2 -13   2   20.10    3.70
   1  13  -2   22.30    5.80
   1  13  -2   34.30    4.60
   1  13  -2   38.80    4.70
   1  13  -2   27.50    4.80
   1  13  -2   24.80    4.50
   1  13  -2   20.70    4.70
   1  13  -2   31.40    5.00
  -1 -13   2   36.50    4.60
  -1 -13   2   32.90    5.10
  -1 -13   2   27.90    4.40
  -1 -13   2   44.80    8.30
  -1 -13   2   31.40    5.10
   0  13  -2  447.56   51.79
   0  13  -2  489.65   52.29
   0  13  -2  543.05   53.99
   0  13  -2  418.96   51.99
   0 -13   2  496.95   52.39
   0 -13   2  541.95   52.69
   0 -13   2  483.45   52.09
   0 -13   2  478.15   52.89
   0 -13   2  522.05   52.79
  -1  13  -2   30.30    6.20
  -1  13  -2   36.40    5.50
  -1  13  -2   39.90    5.10
  -1  13  -2   34.80    5.30
  -1  13  -2   37.40    6.60
   1 -13   2   28.30    4.80
   1 -13   2   48.30    8.30
   1 -13   2   35.50    6.10
   1 -13   2   45.60    6.00
   1 -13   2   35.00    5.70
  -2  13  -2    0.10    2.40
  -2  13  -2   -2.10    1.70
  -2  13  -2    0.90    3.10
  -2  13  -2    1.40    1.50
  -2  13  -2    4.60    2.00
  -2  13  -2    1.90    1.40
   2 -13   2    4.40    1.40
   2 -13   2    0.90    2.60
   2 -13   2   -1.90    1.70
   2 -13   2   -1.70    2.20
   2 -13   2    0.80    3.00
   2 -13   2    1.20    2.20
   2 -13   2   -1.00    2.10
   2 -13   2    1.50    2.40
  -3  13  -2    0.80    1.70
  -3  13  -2    0.60    2.10
  -3  13  -2    0.50    1.40
  -3  13  -2    2.40    1.60
   3 -13   2    1.40    3.00
   3 -13   2    7.50    3.00
   3 -13   2    1.40    2.30
   3 -13   2    4.40    2.90
   3 -13   2    0.30    1.60
  -4  13  -2    2.30    1.70
  -4  13  -2    0.30    1.60
  -4  13  -2    1.40    1.70
  -4  13  -2    1.20    2.70
   4 -13   2    7.10    3.90
   4 -13   2    1.40    1.80
   4 -13   2    3.70    2.40
   4 -13   2    0.30    2.60
  -5  13  -2    0.50    1.30
  -5  13  -2   -1.90    1.40
  -5  13  -2   -0.90    1.60
  -5  13  -2   -1.60    1.50
   5 -13   2    0.10    1.70
   5 -13   2   -0.50    1.60
   5 -13   2   -2.20    1.80
   5 -13   2    3.60    3.40
  -6  13  -2    2.10    2.00
  -6  13  -2    5.50    1.70
  -6  13  -2    5.70    1.80
  -6  13  -2    4.60    1.50
   6 -13   2    5.60    3.20
   6 -13   2    5.80    2.20
   6 -13   2    3.50    3.00
  -7  13  -2   -2.30    1.30
  -7  13  -2    0.80    1.40
   7 -13   2   -0.10    1.30
  13  12  -2    1.80    2.10
  13  12  -2    1.00    1.50
  12  12  -2    4.20    2.60
  12  12  -2    9.40    7.90
  12  12  -2    3.40    2.30
  12  12  -2    2.30    2.20
 -12 -12   2    2.00    1.50
 -12 -12   2    1.40    1.40
  11  12  -2   14.90    3.80
  11  12  -2   15.20    4.20
  11  12  -2   13.40   12.90
  11  12  -2   11.20    4.40
  10  12  -2   41.80    7.00
  10  12  -2   38.30   14.60
  10  12  -2   47.80    7.60
 -10 -12   2   32.10    5.60
   9  12  -2  113.99   13.60
   9  12  -2  101.59   13.50
   9  12  -2   93.09   13.20
  -9 -12   2   91.49   12.20
  -9 -12   2   89.89   11.70
   8  12  -2   -3.50    1.70
   8  12  -2    1.20    2.50
   8  12  -2    1.40    1.90
   8  12  -2   -2.80    2.10
   8  12  -2    1.80    1.70
   8  12  -2   -2.00    2.70
   8  12  -2   -0.50    8.10
   8  12  -2    2.00    1.80
  -8 -12   2   -0.20    1.50
  -8 -12   2    0.60    1.30
  -8 -12   2   -2.30    5.10
  -8 -12   2   -1.90    2.90
   7  12  -2    0.10    1.90
   7  12  -2    0.20    2.80
   7  12  -2    3.30    3.00
   7  12  -2    0.50    1.80
   7  12  -2    3.40    2.10
   7  12  -2    0.90    2.40
  -7 -12   2    2.10    1.70
  -7 -12   2    3.20    4.90
  -7 -12   2    1.20    1.50
  -7 -12   2    1.80    2.40
  -7 -12   2   -2.00    3.00
   6  12  -2    1.40    1.90
   6  12  -2    0.40    2.80
   6  12  -2    0.60    2.40
   6  12  -2    0.80    2.70
   6  12  -2   -0.70    1.80
   6  12  -2    1.60    1.80
   6  12  -2    2.30    1.70
  -6 -12   2    1.50    2.80
  -6 -12   2    0.50    1.20
  -6 -12   2    1.20    1.50
   5  12  -2   27.70    6.00
   5  12  -2   38.10    6.20
   5  12  -2   35.60    5.20
   5  12  -2   26.10    4.60
   5  12  -2   30.50    4.50
   5  12  -2   26.90    5.20
  -5 -12   2   30.00    4.60
  -5 -12   2   29.70    4.60
  -5 -12   2   32.70    8.00
   4  12  -2   59.49    8.00
   4  12  -2   54.29    6.50
   4  12  -2   45.20    7.20
   4  12  -2   46.10    7.40
   4  12  -2   54.09    7.20
   4  12  -2   59.99    7.20
  -4 -12   2   40.30    6.50
  -4 -12   2   54.59    6.70
  -4 -12   2   69.89   10.30
   3  12  -2  105.09   11.90
   3  12  -2   83.39   11.60
   3  12  -2   88.49   11.60
   3  12  -2  107.29   11.20
   3  12  -2   97.29   12.30
   3  12  -2  102.29   11.60
  -3 -12   2   92.99   11.20
   2  12  -2   25.70    5.40
   2  12  -2   26.10    5.00
   2  12  -2   44.80    7.20
   2  12  -2   42.40    5.10
   2  12  -2   48.20    5.50
   2  12  -2   40.80    5.70
   2  12  -2   35.50    5.40
  -2 -12   2   36.50    5.00
  -2 -12   2   34.70    4.90
  -2 -12   2   42.20    5.60
  -2 -12   2   33.40    5.60
  -2 -12   2   28.90    5.40
   1  12  -2   21.10    4.00
   1  12  -2   20.30    3.70
   1  12  -2   26.20    4.00
   1  12  -2   15.60    3.80
   1  12  -2   24.10    5.30
   1  12  -2   22.10    3.60
   1  12  -2   23.90    4.20
   1  12  -2   15.90    3.50
  -1 -12   2   17.80    3.80
  -1 -12   2   20.60    3.50
  -1 -12   2   24.00    4.20
  -1 -12   2   28.70    5.00
  -1 -12   2   17.90    3.40
  -1 -12   2   28.30    6.70
  -1 -12   2   19.40    4.20
   0  12  -2   15.60    3.00
   0  12  -2   14.70    3.30
   0  12  -2   23.20    3.70
   0  12  -2   16.70    3.20
   0  12  -2   24.20    5.10
   0  12  -2   22.70    4.10
   0  12  -2   15.90    3.40
   0 -12   2   17.60    3.60
   0 -12   2   24.40    4.70
   0 -12   2   16.70    3.80
   0 -12   2   14.40    3.10
   0 -12   2   26.70    6.10
   0 -12   2   16.80    3.70
   0 -12   2   14.60    3.10
  -1  12  -2   36.00    5.20
  -1  12  -2   45.60    7.00
  -1  12  -2   33.00    4.90
  -1  12  -2   45.90    6.80
  -1  12  -2   36.50    5.30
  -1  12  -2   31.40    5.20
   1 -12   2   32.00    4.90
   1 -12   2   39.90    5.90
   1 -12   2   31.40    5.50
   1 -12   2   47.10    6.40
   1 -12   2   35.30    8.00
   1 -12   2   31.10    5.70
   1 -12   2   34.90    6.00
  -2  12  -2    4.70    3.50
  -2  12  -2   12.40    4.10
  -2  12  -2   10.20    2.80
  -2  12  -2    7.40    2.50
  -2  12  -2    8.70    2.40
   2 -12   2    7.90    4.20
   2 -12   2    5.60    3.10
   2 -12   2   10.40    3.60
   2 -12   2    3.80    2.40
   2 -12   2    6.90    3.00
  -3  12  -2   29.30    5.20
  -3  12  -2   48.50    7.20
  -3  12  -2   36.60    5.00
  -3  12  -2   37.20    7.00
  -3  12  -2   36.30    5.30
   3 -12   2   39.20    6.40
   3 -12   2   34.70    7.40
   3 -12   2   27.30    5.60
   3 -12   2   37.60    5.70
  -4  12  -2    8.90    3.60
  -4  12  -2   10.30    3.00
  -4  12  -2   10.10    2.40
   4 -12   2   13.60    2.70
   4 -12   2    7.40    3.00
   4 -12   2   11.50    3.10
   4 -12   2   12.40    4.20
   4 -12   2   10.10    4.00
  -5  12  -2    1.20    2.50
  -5  12  -2    0.50    4.30
  -5  12  -2   -1.10    0.90
  -5  12  -2    0.50    1.60
  -5  12  -2    2.40    1.60
  -5  12  -2   -1.10    1.60
   5 -12   2    3.80    2.50
   5 -12   2    0.40    2.00
   5 -12   2    1.50    3.90
   5 -12   2    4.30    3.30
   5 -12   2    1.80    2.10
   5 -12   2    3.50    2.30
  -6  12  -2    5.40    2.00
  -6  12  -2    5.40    3.10
  -6  12  -2    8.80    2.20
   6 -12   2    6.20    3.30
   6 -12   2    7.00    3.30
   6 -12   2   13.50    3.20
  -7  12  -2    0.40    1.60
  -7  12  -2    0.40    1.00
  -7  12  -2   -0.80    1.00
   7 -12   2    0.20    1.40
   7 -12   2    3.90    2.00
   7 -12   2    1.10    2.00
   7 -12   2   -1.00    1.30
  13  11  -2    2.20    1.80
  13  11  -2   -1.80    3.80
  13  11  -2    1.80    1.60
  13  11  -2    0.80    1.70
 -13 -11   2   -0.10    0.80
  12  11  -2    3.00    2.70
  12  11  -2   14.10    9.60
  12  11  -2    9.10    2.80
  12  11  -2    9.10    3.00
 -12 -11   2    5.80    1.90
  11  11  -2    5.10    2.90
  11  11  -2    6.40    3.10
  11  11  -2   -0.30    1.80
  11  11  -2    6.40    8.80
  11  11  -2   -5.10    4.20
  11  11  -2    4.10    3.00
 -11 -11   2    1.70    1.90
 -11 -11   2    3.80    1.90
  10  11  -2   -4.30    5.40
  10  11  -2   -2.00    2.00
  10  11  -2   -0.50    2.20
  10  11  -2    0.50    2.40
  10  11  -2    0.20    2.10
  10  11  -2    3.10    5.00
 -10 -11   2   -2.20    1.40
 -10 -11   2    0.50    1.30
   9  11  -2  275.97   28.70
   9  11  -2  236.18   29.10
   9  11  -2  292.97   29.70
   9  11  -2  258.97   29.40
  -9 -11   2  207.58   27.50
  -9 -11   2  254.17   29.80
  -9 -11   2  248.48   28.10
   8  11  -2    8.30    8.80
   8  11  -2    1.30    2.50
   7  11  -2  139.09   18.40
   7  11  -2  168.18   20.20
   7  11  -2  166.78   20.50
   7  11  -2  150.48   19.30
   7  11  -2  174.18   20.60
  -7 -11   2  183.98   18.90
  -7 -11   2  185.18   19.60
  -7 -11   2  181.58   22.40
   6  11  -2   40.60    5.50
   6  11  -2   32.70    5.80
   6  11  -2   20.80    5.90
   6  11  -2   23.30    4.70
   6  11  -2   26.00    4.20
   6  11  -2   29.30    4.90
   6  11  -2   32.00    5.70
  -6 -11   2   33.90    4.70
  -6 -11   2   31.20    4.50
  -6 -11   2   34.60    5.70
  -6 -11   2   25.20    7.90
   5  11  -2   84.29   12.00
   5  11  -2  103.49   11.60
   5  11  -2   96.89   12.70
   5  11  -2   93.59   12.10
   5  11  -2  118.49   12.60
   5  11  -2  110.49   13.50
  -5 -11   2  112.29   12.00
  -5 -11   2  105.69   11.90
   4  11  -2  291.17   34.90
   4  11  -2  299.57   35.00
   4  11  -2  323.47   36.00
   4  11  -2  374.16   35.30
   4  11  -2  311.87   34.40
   4  11  -2  286.57   35.30
  -4 -11   2  376.06   34.70
   3  11  -2    8.20    2.80
   3  11  -2   10.30    2.70
   3  11  -2    6.10    2.30
   3  11  -2    6.50    2.30
   3  11  -2    7.80    3.00
   3  11  -2   10.00    2.70
   3  11  -2   10.80    2.50
  -3 -11   2   10.20    2.90
  -3 -11   2    9.30    2.30
  -3 -11   2   11.50    5.50
  -3 -11   2   12.80    2.50
   2  11  -2  105.99   11.90
   2  11  -2   90.09   11.90
   2  11  -2   89.39   11.70
   2  11  -2  118.59   14.00
   2  11  -2  103.59   11.40
  -2 -11   2   97.29   11.90
  -2 -11   2  100.29   11.40
   1  11  -2  208.88   25.00
   1  11  -2  268.07   27.60
   1  11  -2  217.78   25.30
   1  11  -2  254.17   25.60
   1  11  -2  227.38   25.50
   1  11  -2  225.98   24.90
  -1 -11   2  208.38   24.90
  -1 -11   2  250.67   25.10
  -1 -11   2  235.38   25.70
  -1 -11   2  218.48   25.20
  -1 -11   2  238.48   25.20
   0  11  -2    4.00    1.70
   0  11  -2    6.50    2.20
   0  11  -2    3.70    3.00
   0  11  -2   -1.70    1.90
   0  11  -2    1.80    1.50
   0  11  -2    1.30    2.00
   0  11  -2    1.60    1.50
   0  11  -2    4.00    1.70
   0 -11   2    4.60    4.10
   0 -11   2    7.60    2.40
   0 -11   2    1.60    1.40
   0 -11   2    4.10    1.80
   0 -11   2    1.70    2.30
   0 -11   2    0.40    1.80
   0 -11   2    2.60    1.40
  -1  11  -2   20.00    4.60
  -1  11  -2   19.00    3.60
  -1  11  -2   10.40    4.10
  -1  11  -2   18.30    3.50
  -1  11  -2   20.30    3.20
   1 -11   2   17.10    3.10
   1 -11   2   17.00    3.50
   1 -11   2   25.50    4.20
   1 -11   2   19.10    6.00
   1 -11   2   21.80    4.40
   1 -11   2   13.60    3.10
  -2  11  -2  129.19   15.60
  -2  11  -2  130.29   15.20
  -2  11  -2  141.39   15.40
  -2  11  -2  140.69   15.60
   2 -11   2  121.99   15.90
   2 -11   2  150.08   16.30
   2 -11   2  140.09   16.40
   2 -11   2  141.49   16.70
   2 -11   2  143.49   16.10
  -3  11  -2    2.40    1.60
  -3  11  -2    1.50    1.20
  -3  11  -2    3.70    2.10
  -3  11  -2    2.30    1.50
  -3  11  -2    1.80    2.10
  -3  11  -2    5.00    3.20
  -3  11  -2    3.30    3.10
   3 -11   2    2.30    2.20
   3 -11   2    4.20    2.90
   3 -11   2    4.00    2.80
   3 -11   2    1.30    3.50
   3 -11   2   -0.20    2.20
  -4  11  -2   10.60    2.40
  -4  11  -2   16.70    3.50
   4 -11   2   12.60    3.50
   4 -11   2   13.50    4.20
   4 -11   2   12.40    4.30
   4 -11   2   14.50    4.40
   4 -11   2   15.30    5.00
  -5  11  -2   52.39    6.80
  -5  11  -2   46.40    6.20
  -5  11  -2   45.50    6.60
   5 -11   2   52.59    8.00
   5 -11   2   35.30    6.30
   5 -11   2   39.40    7.40
   5 -11   2   54.69    7.10
   5 -11   2   50.29    8.00
   5 -11   2   55.99    8.00
  -6  11  -2   -0.10    1.50
  -6  11  -2   -1.40    1.00
  -6  11  -2   -1.20    1.60
  -6  11  -2    1.40    2.60
   6 -11   2    2.10    3.20
   6 -11   2    3.40    2.30
   6 -11   2    0.30    2.00
   6 -11   2   -0.90    1.70
   6 -11   2    0.90    2.60
  -7  11  -2    0.60    1.00
  -7  11  -2    2.90    1.80
  -7  11  -2    1.30    2.00
  -7  11  -2    0.30    1.20
   7 -11   2    1.40    2.20
   7 -11   2    0.70    2.20
   7 -11   2    2.90    2.00
   7 -11   2    0.00    1.60
  -8  11  -2    2.30    1.20
  -8  11  -2    3.80    2.10
  -8  11  -2    0.50    1.70
   8 -11   2    2.80    1.80
   8 -11   2    2.90    1.60
   8 -11   2    0.90    1.60
  13  10  -2   37.70   12.40
  13  10  -2   10.70    4.10
  13  10  -2   17.00    3.30
  12  10  -2   10.50    3.50
  12  10  -2   19.50    4.10
  12  10  -2   12.90    9.70
  12  10  -2   15.30    4.10
  12  10  -2   11.70    5.20
 -12 -10   2   10.60    2.60
 -12 -10   2    7.00    2.30
  11  10  -2    4.50    3.10
  11  10  -2    2.30    2.50
  11  10  -2    8.10    3.20
  11  10  -2   -0.20    1.40
  11  10  -2    0.80    3.30
  11  10  -2   -1.70    6.40
 -11 -10   2   -0.40    1.40
 -11 -10   2    0.20    1.60
  10  10  -2   53.69    8.40
  10  10  -2   52.19    8.10
 -10 -10   2   42.50    6.40
   9  10  -2    4.30    2.90
   9  10  -2    4.50    3.10
   9  10  -2   -1.10    2.10
   9  10  -2   -0.20    2.00
   9  10  -2    1.30    9.20
   9  10  -2    1.50    2.70
   9  10  -2    5.30    4.90
  -9 -10   2    1.10    2.10
  -9 -10   2    0.10    1.60
  -9 -10   2    3.80    2.80
  -9 -10   2    2.00    1.60
   8  10  -2   36.20    5.60
   8  10  -2   66.59   18.20
   8  10  -2   28.30    6.10
   8  10  -2   20.70    5.40
   8  10  -2   26.30    5.80
  -8 -10   2   28.00    4.80
  -8 -10   2   27.50    6.30
  -8 -10   2   20.20    4.00
   7  10  -2    1.40    2.20
   7  10  -2    0.80    1.70
   7  10  -2   -0.90    1.90
   7  10  -2   -0.70    1.50
   7  10  -2   -2.30    2.00
   7  10  -2    1.80    2.60
   7  10  -2    1.90    2.10
  -7 -10   2    1.00    1.30
  -7 -10   2    7.20    2.90
  -7 -10   2   -0.90    1.40
  -7 -10   2   -4.80    2.90
  -7 -10   2    3.70    2.20
   6  10  -2   19.70    3.50
   6  10  -2   17.80    3.30
   6  10  -2   15.00    3.40
   6  10  -2   25.20    4.70
   6  10  -2   26.90    5.70
   6  10  -2   28.60    4.40
   6  10  -2   21.20    5.10
  -6 -10   2   19.20    4.40
  -6 -10   2   23.20    3.80
  -6 -10   2   20.40    9.90
  -6 -10   2   22.00    3.50
   5  10  -2  184.98   19.40
   5  10  -2  169.98   18.60
   5  10  -2  174.48   20.20
  -5 -10   2  154.38   18.80
  -5 -10   2  166.58   18.80
  -5 -10   2  182.38   19.00
   4  10  -2  226.68   23.40
   4  10  -2  212.78   24.10
   4  10  -2  232.88   23.50
   4  10  -2  183.78   23.10
   4  10  -2  186.78   22.50
  -4 -10   2  222.48   22.80
   3  10  -2   54.89    6.00
   3  10  -2   41.90    6.40
   3  10  -2   39.20    5.30
   3  10  -2   30.50    5.70
   3  10  -2   44.50    6.00
   3  10  -2   45.10    5.70
  -3 -10   2   49.60    5.70
  -3 -10   2   38.70    5.30
  -3 -10   2   44.00    5.40
  -3 -10   2   33.00    5.70
   2  10  -2   23.10    3.40
   2  10  -2   19.30    3.40
   2  10  -2   19.60    4.00
   2  10  -2   29.20    4.00
   2  10  -2   16.90    4.10
   2  10  -2   22.30    4.20
  -2 -10   2   30.70    3.70
  -2 -10   2   21.60    3.90
  -2 -10   2   28.80    3.80
  -2 -10   2   23.20    4.10
  -2 -10   2   27.30    3.60
   1  10  -2  193.58   21.70
   1  10  -2  197.68   21.40
   1  10  -2  182.98   21.50
  -1 -10   2  228.18   22.20
  -1 -10   2  203.88   21.40
  -1 -10   2  212.48   21.60
  -1 -10   2  193.68   24.20
  -1 -10   2  174.48   21.60
  -1 -10   2  194.28   21.40
   0  10  -2  240.18   27.70
   0  10  -2  300.27   28.40
   0  10  -2  234.18   27.60
   0  10  -2  241.88   27.50
   0  10  -2  243.28   27.50
   0 -10   2  276.37   28.40
   0 -10   2  280.67   27.80
   0 -10   2  260.97   27.50
   0 -10   2  244.98   27.50
   0 -10   2  244.08   27.80
  -1  10  -2  200.88   24.00
  -1  10  -2  246.98   24.90
  -1  10  -2  210.88   24.00
  -1  10  -2  185.48   23.70
  -1  10  -2  231.08   23.70
  -1  10  -2  223.98   23.80
   1 -10   2  251.27   24.60
   1 -10   2  227.38   23.80
   1 -10   2  181.98   23.60
   1 -10   2  220.58   24.30
   1 -10   2  233.98   24.80
   1 -10   2  227.68   24.20
  -2  10  -2   15.50    4.90
  -2  10  -2   12.40    3.90
  -2  10  -2   12.10    2.60
  -2  10  -2    8.10    2.00
  -2  10  -2    6.90    2.50
   2 -10   2    8.60    2.80
   2 -10   2   13.40    2.50
   2 -10   2   15.80    3.60
   2 -10   2    8.90    2.90
   2 -10   2   13.80    5.40
  -3  10  -2   87.69    9.80
  -3  10  -2   84.99   10.20
  -3  10  -2   85.59    9.90
   3 -10   2   87.79   11.40
   3 -10   2   75.29   10.90
   3 -10   2   59.29   17.80
   3 -10   2   89.29   10.70
  -4  10  -2   87.29   11.00
  -4  10  -2  106.79   11.00
  -4  10  -2  104.09   10.60
  -4  10  -2   81.39   10.40
   4 -10   2   70.79   11.20
   4 -10   2  107.09   11.50
   4 -10   2   93.29   12.20
   4 -10   2   83.19   12.20
   4 -10   2   61.39   18.90
  -5  10  -2   50.19    7.30
  -5  10  -2   62.09    8.00
  -5  10  -2   69.19    7.60
   5 -10   2   64.49    9.60
   5 -10   2   64.99    8.90
  -6  10  -2    2.90    2.00
  -6  10  -2    0.10    1.40
  -6  10  -2    2.70    2.00
  -6  10  -2    0.50    2.70
  -6  10  -2    3.00    2.00
  -6  10  -2   -0.20    1.20
   6 -10   2    6.70    2.70
   6 -10   2    8.30    3.90
   6 -10   2    2.20    2.30
   6 -10   2    0.90    2.20
   6 -10   2   11.60   10.80
   6 -10   2   -1.30    3.10
   6 -10   2   -0.20    2.30
  -7  10  -2   20.20    3.90
  -7  10  -2   30.50    4.20
  -7  10  -2   37.60    6.30
  -7  10  -2   19.30    3.50
  -7  10  -2   28.30    3.90
   7 -10   2   30.50    5.50
   7 -10   2   26.60    5.50
  -8  10  -2    0.90    1.30
  -8  10  -2    0.90    2.10
  -8  10  -2    0.50    1.80
  -8  10  -2    0.90    0.90
   8 -10   2    2.80    1.90
   8 -10   2    2.90    2.10
   8 -10   2   -1.60    1.60
  -9  10  -2    3.40    1.60
  -9  10  -2    4.20    2.20
   9 -10   2    5.40    1.90
   9 -10   2    3.20    1.40
  13   9  -2    5.60    7.40
  13   9  -2    1.00    1.50
  13   9  -2    2.70    3.30
  13   9  -2   -0.60    1.80
  13   9  -2   10.60    3.20
 -13  -9   2    3.80    2.00
  12   9  -2    1.30    2.80
  12   9  -2    3.40    2.40
  12   9  -2   -0.30    4.10
  12   9  -2   11.40   10.10
  12   9  -2    1.50    2.30
 -12  -9   2    0.90    1.60
 -12  -9   2    1.40    1.50
  11   9  -2    2.10    7.00
  11   9  -2   -5.40    3.50
  11   9  -2    1.50    2.00
  11   9  -2    3.40    2.90
  11   9  -2   -0.10    1.90
  11   9  -2    2.60    2.20
 -11  -9   2    0.80    1.50
 -11  -9   2    1.60    1.60
  10   9  -2   39.30    6.60
  10   9  -2   39.90    8.80
  10   9  -2   50.39    7.20
  10   9  -2   45.40    7.30
  10   9  -2   41.50   15.10
 -10  -9   2   28.90    5.40
   9   9  -2   12.10    3.70
   9   9  -2    8.70    3.30
   9   9  -2    8.10    5.70
   9   9  -2    6.00    3.30
   9   9  -2   15.20   11.50
   9   9  -2   11.20    3.90
  -9  -9   2    9.30    2.40
  -9  -9   2    5.30    2.30
  -9  -9   2    5.50    2.60
   8   9  -2  113.99   14.90
   8   9  -2  114.29   14.60
   8   9  -2  129.09   15.00
  -8  -9   2  138.29   14.30
  -8  -9   2  117.39   14.00
  -8  -9   2  110.29   13.50
  -8  -9   2   95.99   13.10
   7   9  -2    6.20    3.40
   7   9  -2    4.10    2.30
   7   9  -2    6.80    2.90
   7   9  -2    9.00    2.40
   7   9  -2    2.70    6.70
   7   9  -2    7.90    3.30
   7   9  -2   12.30    3.30
  -7  -9   2   14.70    3.50
  -7  -9   2   13.10    3.50
  -7  -9   2    8.60    2.40
  -7  -9   2   10.10    2.30
   6   9  -2    6.00    2.30
   6   9  -2    5.50    2.90
   6   9  -2   10.70    2.90
   6   9  -2    0.40    2.60
   6   9  -2    5.10    2.50
   6   9  -2    9.10    2.90
   6   9  -2    7.60    2.90
  -6  -9   2    6.50    1.80
  -6  -9   2    3.30    1.80
   5   9  -2  102.69   12.20
   5   9  -2  108.39   12.50
   5   9  -2   93.89   12.60
  -5  -9   2  116.69   12.30
  -5  -9   2  103.69   11.80
  -5  -9   2   89.99   11.80
  -5  -9   2  112.89   11.90
   4   9  -2  224.98   25.70
   4   9  -2  247.48   28.90
  -4  -9   2  246.68   25.50
  -4  -9   2  221.48   25.30
  -4  -9   2  245.48   25.70
  -3  -9   2  152.58   16.70
  -3  -9   2  142.49   16.60
  -3  -9   2  162.48   16.70
   2   9  -2    3.10    1.80
   2   9  -2    2.90    1.80
   2   9  -2    1.00    1.30
   2   9  -2    3.60    2.10
   2   9  -2    2.00    1.30
  -2  -9   2    3.60    1.60
  -2  -9   2    1.60    1.40
  -2  -9   2    1.30    1.10
  -2  -9   2    2.60    1.20
   1   9  -2   11.40    3.10
   1   9  -2    9.10    2.50
   1   9  -2   10.70    2.40
   1   9  -2   14.10    3.00
   1   9  -2   14.50    2.50
  -1  -9   2   10.70    2.70
  -1  -9   2    9.60    2.10
  -1  -9   2   10.20    2.30
  -1  -9   2   11.20    2.50
   0   9  -2   43.50    6.00
   0   9  -2   44.20    5.80
   0   9  -2   48.90    5.70
   0   9  -2   46.70    6.30
   0  -9   2   37.40    6.00
   0  -9   2   54.59    6.00
   0  -9   2   48.90    6.40
   0  -9   2   37.10    5.60
   0  -9   2   55.99    5.90
  -1   9  -2  213.88   22.90
  -1   9  -2  222.78   22.90
  -1   9  -2  213.18   23.00
  -1   9  -2  197.38   23.50
  -1   9  -2  190.68   23.10
  -1   9  -2  228.78   24.00
   1  -9   2  204.18   23.00
   1  -9   2  237.48   24.00
   1  -9   2  220.28   23.30
   1  -9   2  196.78   23.40
   1  -9   2  221.48   23.00
  -2   9  -2   47.90    6.70
   2  -9   2   36.40    6.20
  -3   9  -2  153.58   15.40
  -3   9  -2  147.09   15.20
  -3   9  -2  144.89   16.70
  -3   9  -2  121.89   15.50
  -3   9  -2  146.69   15.40
   3  -9   2  113.19   22.00
   3  -9   2  129.29   16.40
   3  -9   2  128.99   16.50
   3  -9   2  132.39   15.80
  -4   9  -2   -2.00    2.30
  -4   9  -2   -0.70    1.20
  -4   9  -2    0.00    1.10
  -4   9  -2   -2.00    1.60
  -4   9  -2    2.50    1.80
   4  -9   2   -0.80    1.90
   4  -9   2    0.80    1.90
   4  -9   2    0.40    3.00
   4  -9   2    1.20    1.80
   4  -9   2    0.30    2.00
   4  -9   2    3.30   10.00
  -5   9  -2   47.40    5.70
  -5   9  -2   41.60    6.10
  -5   9  -2   32.60    5.60
  -5   9  -2   38.70    5.40
  -5   9  -2   45.30    6.10
  -5   9  -2   53.49    7.60
   5  -9   2   47.40    8.00
   5  -9   2   23.80   14.50
   5  -9   2   29.50    6.60
   5  -9   2   49.10    6.60
   5  -9   2   39.70    6.90
   5  -9   2   50.79    8.00
  -6   9  -2    7.00    2.40
  -6   9  -2   18.10    3.40
  -6   9  -2   12.80    2.60
  -6   9  -2   11.30    2.70
   6  -9   2   -2.20   10.50
   6  -9   2   19.60    5.10
   6  -9   2    9.60    4.10
  -7   9  -2    6.10    2.00
  -7   9  -2    3.00    1.70
  -7   9  -2    3.50    1.90
  -7   9  -2    1.00    2.80
   7  -9   2    8.00    3.10
   7  -9   2    2.80    4.10
   7  -9   2    0.60    3.20
   7  -9   2    8.50    2.80
   7  -9   2    3.40    2.80
  -8   9  -2    0.80    1.30
  -8   9  -2    0.60    1.40
  -8   9  -2    0.30    2.20
  -8   9  -2    0.10    1.10
  -8   9  -2    2.20    1.90
   8  -9   2    4.90    2.90
   8  -9   2    2.50    2.70
   8  -9   2    3.30    2.00
   8  -9   2    0.50    2.00
  -9   9  -2   -0.10    1.30
  -9   9  -2    1.00    1.70
  -9   9  -2    0.90    1.70
  -9   9  -2    0.50    0.80
   9  -9   2    1.10    1.30
   9  -9   2    1.00    2.00
  13   8  -2    3.90    3.60
  13   8  -2   -0.80    1.50
  13   8  -2    2.90    1.80
  13   8  -2   -0.10    6.20
  13   8  -2    3.70    2.80
 -13  -8   2   -0.30    1.40
 -13  -8   2    4.30    3.50
 -13  -8   2   -0.20    1.20
  12   8  -2    5.30    2.60
  12   8  -2    8.40    3.50
  12   8  -2    4.90    4.60
  12   8  -2   -3.00    7.70
 -12  -8   2    5.00    2.10
 -12  -8   2    8.40    2.20
  11   8  -2   51.29    8.00
  11   8  -2   58.89   10.10
  11   8  -2   46.40    7.10
  11   8  -2   33.90    6.90
  11   8  -2   64.19   17.80
  10   8  -2   33.10   14.60
  10   8  -2    8.80    6.00
  10   8  -2   10.80    3.70
  10   8  -2   17.90    4.40
 -10  -8   2   10.50    2.70
   9   8  -2    5.90    2.60
   9   8  -2    8.60    3.00
   9   8  -2    4.90    3.30
   9   8  -2    8.00    6.30
   9   8  -2   -2.90    8.30
  -9  -8   2    1.60    1.50
  -9  -8   2    3.70    1.50
   8   8  -2   -0.20    6.10
   8   8  -2    0.00    1.00
   8   8  -2    0.10    2.20
   8   8  -2   -0.20    1.70
   8   8  -2    0.60    2.20
   8   8  -2    0.20    2.30
   8   8  -2   -0.90    1.80
   8   8  -2    1.70    5.20
  -8  -8   2   -0.20    1.00
  -8  -8   2    0.00    1.50
  -8  -8   2    0.60    1.20
  -8  -8   2    4.90    3.40
   7   8  -2    2.60    1.80
   7   8  -2    0.60    2.00
   7   8  -2   -0.40    1.00
   7   8  -2    0.50    1.90
   7   8  -2   -0.70    2.20
   7   8  -2   -2.40    2.20
  -7  -8   2    0.80    1.60
  -7  -8   2    2.40    2.30
  -7  -8   2    0.10    1.20
  -7  -8   2    0.10    1.00
   6   8  -2    5.80    2.20
   6   8  -2   13.00    3.60
   6   8  -2    4.90    3.20
   6   8  -2    6.30    2.60
   6   8  -2    6.00    2.80
   6   8  -2   10.90    3.10
   6   8  -2    8.80    2.30
   6   8  -2   12.60    3.50
  -6  -8   2    7.40    1.90
  -6  -8   2    9.40    4.20
  -6  -8   2    7.00    2.50
  -6  -8   2    9.50    2.00
   5   8  -2   17.20    4.40
   5   8  -2   14.50    4.10
   5   8  -2   22.50    3.60
  -5  -8   2   20.80    3.30
  -5  -8   2   26.40    3.90
  -5  -8   2   25.20    3.40
   4   8  -2  259.97   33.50
  -4  -8   2  350.16   33.00
  -4  -8   2  290.57   32.80
  -4  -8   2  322.47   32.80
  -4  -8   2  320.67   33.10
   3   8  -2   38.40    5.60
   3   8  -2   49.70    6.50
  -3  -8   2   45.00    5.50
  -3  -8   2   47.20    5.50
  -3  -8   2   44.90    5.60
  -3  -8   2   43.00    5.40
   2   8  -2  355.76   39.80
   2   8  -2  413.66   40.40
  -2  -8   2  373.26   39.70
  -2  -8   2  350.56   40.00
  -2  -8   2  405.36   39.80
  -2  -8   2  359.16   39.60
   1   8  -2 1164.78  120.39
   1   8  -2 1138.09  120.49
   0   8  -2 3473.75  360.66
   0   8  -2 3114.79  360.86
   0   8  -2 3460.85  360.56
   0  -8   2 3678.53  360.56
   0  -8   2 3274.87  360.46
   0  -8   2 3812.92  361.26
  -1   8  -2    7.00    1.90
  -1   8  -2    9.20    1.70
  -1   8  -2    7.10    1.80
  -1   8  -2    6.50    1.70
   1  -8   2    4.80    2.00
   1  -8   2    7.50    2.50
   1  -8   2    5.10    1.60
  -2   8  -2    2.60    1.30
  -2   8  -2    3.00    1.30
  -2   8  -2    2.70    2.80
  -2   8  -2    2.20    1.30
  -2   8  -2    2.10    1.80
   2  -8   2    2.90    1.40
   2  -8   2    4.10    2.10
   2  -8   2    5.20    3.50
   2  -8   2    3.70    1.60
   2  -8   2    3.20    1.30
   2  -8   2    3.60    2.00
  -3   8  -2  161.58   18.60
  -3   8  -2  200.48   18.70
  -3   8  -2  162.58   19.00
  -3   8  -2  180.88   20.00
   3  -8   2  173.78   19.50
   3  -8   2  180.58   20.10
   3  -8   2  145.59   19.10
   3  -8   2  163.28   19.20
   3  -8   2  169.08   19.80
   3  -8   2  182.48   20.00
  -4   8  -2   13.40    3.00
  -4   8  -2   10.80    2.30
  -4   8  -2   17.10    3.40
  -4   8  -2    9.70    2.40
  -4   8  -2   12.70    2.80
  -4   8  -2    9.00    2.10
  -4   8  -2   12.90    4.10
  -4   8  -2   22.90    5.50
   4  -8   2    6.00    4.00
   4  -8   2    9.30    3.00
   4  -8   2    1.90    9.50
   4  -8   2   14.30    4.00
   4  -8   2   15.00    4.80
   4  -8   2   11.80    3.60
   4  -8   2   19.30    4.00
   4  -8   2   14.00    3.30
  -5   8  -2   20.10    4.00
  -5   8  -2   25.30    4.00
  -5   8  -2   30.40    4.70
  -5   8  -2   34.30    4.40
  -5   8  -2   31.50    5.80
   5  -8   2   22.40    6.10
   5  -8   2   21.70    5.20
   5  -8   2    7.40   13.00
   5  -8   2   26.70    6.80
   5  -8   2   29.00    4.80
   5  -8   2   34.00    5.80
   5  -8   2   22.30    5.30
  -6   8  -2    4.40    3.20
  -6   8  -2    0.20    1.90
  -6   8  -2    1.80    3.10
  -6   8  -2   -0.30    2.20
  -6   8  -2    1.70    1.70
  -6   8  -2    2.50    1.60
  -6   8  -2    3.20    3.20
   6  -8   2    4.80    3.60
   6  -8   2    1.40    4.20
   6  -8   2    0.90    3.00
   6  -8   2    0.60    2.60
   6  -8   2    4.00    2.20
   6  -8   2    6.00    3.40
   6  -8   2    1.90   10.80
  -7   8  -2  116.99   13.50
  -7   8  -2  113.19   13.80
   7  -8   2  118.19   28.30
   7  -8   2  132.99   16.70
   7  -8   2  101.29   14.60
   7  -8   2  142.89   15.90
  -8   8  -2   17.20    3.40
  -8   8  -2   15.70    3.10
  -8   8  -2   15.40    4.80
   8  -8   2   -0.80    8.30
   8  -8   2   12.60    3.10
   8  -8   2   17.70    9.80
   8  -8   2   19.00    4.10
   8  -8   2    9.10    4.00
  -9   8  -2   -0.20    1.60
  -9   8  -2    2.30    2.30
  -9   8  -2    0.70    1.20
  -9   8  -2    1.50    1.10
  -9   8  -2    3.70    1.60
   9  -8   2    0.00    1.50
   9  -8   2    0.70    1.70
   9  -8   2    5.30    2.40
 -10   8  -2    5.50    2.60
  10  -8   2   11.30    1.90
  10  -8   2    8.10    1.60
  13   7  -2    8.30    2.70
  13   7  -2    9.80    9.00
  13   7  -2   11.00    5.00
 -13  -7   2    8.60    2.10
  12   7  -2   28.10    4.80
  12   7  -2   27.20    5.10
  12   7  -2   23.10    7.10
  12   7  -2   25.30    4.10
  12   7  -2   22.40   13.50
 -12  -7   2   17.90    4.00
 -12  -7   2   18.50    3.60
  11   7  -2   18.40    4.70
  11   7  -2   54.09   15.80
  11   7  -2   22.30    7.20
 -11  -7   2   34.70    4.80
 -11  -7   2   30.90    4.40
  10   7  -2   23.30    4.30
  10   7  -2   14.80    3.90
  10   7  -2   18.70   10.70
  10   7  -2   12.80    6.90
  10   7  -2   15.00    4.30
 -10  -7   2   15.20    3.30
 -10  -7   2   11.80    3.10
 -10  -7   2   14.70    5.90
   9   7  -2    1.00    1.90
   9   7  -2   -0.80    1.80
   9   7  -2   -1.50    2.10
   9   7  -2   -3.50    1.80
   9   7  -2   -1.60    5.90
   9   7  -2   -1.50    5.30
   9   7  -2    5.10    2.40
  -9  -7   2    1.00    1.20
  -9  -7   2    0.70    3.70
  -9  -7   2   -0.70    1.20
   8   7  -2   60.89    7.90
   8   7  -2   55.59    8.40
   8   7  -2   67.59    7.70
   8   7  -2   64.59    7.80
   8   7  -2   53.09    7.70
  -8  -7   2   59.59    7.70
  -8  -7   2   46.40    6.60
  -8  -7   2   42.70    6.50
   7   7  -2   12.40    2.50
   7   7  -2   14.90    3.30
   7   7  -2    8.70    3.30
   7   7  -2   15.40    3.70
   7   7  -2   13.10    3.60
   7   7  -2    7.60    3.00
  -7  -7   2   15.20    3.30
  -7  -7   2    7.50    2.20
  -7  -7   2   13.30    2.80
  -7  -7   2   12.30    2.30
   6   7  -2   48.20    7.90
   6   7  -2   48.60    7.00
   6   7  -2   45.40    6.80
   6   7  -2   52.39    7.40
   6   7  -2   56.19    6.60
   6   7  -2   42.90    7.60
  -6  -7   2   52.69    8.10
  -6  -7   2   57.69    6.30
  -6  -7   2   54.09    6.50
  -6  -7   2   47.60    6.30
   5   7  -2   43.70    5.70
  -5  -7   2   48.10    5.50
  -5  -7   2   41.30    5.70
   4   7  -2  202.58   20.10
  -4  -7   2  188.38   19.70
  -4  -7   2  166.98   19.80
  -4  -7   2  177.48   19.80
   3   7  -2  122.99   12.90
   3   7  -2  116.79   13.30
  -3  -7   2  101.79   12.60
  -3  -7   2  114.29   12.60
  -3  -7   2  119.69   12.60
   1   7  -2  190.58   23.40
   1   7  -2  189.28   23.50
  -1  -7   2  247.38   23.80
  -1  -7   2  250.67   23.70
   0   7  -2   20.70    3.50
   0   7  -2   16.70    3.30
   0   7  -2   21.50    3.10
   0  -7   2   26.00    3.20
   0  -7   2   21.50    3.50
  -1   7  -2 1514.45  158.18
  -1   7  -2 1670.73  158.28
  -1   7  -2 1546.25  158.18
   1  -7   2 1412.96  158.78
   1  -7   2 1433.56  158.38
   1  -7   2 1533.85  158.18
  -2   7  -2   13.40    2.50
  -2   7  -2    7.40    1.90
  -2   7  -2   13.90    2.30
  -2   7  -2    6.20    2.70
  -2   7  -2    9.40    1.90
  -2   7  -2    9.40    1.90
   2  -7   2    5.90    2.60
   2  -7   2    8.60    1.80
   2  -7   2    9.70    2.40
   2  -7   2   14.00    3.50
   2  -7   2    6.70    2.40
  -3   7  -2    4.70    1.60
  -3   7  -2    0.70    0.90
  -3   7  -2   -0.30    1.50
  -3   7  -2    1.80    1.90
  -3   7  -2    1.10    0.90
  -3   7  -2    1.20    1.20
   3  -7   2    4.70    2.40
   3  -7   2   -0.30    1.10
   3  -7   2    0.90    1.70
   3  -7   2    2.60    2.00
   3  -7   2   -0.50    1.40
   3  -7   2    1.60    2.20
   3  -7   2    3.00    1.70
  -4   7  -2   17.60    3.10
  -4   7  -2   13.20    2.70
  -4   7  -2   25.00    4.90
  -4   7  -2   12.20    2.90
  -4   7  -2   18.40    2.50
  -4   7  -2   19.80    4.70
   4  -7   2   21.20    4.70
   4  -7   2   17.00    3.60
   4  -7   2    2.00    9.20
   4  -7   2   11.20    3.00
   4  -7   2   10.80    3.40
   4  -7   2   15.00    4.40
  -5   7  -2   -0.40    1.20
  -5   7  -2   -0.60    2.20
  -5   7  -2    1.70    2.60
  -5   7  -2    0.70    1.10
  -5   7  -2    1.10    1.70
  -5   7  -2   -0.60    2.70
  -5   7  -2    3.20    2.00
   5  -7   2    2.40    2.40
   5  -7   2   -6.80    7.70
   5  -7   2   -0.70    4.60
   5  -7   2    3.80    3.20
   5  -7   2    0.10    2.10
   5  -7   2    1.10    3.70
   5  -7   2    1.60    1.70
  -6   7  -2  168.28   18.70
  -6   7  -2  158.08   17.00
  -6   7  -2  157.18   16.70
   6  -7   2  138.39   28.60
   6  -7   2  130.79   18.40
   6  -7   2  130.39   17.90
   6  -7   2  162.08   19.10
   6  -7   2  169.48   17.70
   6  -7   2  150.18   19.20
   6  -7   2  147.69   19.40
  -7   7  -2    6.50    2.20
  -7   7  -2   10.00    2.80
  -7   7  -2   13.70    4.40
  -7   7  -2    8.50    2.30
  -7   7  -2   10.80    5.70
   7  -7   2    9.50    3.70
   7  -7   2    6.80    4.90
   7  -7   2   10.20    4.20
   7  -7   2   15.30    3.50
   7  -7   2    8.90    4.40
   7  -7   2   18.50   10.20
   7  -7   2   15.80    4.70
  -8   7  -2   36.30    6.90
  -8   7  -2   35.90    5.10
  -8   7  -2   37.60    5.30
   8  -7   2   29.00    7.70
   8  -7   2   44.70    6.20
   8  -7   2   29.80    6.90
   8  -7   2   38.80    7.80
  -9   7  -2    4.80    2.10
  -9   7  -2    2.50    1.70
  -9   7  -2    5.30    3.20
  -9   7  -2    1.00    1.30
  -9   7  -2    3.20    1.80
   9  -7   2   12.80    5.10
   9  -7   2    3.60    2.60
   9  -7   2   10.40    7.40
   9  -7   2   10.40    5.50
   9  -7   2    5.10    1.90
 -10   7  -2    0.70    1.50
 -10   7  -2    0.60    1.10
 -10   7  -2   -0.60    1.30
 -10   7  -2    0.10    0.80
  10  -7   2    0.40    1.10
  10  -7   2    0.10    1.10
  10  -7   2   -0.40    2.10
  13   6  -2    3.80    6.40
  13   6  -2    1.90    1.80
  13   6  -2    1.50    4.20
  13   6  -2    2.20    2.50
 -13  -6   2    1.80    1.30
 -13  -6   2    0.90    2.90
 -13  -6   2    1.50    1.70
  12   6  -2   14.80    6.20
  12   6  -2   11.50   10.50
  12   6  -2    6.90    2.20
  12   6  -2    4.40    2.40
  12   6  -2    6.20    3.40
 -12  -6   2   11.20    2.50
 -12  -6   2    7.50    2.50
  11   6  -2    6.70    5.50
  11   6  -2   13.00    9.10
  11   6  -2    6.50    3.00
  11   6  -2    2.40    2.10
 -11  -6   2    6.70    2.30
 -11  -6   2    7.70    2.20
  10   6  -2    8.90    6.40
  10   6  -2    7.60    3.30
  10   6  -2   19.20   10.30
  10   6  -2    5.80    2.80
  10   6  -2   12.80    3.40
  10   6  -2    9.70    2.90
 -10  -6   2    5.00    2.10
 -10  -6   2    9.00    2.40
 -10  -6   2   -2.80    5.10
   9   6  -2    3.40    7.20
   9   6  -2    0.00    2.40
   9   6  -2    0.60    2.00
   9   6  -2    7.70    2.70
   9   6  -2    8.60    2.60
   9   6  -2    0.70    5.30
   9   6  -2    2.50    3.00
   9   6  -2    0.20    1.80
  -9  -6   2    2.50    1.40
  -9  -6   2    2.20    1.40
  -9  -6   2    3.80    3.40
   8   6  -2   18.80    3.80
   8   6  -2   23.50    4.10
   8   6  -2   15.30    3.00
   8   6  -2   20.40    4.40
   8   6  -2   20.50    4.80
   8   6  -2   26.80    4.30
  -8  -6   2   21.90    4.40
  -8  -6   2   20.80    3.20
  -8  -6   2   13.30    2.90
  -8  -6   2   17.40    3.00
   7   6  -2   85.69    9.10
   7   6  -2   69.09   10.20
   7   6  -2   77.09    9.20
   7   6  -2   82.39    9.80
   7   6  -2   58.69    8.40
   7   6  -2   74.39    9.20
  -7  -6   2   73.79    8.80
  -7  -6   2   71.99    8.40
  -7  -6   2   68.79    8.20
  -7  -6   2   62.89    8.30
   6   6  -2  116.89   12.10
   6   6  -2  111.69   12.30
   6   6  -2   95.99   13.20
   6   6  -2   95.69   13.30
  -6  -6   2  119.39   11.90
  -6  -6   2  120.19   12.20
  -6  -6   2   92.59   11.90
  -6  -6   2   99.19   12.00
   5   6  -2   60.09    7.30
   5   6  -2   63.79    7.30
  -5  -6   2   65.69    7.10
  -5  -6   2   55.09    7.20
  -3  -6   2  383.16   38.70
  -3  -6   2  325.27   38.60
  -3  -6   2  392.96   38.60
   2   6  -2  249.18   25.70
  -2  -6   2  217.68   25.60
  -2  -6   2  218.88   25.70
  -2  -6   2  256.77   25.70
  -2  -6   2  269.97   25.70
  -1  -6   2  521.55   57.89
  -1  -6   2  569.04   57.59
  -1  -6   2  558.94   57.49
   0   6  -2  994.80  105.79
   0  -6   2  960.50  106.09
   0  -6   2 1148.29  105.79
   0  -6   2  949.31  105.59
  -1   6  -2  252.37   24.90
   1  -6   2  208.78   25.20
   1  -6   2  235.48   24.90
  -2   6  -2   71.19    9.50
  -2   6  -2   75.79    8.80
  -2   6  -2   95.79    9.00
  -2   6  -2   68.19    8.90
   2  -6   2   75.39    8.90
   2  -6   2   87.69    9.80
  -3   6  -2   10.70    2.20
  -3   6  -2   12.40    3.30
  -3   6  -2   13.30    2.20
   3  -6   2   12.30    2.80
   3  -6   2   16.10    3.60
   3  -6   2   15.90    3.20
  -4   6  -2    8.10    1.50
  -4   6  -2    5.40    1.70
  -4   6  -2    5.00    1.70
  -4   6  -2    9.20    3.30
   4  -6   2    8.20    3.00
   4  -6   2    8.10    3.20
   4  -6   2    5.40    2.20
   4  -6   2    4.20    1.80
   4  -6   2    6.50    3.30
  -5   6  -2   92.09   12.00
  -5   6  -2   92.79   10.70
   5  -6   2   94.29   11.90
   5  -6   2  109.59   12.60
   5  -6   2   80.79   12.60
   5  -6   2   92.79   11.20
   5  -6   2  107.29   13.40
   5  -6   2   87.99   12.20
  -6   6  -2    0.70    1.40
  -6   6  -2    4.10    2.70
  -6   6  -2    1.60    1.60
  -6   6  -2    1.30    1.30
  -6   6  -2    3.80    1.80
  -6   6  -2    3.40    3.30
   6  -6   2    0.20    4.00
   6  -6   2   -7.20    8.20
   6  -6   2   -1.90    1.60
   6  -6   2    2.80    4.00
   6  -6   2    4.80    3.20
   6  -6   2   -0.80    1.80
   6  -6   2   -2.20    1.90
   6  -6   2   -3.90    3.40
  -7   6  -2   28.50    4.80
  -7   6  -2   31.70    5.20
  -7   6  -2   39.80    7.50
   7  -6   2   30.70    7.40
   7  -6   2   47.50    8.10
   7  -6   2   45.00    5.80
   7  -6   2   29.60   15.40
   7  -6   2   45.30    8.80
   7  -6   2   25.10    6.20
   7  -6   2   43.60    7.30
  -8   6  -2   26.40    4.00
  -8   6  -2   26.70    6.10
  -8   6  -2   26.10    4.30
  -8   6  -2   17.80    4.10
   8  -6   2   15.80   13.50
   8  -6   2   27.70    6.80
   8  -6   2   27.80    6.70
   8  -6   2   20.90    5.90
   8  -6   2   27.60    5.20
   8  -6   2   34.20    4.70
   8  -6   2   24.10    7.20
   8  -6   2   23.50    6.30
  -9   6  -2    2.20    3.00
  -9   6  -2    8.00    2.40
  -9   6  -2    6.60    2.00
  -9   6  -2    2.40    1.40
   9  -6   2   -2.40    3.80
   9  -6   2    8.60    5.90
   9  -6   2    1.00    3.00
   9  -6   2   -7.60    7.60
   9  -6   2    4.90    2.00
   9  -6   2   -3.70    7.90
   9  -6   2    7.60    2.80
 -10   6  -2   27.50    4.00
 -10   6  -2   30.20    4.60
  10  -6   2   36.50    5.20
  10  -6   2   25.20    4.20
  10  -6   2   30.40    6.90
  10  -6   2   17.70    6.60
 -11   6  -2   -0.40    1.30
 -11   6  -2   -0.10    0.70
  11  -6   2    0.70    1.50
  13   5  -2   66.49   19.50
 -13  -5   2   54.79    7.10
 -13  -5   2   59.79    7.20
 -13  -5   2   46.30    6.60
  12   5  -2   32.20   15.80
  12   5  -2   45.80    5.50
  12   5  -2   34.40    6.00
 -12  -5   2   46.00    5.90
 -12  -5   2   28.70    5.30
 -12  -5   2   32.70    5.20
  11   5  -2   16.80    7.70
  11   5  -2   26.00    4.50
  11   5  -2   19.70    3.90
  11   5  -2   23.80    4.90
  11   5  -2   31.80   14.20
  11   5  -2   24.40    5.30
 -11  -5   2   11.90    3.40
 -11  -5   2   16.00    3.30
  10   5  -2    9.90    3.50
  10   5  -2    3.50    3.10
  10   5  -2   16.80    3.50
  10   5  -2   10.40    7.30
  10   5  -2    6.80    9.90
  10   5  -2   12.00    3.50
  10   5  -2   15.80    4.30
 -10  -5   2   20.80    6.20
 -10  -5   2    9.00    2.50
 -10  -5   2   10.00    2.60
   9   5  -2   37.80    6.90
   9   5  -2   37.80    6.30
   9   5  -2   74.99   15.50
   9   5  -2   46.10    6.50
   9   5  -2   48.60   11.90
  -9  -5   2   50.59    7.20
  -9  -5   2   31.90    5.30
   8   5  -2    8.60    2.50
   8   5  -2    0.90    2.20
   8   5  -2    8.40    8.90
   8   5  -2   12.60    3.50
   8   5  -2   10.30    2.80
   8   5  -2    6.00    2.40
   8   5  -2    7.10    1.80
   8   5  -2    5.70    3.50
  -8  -5   2    6.00    1.90
  -8  -5   2    7.20    1.80
  -8  -5   2   11.50    3.30
   7   5  -2  484.75   58.49
   7   5  -2  587.24   57.49
   7   5  -2  612.04   58.19
   7   5  -2  626.34   58.69
   7   5  -2  556.94   57.79
  -7  -5   2  492.75   57.29
  -7  -5   2  522.55   56.89
  -7  -5   2  468.15   56.89
  -7  -5   2  541.45   56.89
   6   5  -2  489.35   59.59
   6   5  -2  597.44   58.79
   6   5  -2  623.74   58.59
   6   5  -2  496.25   59.69
  -6  -5   2  616.24   58.49
  -6  -5   2  574.54   58.59
  -6  -5   2  495.75   58.59
   5   5  -2  317.67   34.60
   5   5  -2  349.57   34.80
  -5  -5   2  314.27   34.40
   4   5  -2  126.79   12.00
   4   5  -2  101.89   11.80
  -4  -5   2  103.69   11.80
  -4  -5   2   98.79   11.70
   3   5  -2  397.46   47.50
  -3  -5   2  467.95   46.90
  -3  -5   2  477.85   47.10
   2   5  -2  430.86   48.40
  -2  -5   2  446.36   48.50
  -2  -5   2  514.45   48.50
   1   5  -2  168.88   17.40
   1   5  -2  141.09   17.10
  -1  -5   2  170.98   17.10
   0   5  -2 2122.99  211.58
   0  -5   2 2008.70  211.78
   0  -5   2 1970.00  211.38
  -1   5  -2  427.26   48.40
   1  -5   2  494.45   48.50
  -2   5  -2  538.75   52.89
  -2   5  -2  509.65   53.09
   2  -5   2  464.45   53.09
   2  -5   2  512.05   52.99
   2  -5   2  498.85   53.49
  -3   5  -2  280.87   28.40
  -3   5  -2  273.87   28.30
  -3   5  -2  263.57   28.50
  -3   5  -2  275.37   28.40
   3  -5   2  289.87   29.50
   3  -5   2  269.47   29.30
   3  -5   2  224.68   28.80
  -4   5  -2    8.30    2.80
  -4   5  -2   14.70    2.50
  -4   5  -2   10.30    2.10
  -4   5  -2    8.40    2.00
  -4   5  -2   10.80    1.70
   4  -5   2    8.90    2.90
   4  -5   2    6.80    2.70
  -5   5  -2   49.80    5.70
  -5   5  -2   46.60    5.60
  -5   5  -2   38.60    6.50
  -5   5  -2   41.50    5.60
  -5   5  -2   49.20    5.60
   5  -5   2   37.20    6.70
   5  -5   2   53.29   16.60
   5  -5   2   32.50    6.50
   5  -5   2   58.49    7.10
   5  -5   2   51.79    7.20
  -6   5  -2   44.70    6.80
  -6   5  -2   23.90    4.40
  -6   5  -2   34.10    4.40
  -6   5  -2   31.60    5.80
  -6   5  -2   33.20    4.40
   6  -5   2   21.50    6.20
   6  -5   2   40.30    6.40
   6  -5   2   34.00    5.20
   6  -5   2   36.60    6.30
   6  -5   2   32.20   16.50
   6  -5   2   38.60    6.30
   6  -5   2   21.20    5.50
  -7   5  -2   19.90    3.70
  -7   5  -2   21.90    3.80
  -7   5  -2   28.60    4.40
  -7   5  -2   27.70    5.70
  -7   5  -2   34.30    6.50
   7  -5   2   23.80    7.20
   7  -5   2   20.90    5.70
   7  -5   2   40.20    8.90
   7  -5   2   29.50   18.80
   7  -5   2   21.10    4.30
   7  -5   2   27.30    6.30
  -8   5  -2    9.90    4.60
  -8   5  -2    9.40    5.10
  -8   5  -2    6.60    2.10
  -8   5  -2    9.70    2.40
  -8   5  -2    7.10    2.60
  -8   5  -2    2.30    1.80
   8  -5   2    0.50    3.50
   8  -5   2    6.00    2.40
   8  -5   2   13.80    6.60
   8  -5   2    3.90    3.50
   8  -5   2    2.90    3.80
   8  -5   2    5.50    4.80
   8  -5   2    7.20   13.30
  -9   5  -2    1.70    3.20
  -9   5  -2    7.90    2.30
  -9   5  -2   14.30    3.00
  -9   5  -2    8.30    2.20
   9  -5   2    7.50    2.50
   9  -5   2    3.00    9.00
   9  -5   2   10.70    4.90
   9  -5   2    5.70    5.50
   9  -5   2    3.50    5.20
 -10   5  -2    2.70    2.50
 -10   5  -2    0.70    1.30
 -10   5  -2    2.10    2.90
 -10   5  -2    1.30    1.30
  10  -5   2   -0.90    9.10
  10  -5   2   -0.80    1.50
  10  -5   2    1.40    4.00
  10  -5   2    0.00    2.40
  10  -5   2  -10.50   13.20
  10  -5   2    0.60    1.50
 -11   5  -2    0.10    0.80
 -11   5  -2    2.70    2.20
 -11   5  -2   -1.70    1.10
 -11   5  -2    0.60    2.00
  11  -5   2    0.70    2.30
  11  -5   2   -0.40    4.80
  11  -5   2   -4.80    2.90
  11  -5   2    0.20    3.20
  11  -5   2    0.40    3.60
  13   4  -2    0.60    2.70
  13   4  -2    8.30    4.90
  13   4  -2    2.60    6.00
  13   4  -2    4.80    4.70
 -13  -4   2    2.30    2.30
 -13  -4   2    3.90    1.90
 -13  -4   2   14.00    4.50
 -13  -4   2    7.70    2.20
  12   4  -2    5.50    8.20
  12   4  -2    1.50    2.20
  12   4  -2    4.80    3.40
  12   4  -2    8.00    5.90
  12   4  -2   -2.90    2.30
 -12  -4   2    2.70    1.90
 -12  -4   2    2.20    1.90
 -12  -4   2    4.30    2.60
  11   4  -2  201.98   28.00
  11   4  -2  229.78   24.40
 -11  -4   2  191.48   22.70
  10   4  -2    2.50    2.70
  10   4  -2    7.20    5.60
  10   4  -2    0.70    7.00
  10   4  -2    0.60    2.80
  10   4  -2    1.50    2.00
  10   4  -2    3.60    1.70
  10   4  -2    1.40    2.10
 -10  -4   2   12.00    4.50
 -10  -4   2    2.60    1.70
 -10  -4   2    1.80    1.60
   9   4  -2   66.39    8.20
   9   4  -2   64.69    8.40
   9   4  -2   56.99   12.10
   9   4  -2   72.19    9.40
   9   4  -2   63.79    8.50
  -9  -4   2   60.99    8.80
  -9  -4   2   46.40    7.30
   8   4  -2  148.69   15.70
   8   4  -2  136.39   14.90
   8   4  -2  137.49   15.00
  -8  -4   2  130.29   15.10
  -8  -4   2  100.59   14.10
   7   4  -2  381.46   36.50
   7   4  -2  341.17   35.50
   7   4  -2  343.67   35.30
  -7  -4   2  322.67   34.80
  -7  -4   2  302.47   35.30
  -7  -4   2  289.17   34.60
   6   4  -2  185.08   23.10
   6   4  -2  229.78   22.40
   6   4  -2  180.28   23.10
  -6  -4   2  236.68   22.00
  -6  -4   2  210.98   22.00
  -6  -4   2  183.08   22.20
   5   4  -2   20.70    3.50
   5   4  -2   23.00    3.00
  -5  -4   2   28.30    3.50
  -5  -4   2   22.50    3.20
  -5  -4   2   23.70    3.00
   4   4  -2  246.88   26.40
  -4  -4   2  278.17   26.40
  -4  -4   2  222.88   26.40
   3   4  -2 1413.66  147.19
   3   4  -2 1372.46  147.79
  -3  -4   2 1524.65  147.29
  -3  -4   2 1348.27  147.09
   2   4  -2   58.39    6.00
  -2  -4   2   52.49    5.90
   1   4  -2 1989.00  218.88
  -1  -4   2 2057.99  218.68
  -1  -4   2 2270.57  218.88
  -1   4  -2  255.87   25.10
  -1   4  -2  262.17   25.00
   1  -4   2  208.68   25.30
   1  -4   2  218.58   25.00
  -2   4  -2   34.10    4.40
   2  -4   2   26.90    3.80
  -3   4  -2  128.89   15.20
   3  -4   2  146.29   15.10
   3  -4   2  137.19   14.10
   3  -4   2  119.09   14.50
  -4   4  -2  433.56   48.80
  -4   4  -2  465.85   48.90
  -4   4  -2  534.55   49.10
  -4   4  -2  517.35   49.10
   4  -4   2  407.96   49.50
   4  -4   2  470.25   49.90
   4  -4   2  432.96   49.90
  -5   4  -2  647.94   66.79
  -5   4  -2  637.04   66.79
  -5   4  -2  714.93   67.09
   5  -4   2  625.54   68.29
   5  -4   2  678.03   68.19
   5  -4   2  526.65   67.49
  -6   4  -2   61.39    7.20
  -6   4  -2   55.59    7.30
  -6   4  -2   69.89    7.30
  -6   4  -2   58.69    8.30
   6  -4   2   52.59    8.60
   6  -4   2   49.60    8.50
   6  -4   2   82.69   15.50
   6  -4   2   60.29    9.60
   6  -4   2   78.49    9.10
  -7   4  -2   19.10    5.10
  -7   4  -2   13.30    2.70
  -7   4  -2   15.10    3.00
  -7   4  -2   11.70    4.10
   7  -4   2    4.50    8.60
   7  -4   2   14.60    4.40
   7  -4   2    9.20    5.20
   7  -4   2    8.60    2.90
   7  -4   2   14.10   11.20
   7  -4   2   12.70    5.20
   7  -4   2   18.40    5.30
  -8   4  -2   73.09    8.70
  -8   4  -2   88.59   11.10
  -8   4  -2   59.19    8.70
  -8   4  -2   56.89   11.10
  -8   4  -2   94.09   11.90
  -8   4  -2   78.19    9.00
  -8   4  -2   77.69    9.20
   8  -4   2   85.49   12.50
   8  -4   2   63.49   10.60
   8  -4   2   69.69   22.60
   8  -4   2   79.39    9.40
   8  -4   2   63.09   11.20
   8  -4   2   78.89   10.60
   8  -4   2   84.39   11.80
  -9   4  -2   75.49    9.10
  -9   4  -2   85.39    8.70
   9  -4   2   63.99   10.00
   9  -4   2   58.79   11.90
   9  -4   2   76.59   11.50
   9  -4   2   31.40   23.60
   9  -4   2   80.39   13.30
   9  -4   2   69.19    9.00
 -10   4  -2   50.39    7.40
 -10   4  -2   58.39    7.10
 -10   4  -2   61.39    7.00
  10  -4   2   52.29    8.20
  10  -4   2   40.00    9.70
  10  -4   2   55.29    7.20
  10  -4   2   74.99   11.50
 -11   4  -2    0.80    1.80
 -11   4  -2    0.80    1.40
 -11   4  -2   -0.90    2.30
 -11   4  -2    2.00    1.30
  11  -4   2   -2.60    8.90
  11  -4   2    2.30   13.40
  11  -4   2   -2.50    1.70
  11  -4   2    3.40    3.70
  11  -4   2    7.80    3.10
  12  -4   2    7.20    3.70
  13   3  -2    1.40    4.60
  13   3  -2    1.80    3.60
  13   3  -2    2.90    3.40
  13   3  -2   -0.50    2.80
  13   3  -2    1.40    7.70
 -13  -3   2    4.40    1.80
 -13  -3   2    0.40    2.20
  12   3  -2    6.00    4.50
  12   3  -2    2.30    3.00
  12   3  -2   -0.80    1.70
  12   3  -2   -1.80    6.10
  12   3  -2    9.60    3.60
 -12  -3   2    0.00    1.60
 -12  -3   2   -1.10    2.30
 -12  -3   2   -2.20    5.80
 -12  -3   2   -0.80    1.60
  11   3  -2   44.40   16.40
  11   3  -2   36.80    7.20
  11   3  -2   41.00    6.50
  11   3  -2   47.20    7.80
  11   3  -2   56.69   11.20
 -11  -3   2   36.40    5.80
 -11  -3   2   38.50    6.10
 -11  -3   2   34.60    8.20
 -11  -3   2   47.10    5.70
  10   3  -2   86.89   10.70
  10   3  -2   73.29    9.30
  10   3  -2   83.09   14.80
  10   3  -2   98.29   19.90
  10   3  -2   68.59    9.90
  10   3  -2   76.19    9.80
  10   3  -2   72.69   10.10
 -10  -3   2   65.69   10.60
 -10  -3   2   69.19   11.20
   9   3  -2   44.10    6.30
   9   3  -2   50.19    7.80
   9   3  -2   41.50    6.60
   9   3  -2   49.10    5.90
   9   3  -2   54.89   12.00
  -9  -3   2   40.50    5.50
  -9  -3   2   34.90    7.50
  -9  -3   2   35.10    5.50
   8   3  -2    9.70    2.80
   8   3  -2    8.80    3.10
   8   3  -2    8.60    8.70
   8   3  -2    7.40    2.80
   8   3  -2    4.60    3.10
  -8  -3   2   10.90    3.30
  -8  -3   2    9.30    2.30
  -8  -3   2    8.50    2.10
   7   3  -2   52.99    7.00
   7   3  -2   44.70    6.00
   7   3  -2   44.20    6.00
   7   3  -2   42.80    6.40
  -7  -3   2   35.80    6.00
  -7  -3   2   39.80    5.30
  -7  -3   2   43.40    5.40
   6   3  -2   50.49    6.20
   6   3  -2   40.20    6.90
  -6  -3   2   44.10    6.10
  -6  -3   2   48.90    5.60
  -6  -3   2   53.69    5.80
   5   3  -2    3.80    0.90
   5   3  -2    2.80    1.40
  -5  -3   2    3.00    1.30
  -5  -3   2    3.20    0.90
   4   3  -2   28.70    3.80
   4   3  -2   30.60    4.50
  -4  -3   2   27.90    3.70
  -4  -3   2   33.30    3.60
   3   3  -2   27.90    3.60
   3   3  -2   35.50    4.60
  -3  -3   2   29.00    3.70
   2   3  -2   91.69   10.10
  -2  -3   2   96.19   10.20
   1   3  -2  637.04   66.49
   1   3  -2  618.74   66.59
  -1  -3   2  658.13   66.49
   0   3  -2    6.50    1.50
   0   3  -2    5.20    1.20
   0   3  -2    7.00    1.60
   0  -3   2    6.50    1.50
   0  -3   2    6.80    1.30
   0  -3   2    8.10    1.30
  -1   3  -2 2126.59  222.38
   1  -3   2 1987.20  221.98
   1  -3   2 2299.87  222.18
  -2   3  -2  336.67   31.50
   2  -3   2  258.87   31.50
   2  -3   2  339.77   31.40
   2  -3   2  261.37   31.90
  -3   3  -2   37.50    5.60
   3  -3   2   46.10    4.70
   3  -3   2   46.60    5.70
  -4   3  -2    0.60    1.50
   4  -3   2    3.40    1.80
  -5   3  -2    4.00    2.00
  -5   3  -2    4.80    1.20
  -5   3  -2    3.60    0.70
  -5   3  -2    4.30    1.30
   5  -3   2    5.50    2.20
   5  -3   2    3.70    2.40
  -6   3  -2   50.99    6.00
  -6   3  -2   44.70    5.90
  -6   3  -2   51.19    5.90
  -6   3  -2   44.30    6.00
   6  -3   2   52.99    7.30
   6  -3   2   43.90    7.10
   6  -3   2   46.50    7.20
   6  -3   2   58.59   14.20
   6  -3   2   47.00    9.30
   6  -3   2   60.69    7.30
  -7   3  -2   88.29   10.50
  -7   3  -2   73.99    8.20
  -7   3  -2   65.59    9.60
  -7   3  -2   62.69    8.20
  -7   3  -2   72.49    8.50
   7  -3   2   77.79    9.70
   7  -3   2   60.89    9.50
   7  -3   2   99.29   16.60
   7  -3   2   69.79    9.70
   7  -3   2   66.59    9.90
   7  -3   2   61.09   11.10
  -8   3  -2   34.30    4.80
  -8   3  -2   32.80    4.70
  -8   3  -2   37.70    7.00
  -8   3  -2   31.80    5.00
  -8   3  -2   32.40    5.00
  -8   3  -2   40.90    6.50
   8  -3   2   51.69   14.90
   8  -3   2   49.60    7.60
   8  -3   2   34.00    7.20
   8  -3   2   38.10    5.40
   8  -3   2   42.70    9.00
   8  -3   2   32.90    6.70
   8  -3   2   25.60    5.90
  -9   3  -2   61.39   12.60
  -9   3  -2   48.40    8.10
  -9   3  -2   27.00    5.30
  -9   3  -2   41.40    5.20
  -9   3  -2   28.00    5.00
  -9   3  -2   39.20    5.50
   9  -3   2   42.10    8.40
   9  -3   2   52.19    9.70
   9  -3   2   28.50    6.50
   9  -3   2   30.90    8.10
   9  -3   2   38.80    5.50
   9  -3   2   15.60   15.20
   9  -3   2   71.19   15.60
 -10   3  -2   48.70    9.80
 -10   3  -2   68.29    7.80
 -10   3  -2   67.29    7.20
 -10   3  -2   52.29    7.30
  10  -3   2   25.20   27.50
  10  -3   2   49.80   10.30
 -11   3  -2    4.40    1.60
 -11   3  -2    2.80    3.00
 -11   3  -2    0.60    1.60
 -11   3  -2    2.30    3.30
 -11   3  -2    5.30    2.10
  11  -3   2   -1.70    2.40
  11  -3   2    7.80    4.70
  11  -3   2   13.70    3.70
  11  -3   2    9.50   17.80
  11  -3   2    6.10    6.70
 -12   3  -2    0.10    1.60
 -12   3  -2    3.80    1.60
 -12   3  -2    5.00    2.50
  12  -3   2    5.20    6.40
  12  -3   2   10.40    3.50
  12  -3   2    4.20    2.10
  12  -3   2   -0.20    6.70
  13   2  -2    0.90    5.30
  13   2  -2    0.80    2.30
  13   2  -2   -2.60    2.60
  13   2  -2    0.40    3.50
  13   2  -2    4.50    6.40
 -13  -2   2    1.60    1.90
 -13  -2   2    1.70    1.60
 -13  -2   2    0.90    1.60
  12   2  -2   17.80   11.20
  12   2  -2   15.60    4.30
  12   2  -2   20.00    4.70
  12   2  -2   32.70    7.90
 -12  -2   2   21.50    5.70
 -12  -2   2   17.10    3.70
 -12  -2   2   23.60    4.30
  11   2  -2    3.80    2.60
  11   2  -2    8.40    5.20
  11   2  -2    2.10    7.60
  11   2  -2    5.80    4.00
  11   2  -2    8.80    4.10
 -11  -2   2    8.10    4.50
 -11  -2   2   11.40    2.50
 -11  -2   2    7.50    2.50
 -11  -2   2    4.40    2.50
  10   2  -2    1.40    1.60
  10   2  -2   -2.20    7.60
  10   2  -2    4.90    2.60
  10   2  -2    4.30    4.90
  10   2  -2    2.70    2.90
  10   2  -2    1.90    1.70
  10   2  -2    2.60    2.90
  10   2  -2    5.10    3.40
 -10  -2   2    3.60    1.80
 -10  -2   2    1.10    1.70
 -10  -2   2    9.20    4.80
 -10  -2   2    9.00    3.90
   9   2  -2   38.50    6.00
   9   2  -2   34.60    9.80
   9   2  -2   28.10    5.10
   9   2  -2   76.59   18.50
   9   2  -2   45.50    7.30
   9   2  -2   44.70    5.90
   9   2  -2   34.90    6.30
  -9  -2   2   39.00    7.10
  -9  -2   2   34.10    5.00
  -9  -2   2   40.80    6.50
   8   2  -2   16.00    3.40
   8   2  -2   12.10    4.00
   8   2  -2   23.00   10.30
   8   2  -2   19.70    3.80
   7   2  -2   17.50    3.60
   7   2  -2   27.10    4.70
   7   2  -2   18.50    4.80
  -7  -2   2   27.10    3.60
  -7  -2   2   27.60    3.60
  -7  -2   2   26.20    4.50
   6   2  -2 1001.80  118.79
   6   2  -2 1196.68  118.09
  -6  -2   2 1005.00  118.09
  -6  -2   2 1109.39  117.99
  -6  -2   2 1327.47  117.79
   5   2  -2  192.28   24.10
   5   2  -2  244.68   23.80
  -5  -2   2  231.28   23.80
  -5  -2   2  233.38   24.00
   4   2  -2  154.78   19.80
   4   2  -2  164.58   19.30
  -4  -2   2  200.78   19.20
  -4  -2   2  199.28   19.00
   3   2  -2  360.66   37.20
   3   2  -2  305.37   36.40
  -3  -2   2  378.36   36.70
   2   2  -2   40.20    4.60
  -2  -2   2   40.70    4.60
   1   2  -2  169.88   19.60
  -1  -2   2  202.08   19.60
   0   2  -2   61.69    6.70
   0   2  -2   52.99    6.50
   0   2  -2   68.79    6.60
   0  -2   2   56.09    6.50
   0  -2   2   63.99    6.50
  -1   2  -2  702.13   64.99
  -1   2  -2  566.44   64.69
   1  -2   2  623.24   64.69
   1  -2   2  569.04   64.59
   1  -2   2  647.04   64.99
  -2   2  -2   10.10    2.20
   2  -2   2   12.30    1.50
  -3   2  -2  231.88   25.00
  -3   2  -2  239.18   25.60
   3  -2   2  242.38   25.40
  -4   2  -2   20.50    2.50
  -4   2  -2   14.70    3.10
  -4   2  -2   16.90    2.40
   4  -2   2   14.50    2.80
   4  -2   2   22.10    3.50
  -5   2  -2   49.90    5.50
  -5   2  -2   38.00    5.40
  -5   2  -2   49.40    5.50
   5  -2   2   47.80    6.20
   5  -2   2   45.90    6.50
   5  -2   2   52.29    6.40
  -6   2  -2  224.58   27.60
  -6   2  -2  221.88   26.60
   6  -2   2  246.08   27.50
   6  -2   2  255.77   29.30
   6  -2   2  283.17   28.20
   6  -2   2  283.87   27.90
  -7   2  -2  155.68   16.20
  -7   2  -2  161.18   16.10
  -7   2  -2  133.99   17.30
   7  -2   2  121.99   18.90
   7  -2   2  153.98   17.50
   7  -2   2  182.98   17.60
   7  -2   2  142.69   17.40
   7  -2   2  123.59   16.90
  -8   2  -2   -0.90    2.70
  -8   2  -2    0.00    1.00
  -8   2  -2   -1.40    2.30
  -8   2  -2   -1.60    1.40
  -8   2  -2    0.30    1.10
  -8   2  -2   -1.30    1.20
  -8   2  -2    2.40    3.40
   8  -2   2   -1.20    2.50
   8  -2   2   -0.60    1.50
   8  -2   2   -0.60    3.80
   8  -2   2   -0.10    2.50
   8  -2   2    1.20    1.90
   8  -2   2   -1.60    2.20
   8  -2   2   -4.20    6.30
   8  -2   2    0.80    4.10
  -9   2  -2   17.90    3.40
  -9   2  -2   21.90    6.10
  -9   2  -2   19.50    3.80
  -9   2  -2   19.80    3.40
  -9   2  -2   17.30    3.90
  -9   2  -2   26.10    6.30
   9  -2   2   25.00    4.00
   9  -2   2   17.60    5.30
   9  -2   2   35.30    7.60
   9  -2   2   22.50    5.80
   9  -2   2   27.50   11.50
   9  -2   2   11.90   11.60
   9  -2   2   20.90    5.60
 -10   2  -2    0.90    1.60
 -10   2  -2   -1.40    3.10
 -10   2  -2    0.20    2.10
 -10   2  -2    1.00    1.50
 -10   2  -2    0.10    1.40
  10  -2   2   -2.90    9.10
  10  -2   2   -0.90    3.20
  10  -2   2    2.70    3.80
  10  -2   2    0.10    1.60
  10  -2   2   -5.00   13.50
  10  -2   2    1.50    1.80
  10  -2   2   -1.70    5.70
 -11   2  -2    8.10    4.60
 -11   2  -2   12.10    2.70
 -11   2  -2   15.10    2.90
 -11   2  -2   14.90    3.70
  11  -2   2   17.00    8.10
  11  -2   2   23.00    6.20
  11  -2   2    5.20    3.60
  11  -2   2   17.50    4.80
  11  -2   2    4.90   23.20
 -12   2  -2   -0.50    1.30
 -12   2  -2   -0.80    2.50
 -12   2  -2    0.20    1.10
  12  -2   2    1.80    2.60
  12  -2   2    8.80   16.50
  12  -2   2    4.90    7.30
  12  -2   2    2.00    3.00
  13   1  -2    1.00    2.10
  13   1  -2    1.00    2.80
  13   1  -2    1.50    3.80
  13   1  -2   -0.80   10.80
 -13  -1   2    1.20    1.60
 -13  -1   2    0.10    2.00
 -13  -1   2    1.30    1.30
  12   1  -2    4.20    4.40
  12   1  -2    1.70    7.10
  12   1  -2    1.70    4.20
  12   1  -2    2.50    9.90
  12   1  -2    6.30    3.00
 -12  -1   2    1.00    3.40
 -12  -1   2    1.70    1.90
 -12  -1   2   -1.10    1.60
 -12  -1   2    3.80    2.30
 -12  -1   2    4.50    1.80
  11   1  -2   14.00    4.60
  11   1  -2   27.40   15.20
  11   1  -2   26.10    6.50
  11   1  -2   12.90    4.20
  11   1  -2   21.60    7.20
 -11  -1   2   21.70    3.90
 -11  -1   2   23.20    3.80
 -11  -1   2   14.10    3.20
 -11  -1   2   28.30    7.00
  10   1  -2    9.40    3.70
  10   1  -2    2.70    3.10
  10   1  -2    6.10    5.60
  10   1  -2   11.80    2.60
  10   1  -2   16.50    4.90
  10   1  -2   21.70   11.60
 -10  -1   2    8.90    2.40
 -10  -1   2   10.40    2.60
   9   1  -2   22.50    5.50
   9   1  -2   12.10    4.20
   9   1  -2   24.40   14.00
   9   1  -2   13.70    7.60
   9   1  -2    9.00    2.70
  -9  -1   2   14.60    4.10
  -9  -1   2   19.00    5.60
  -9  -1   2   15.40    3.00
   8   1  -2    7.80    2.40
   8   1  -2   14.70    4.20
   8   1  -2   23.50    5.00
   8   1  -2   23.40   11.60
   8   1  -2   16.80    3.80
  -8  -1   2    9.70    4.30
  -8  -1   2   12.80    2.60
  -8  -1   2   14.50    2.50
  -8  -1   2    8.40    3.00
  -7  -1   2  364.96   39.10
  -7  -1   2  364.76   38.40
  -7  -1   2  354.96   38.40
   6   1  -2    7.60    2.10
  -6  -1   2    5.20    1.50
  -6  -1   2    6.20    1.70
  -6  -1   2    4.10    2.00
   5   1  -2    3.30    1.40
   5   1  -2    4.90    1.50
  -5  -1   2    4.60    1.20
  -5  -1   2    4.70    1.20
  -5  -1   2    2.00    1.40
  -5  -1   2    3.30    0.80
   4   1  -2  170.48   16.30
   4   1  -2  128.29   16.60
  -4  -1   2  151.08   16.40
  -4  -1   2  158.18   16.50
  -4  -1   2  166.18   16.60
  -3  -1   2  267.77   28.30
  -3  -1   2  272.67   28.30
   2   1  -2  250.87   30.10
   2   1  -2  317.57   30.20
  -2  -1   2  296.37   30.20
   1   1  -2   21.00    2.90
   1   1  -2   27.90    2.90
   1   1  -2   26.50    2.80
  -1  -1   2   27.90    2.90
  -1  -1   2   23.40    2.90
   0   1  -2    8.50    1.10
   0   1  -2    9.30    1.20
   0  -1   2    8.10    1.10
   0  -1   2    7.00    0.90
   0  -1   2    8.50    1.20
   0  -1   2    8.50    1.00
  -1   1  -2  193.88   20.40
  -1   1  -2  210.58   20.40
   1  -1   2  182.88   20.40
  -2   1  -2   36.80    4.00
   2  -1   2   36.70    4.10
  -3   1  -2  604.64   63.49
  -4   1  -2  221.98   25.30
  -4   1  -2  262.47   24.80
   4  -1   2  219.08   25.10
  -5   1  -2  101.49   12.60
  -5   1  -2  114.69   11.80
   5  -1   2  109.89   12.40
  -6   1  -2   11.90    2.10
  -6   1  -2   13.10    2.00
  -6   1  -2    8.50    1.80
  -6   1  -2    7.50    2.90
   6  -1   2    6.80    2.60
   6  -1   2   10.20    2.70
  -7   1  -2   22.00    3.30
  -7   1  -2   19.10    3.10
  -7   1  -2   19.60    3.00
  -7   1  -2   16.40    4.10
   7  -1   2   23.60    4.20
   7  -1   2   42.50   12.40
   7  -1   2   25.00    5.10
   7  -1   2   31.70    4.60
   7  -1   2   20.10    4.30
   7  -1   2   16.80    5.40
  -8   1  -2   35.80    5.10
  -8   1  -2   44.50    6.80
  -8   1  -2   49.00    5.40
  -8   1  -2   31.80    6.90
  -8   1  -2   52.59    7.80
  -8   1  -2   36.70    5.20
   8  -1   2   32.30    8.60
   8  -1   2   41.90    6.60
   8  -1   2   39.40    5.60
   8  -1   2   35.50    6.60
   8  -1   2   72.09   17.60
  -9   1  -2   -1.10    1.20
[truncated: 2,590,671 more chars]
